# Supplementary material for: From work stress to disease: A computational model
Source: PLoS One. 2022 Feb 16;17(2):e0263966. doi: 10.1371/journal.pone.0263966 (PMC8849534; doi:10.1371/journal.pone.0263966)
Supplement: S2 Script — Runnable R Markdown source code to create figures from the cortisol data from S1 Script. (RMD) [file pone.0263966.s004.Rmd]

---
title: "Cortisol time trend simulations"
author: "XXX"
output: 
  html_document:
    fig_width: 9
    fig_height: 6
params:
   datadir: ""
   paramsets: ""
   totalsimtime: ""
---
```{r setup, include=FALSE}
knitr::opts_chunk$set(echo = TRUE)

#################################################################
# This script creates graphs for simulations performed with     #
# "simulate_cortisol.R". It is called automatically from that   #
# script, but can also be manually knitted (in which case it    #
# will ask you to select the folder with the simulations). This #
# is a lean variation on "makegraphs.Rmd" and is not as well    #
# maintained of annotated as "makegraphs.Rmd", which should be  #
# consulted in case of unclearity.                              #
#################################################################

```

```{r, include = FALSE}
#make time stamp for later calculation of rendering time
start.time <- Sys.time()

#load libraries

#function to load a library and install it when it is not yet installed
package <- function(pack) { #function to load a library and install it when it is not yet installed
  if (!pack %in% installed.packages()) {install.packages(pack) }
  library(pack,character.only=TRUE)}

package("ggplot2")
package("plyr")
package("dplyr")
package("tidyr")
package("tcltk")
package("ggthemes")
package("knitr")
# package("devtools")
# if (!"patchwork" %in% installed.packages()) {devtools::install_github("thomasp85/patchwork")}; library('patchwork')

# Multiple plot function
#
# ggplot objects can be passed in ..., or to plotlist (as a list of ggplot objects)
# - cols:   Number of columns in layout
# - layout: A matrix specifying the layout. If present, 'cols' is ignored.
#
# If the layout is something like matrix(c(1,2,3,3), nrow=2, byrow=TRUE),
# then plot 1 will go in the upper left, 2 will go in the upper right, and
# 3 will go all the way across the bottom.
#
multiplot <- function(..., plotlist=NULL, file, cols=1, layout=NULL) {
  library(grid)

  # Make a list from the ... arguments and plotlist
  plots <- c(list(...), plotlist)

  numPlots = length(plots)

  # If layout is NULL, then use 'cols' to determine layout
  if (is.null(layout)) {
    # Make the panel
    # ncol: Number of columns of plots
    # nrow: Number of rows needed, calculated from # of cols
    layout <- t(matrix(seq(1, cols * ceiling(numPlots/cols)),
                    ncol = ceiling(numPlots/cols), nrow = cols))
  }

 if (numPlots==1) {
    print(plots[[1]])

  } else {
    # Set up the page
    grid.newpage()
    pushViewport(viewport(layout = grid.layout(nrow(layout), ncol(layout))))

    # Make each plot, in the correct location
    for (i in 1:numPlots) {
      # Get the i,j matrix positions of the regions that contain this subplot
      matchidx <- as.data.frame(which(layout == i, arr.ind = TRUE))

      print(plots[[i]], vp = viewport(layout.pos.row = matchidx$row,
                                      layout.pos.col = matchidx$col))
    }
  }
}
```

```{r, include = FALSE, warning = FALSE}
if(!exists("datadir")){
  choicedir<-tk_choose.dir(getwd(), "Show folder with data to publish")
  if(file.exists(file.path(choicedir,"datadir.RData"))){load(file.path(choicedir,"datadir.RData"));load(file.path(choicedir,"paramsets.Rdata"))}else{datadir<-choicedir; paramsets<-NULL}
}
if(!exists("paramsets")){paramsets<-NULL}
```

##### Included simulations
```{r, echo = FALSE, warning = FALSE, results='asis'}
shortdatadir <- function(ddir){
  ddira <- unlist(strsplit(ddir, "/"))
  return(paste(ddira[which(ddira=="simoutput"):length(ddira)],collapse = "/"))}
kable(unlist(lapply(datadir, function(ddir) shortdatadir(ddir))))
```

##### Variation between simulations
```{r, echo = FALSE, warning = FALSE, results='asis'}
if(length(datadir)>1){
    repl <- function(paramset){
    #function to reshape the parameter list into something printable by kable
     if("dayoff" %in% names(paramset)){
       paramset$dayoff=unlist(paramset$dayoff)
       paramset$dayoff=(paste(as.character(
             factor(unique(paramset$dayoff%%7), levels=c(0,1,2,3,4,5,6), labels=c('Sunday','Monday','Tuesday','Wednesday','Thursday','Friday','Saturday')
             )), collapse = " "))}
    if("waketime" %in% names(paramset)){
      paramset$waketime=
        with(paramset, paste0(floor(waketime),':',sprintf("%02d", round(waketime[1]%%1*60))))}
    if("worktime" %in% names(paramset)){
      paramset$worktime=unlist(paramset$worktime)
      paramset$worktime=
        with(paramset, paste0(floor(worktime[1]),':',sprintf("%02d", round(worktime[1]%%1*60)),' to ',floor(worktime[2]),':',sprintf("%02d", round(worktime[2]%%1*60))))}
    if("savedays" %in% names(paramset)){
      paramset$savedays=paste(settingsfortable$savedays, collapse = " ")}
    if("samplepeople" %in% names(paramset)){
      paramset$samplepeople=paste(settingsfortable$samplepeople, collapse = " ")}
    return(as.data.frame(paramset))
  }
  # kable(
  # t(matrix(
  #   unlist(lapply(paramsets, function(pset) repl(pset))),nrow=length(names(paramsets[[1]]))
  #   ,dimnames = list(names(paramsets[[1]]),paste("sim",seq_along(paramsets)))))
  # )
  paramssetsshow=repl(paramsets[[1]])
  for(i in 2:length(paramsets)){paramssetsshow<-rbind(paramssetsshow,repl(paramsets[[i]]))}
  row.names(paramssetsshow)= paste("sim",seq_along(paramsets))
  kable(paramssetsshow)

}
```

##### Other settings (identical between the simulations):
```{r, echo = FALSE, warning=FALSE}
#create a displayable version of settings
load(file.path(datadir[1],"settings.Rdata"))
settingsfortable <- settings

#first conversion of parameter names in some older versions
settingsfortable$dayoff<-paste(as.character(factor(unique(settingsfortable$dayoff%%7), levels=c(0,1,2,3,4,5,6), labels=c('Sunday','Monday','Tuesday','Wednesday','Thursday','Friday','Saturday'))), collapse = " ")

settingsfortable$halftimeM<-paste0(round(settingsfortable$halftimeM,digits = 3))

settingsfortable$halftimeSD<-paste0(round(settingsfortable$halftimeSD,digits = 3))

settingsfortable$delay<-paste0(round(settingsfortable$delay,digits = 3))

settingsfortable$waketime<-with(settingsfortable, paste0(floor(waketime),':',sprintf("%02d", round(waketime[1]%%1*60))))


settingsfortable$worktime<-with(settingsfortable, paste0(floor(worktime[1]),':',sprintf("%02d", round(worktime[1]%%1*60)),' to ',floor(worktime[2]),':',sprintf("%02d", round(worktime[2]%%1*60))))

settingsfortable$kHPA<-paste0(round(settingsfortable$kHPA,digits = 3))

names(settingsfortable) <-  c(
  "samples.per.hour",
  "days",
  "people",
  "integration.method",
  'nighttime.HPA.axis.impulses.population.mean',
  'shape.population.distribution.nighttime.HPA.axis.impulses',
  "time.of.awakening",
  "delay.hour",
  "factor.of.exponential.growth.factor.of.night.HPA.axis.activity",
  'worktime.HPA.axis.impulses.population.mean',
  'shape.population.distribution.nighttime.HPA.axis.impulses',
  "worktime",
  "day.stress.anticipation",
  "off.days",
  "HPA.scaling.factor",
  "cortisol.halftime.M.hour", 
  "cortisol.halftime.SD.hour")

if(length(datadir)>1){settingsfortable <- settingsfortable[-which(names(settings) %in% names(paramsets[[1]]))]} #remove parameters that are varied between simulations

settingsfortable<-t(as.data.frame(settingsfortable)); colnames(settingsfortable)=c('defaults')

kable(settingsfortable)
```

#### Actual distribution of night- and worktime HPA-axis impulses:
```{r, echo = FALSE, warning = FALSE}
#### show population distribution on wake impulses and stress impulses ####

densgraph <- function(ddir){
  #function that creates a density plot of the wake and stressor frequencies
  load(file.path(ddir,"simpopulation.Rdata"))
  load(file.path(ddir,"settings.Rdata"))

  if(settings$anticipation=='YES'){
    simpopulation$wakefM_pp_total <- simpopulation$wakefM_pp + simpopulation$stressfM_pp
    simpopulation <- gather(simpopulation[,-c(1,2)],key = impulsetype, value = freq)
    simpopulation$impulsetype <- factor(simpopulation$impulsetype, 
        levels = c("wakefM_pp","stressfM_pp","wakefM_pp_total"),
        labels = c("night stressors (uncorrelated)","work stressors","night stressors (all)"))
  }else{simpopulation <- gather(simpopulation[,c(3,4)],key = impulsetype, value = freq)
  simpopulation$impulsetype <- factor(simpopulation$impulsetype, levels = c("wakefM_pp","stressfM_pp"),
                                      labels = c("night stressors (uncorrelated)","work stressors"))
  }
  
  Mw = round(mean(simpopulation$freq[which(simpopulation$impulsetype=="night stressors (uncorrelated)")]), digits = 1)
  Ms = round(mean(simpopulation$freq[which(simpopulation$impulsetype=="work stressors")]), digits = 1)
  SDw = round(sd(simpopulation$freq[which(simpopulation$impulsetype=="night stressors (uncorrelated)")]), digits = 1)
  SDs = round(sd(simpopulation$freq[which(simpopulation$impulsetype=="work stressors")]), digits = 1)
  Medw = round(median(simpopulation$freq[which(simpopulation$impulsetype=="night stressors (uncorrelated)")]), digits = 1)
  Meds = round(median(simpopulation$freq[which(simpopulation$impulsetype=="work stressors")]), digits = 1)
  
  p <- ggplot(simpopulation, aes(freq,color=impulsetype,fill=impulsetype)) + geom_density(alpha=0.55) + 
    labs(title=paste0("Median(SD), wake: ",Medw,"(",SDw,")"," stress: ",Meds,"(",SDs,")"),x="impulse frequency") + 
    theme_bw() + theme(plot.title = element_text(size=10), legend.position=c(.8, .8))
  
  return(p)
}

#obtain desity graphs for all simulations if there is any variation in the number of impulses
if(sum(c("wakefM","wakefSD","stressfM","stressfSD") %in% names(unlist(paramsets)))>0){
  graphs<-lapply(datadir, function(i) densgraph(i))
  }else{graphs<-list(densgraph(datadir[1]))} #otherwise only show the density for one of the simulations

e=4 #start a new multiplot frame after each 4 plots
l_ply(seq(1,length(graphs),e), function(i) 
  multiplot(plotlist = graphs[i:ifelse(i+e-1<length(graphs),i+e-1,length(graphs))], cols = 2))
```

```{r}
#### graph of correlation work and night impulses ####

for (ddir in datadir){
  
  load(file.path(ddir,"simpopulation.Rdata"))
  load(file.path(ddir,"settings.Rdata"))
  
  names(simpopulation) = c('simperson', 'halflife_pp', 'night.f.mean_pp', 'work.f.mean_pp')
  
  #scale work impulses / 8h to actual worked hours / day
  simpopulation$work.f.mean_pp = simpopulation$work.f.mean_pp * 
    (settings$worktime[[2]]-settings$worktime[[1]])/8 
  
  #in case of anticipation, add work impulses to (independent) night impulses to create new night impulses
  simpopulation$night.f.mean_pp = simpopulation$night.f.mean_pp + (settings$anticipation == "YES") *
    simpopulation$work.f.mean_pp
  
  #plot correlation between work impulses and night impulses
  ggplot(simpopulation, aes(x=night.f.mean_pp,y=work.f.mean_pp)) + geom_point() +
    labs(x="night impulses",y="work impulses") + theme_minimal()
  
  #write.csv(simpopulation[,-2], "data_figure4b_impulses_correlation_anticipation.csv", row.names = F)

}


```


##### Cohort data Miller et al. (2017).
![](Millergraph.png)

```{r, echo = FALSE, warning = FALSE}
#create average cortisol profile since awakening

makeQgraph <- function(ddir){#first create plot of quantiles since awakening, as in Miller et al.
  
  rm(Qdata)
  rm(settings)
  rm(simlog)
  
  #read data
  load(file.path(ddir,"Qdata.Rdata"))
  load(file.path(ddir,"settings.Rdata"))
  load(file.path(ddir,"simlog.Rdata"))
  
  #calculate quantiles in data
  Qdata <- Qdata %>% group_by(time) %>% summarise(
    Q10=quantile(C,probs=.10),
    Q25=quantile(C,probs=.25),
    Q50=quantile(C,probs=.50),
    Q75=quantile(C,probs=.75),
    Q90=quantile(C,probs=.90))
  
  simlog$kHPA<-settings$kHPA<-8.209/(max(Qdata$Q50))
  save(settings, file = file.path(ddir,"settings.Rdata"))
  save(simlog, file = file.path(ddir, "simlog.RData"))
  
  #reshape to long data frame for ggplot
  Qdata <- gather(Qdata, key=quantile, value=cortisol, -time)
  #scale to level of Miller
  Qdata$cortisol<-Qdata$cortisol*settings$kHPA
  
  ## store data for report
  # use only data from awakening until 16h after awakening
  wakeprofiledata <- subset(Qdata, time>=settings$waketime & time<=settings$waketime + 16)
  # adjust the time to 'hours after awakening'
  wakeprofiledata$time <- wakeprofiledata$time - settings$waketime
  #write.csv(wakeprofiledata, "suppl_cort_profile_no_anticipation.csv", row.names = F)
  
  
   #plot profiles since awakening
  pa<- ggplot(wakeprofiledata, aes(x=time,y=cortisol,group=quantile)) + 
    geom_line(aes(linetype=quantile)) + 
    scale_linetype_manual(values=c("dotted","twodash","solid","twodash","dotted"),
                          name="Percentile",
                          breaks=c("Q90", "Q75", "Q50", "Q25", "Q10"),
                          labels=c("90th", "75th", "50th", "25th", "10th")) +
    scale_x_continuous(breaks=seq(0, 20, 2)) +
    labs(x="time since awakening", y="simulated cortisol [arbitrary units]") +
    theme_minimal() + theme(legend.justification=c(1,1), legend.position=c(1,1), panel.grid.minor.x=element_blank(), panel.grid.minor.y=element_blank()) +
    coord_cartesian(xlim=c(0,16) ,ylim=c(0, 19))
    
  # #plot profiles since awakening
  # pa<- ggplot(subset(Qdata, time>=settings$waketime & time<= settings$waketime+21), aes(x=time-settings$waketime,y=cortisol,group=quantile)) + 
  #   geom_line(aes(linetype=quantile)) + 
  #   scale_linetype_manual(values=c("dotted","twodash","solid","twodash","dotted")) +
  #   scale_x_continuous(breaks=seq(0, 20, 2)) +
  #   labs(title=paste0("f-wake=",settings$wakefM,", f-stress=",settings$stressfM),x="time since awakening", y="simulated cortisol [arbitrary units]") +
  #   expand_limits(x=c(0,20),y=c(0,19)) +
  #   theme_bw() + 
  #   theme(legend.position="none")
  # 
  #plot the whole profiles
  pt<-ggplot(Qdata, aes(x=time,y=cortisol,group=quantile)) + 
    geom_line(aes(linetype=quantile)) + 
    scale_linetype_manual(values=c("dotted","twodash","solid","twodash","dotted")) +
    labs(title=paste0("f-wake=",settings$wakefM,", f-stress=",settings$stressfM),x="time", y="simulated cortisol [arbitrary units]") +
    theme_bw() + theme(legend.position="none")
  
  ## plot profiles until 3h after awakening
  
  #reload the data
  rm(Qdata); load(file.path(ddir,"Qdata.Rdata"))
  Qdata$C<-Qdata$C*settings$kHPA

  #calculate mean and standard 95%-CI of the group data
  nightprofiledata <- data.frame(
    time = unique(Qdata$time),
    M = sapply(unique(Qdata$time), function(t) mean(Qdata$C[which(Qdata$time==t)])),
    SE = sapply(unique(Qdata$time), function(t) sd(Qdata$C[which(Qdata$time==t)])/sqrt(settings$people)))
  
  #use same subset as in Clow et al. 
  nightprofiledata <- subset(nightprofiledata, time<=settings$waketime+3 & time>=settings$waketime-6)
  
  #write.csv(nightprofiledata, "suppl_night_profile_no_anticipation.csv", row.names = F)

  pn<-ggplot(nightprofiledata,  aes(x=time,y=M,ymin=M-2*SE,ymax=M+2*SE)) + 
    geom_line() + 
    geom_ribbon(alpha=0.2) +
    geom_vline(xintercept = 7, linetype=2, color="grey") +
    coord_cartesian(xlim=c(settings$waketime-6,settings$waketime+4) ,ylim=c(0,12.5)) +
    scale_x_continuous(breaks=seq(1, 11, 2)) +
    scale_y_continuous(breaks=seq(0, 12, 2)) +
    labs(x="time", y="Simulated cortisol [arbitrary units]") +
    theme_minimal() + theme(legend.position="none", panel.grid.minor.x=element_blank(), panel.grid.minor.y=element_blank())
  
  # pn<-ggplot(subset(Qdata, time<=settings$waketime+3 & time>=settings$waketime-6 & quantile %in% c("Q10","Q50","Q90")),  aes(x=time+(6-settings$waketime),y=cortisol,group=quantile)) + 
  #   geom_line(aes(linetype=quantile)) + 
  #   scale_linetype_manual(values=c("dotted","solid","dotted")) +
  #   geom_vline(xintercept = 6, linetype = 2) +
  #   scale_x_continuous(breaks=seq(0, 9, 1)) +
  #   labs(title=paste0("f-wake=",settings$wakefM,", f-stress=",settings$stressfM),x="time", y="simulated cortisol [arbitrary units]") +
  #   theme_bw() + theme(legend.position="none")
  
  return(list(pa=pa,pt=pt,pn=pn))
}

#makegraphs
graphs<-sapply(datadir, function(i) makeQgraph(i))
#restructure the 3 different graph types in sub-lists 
#graphs<-
  lapply(seq(3), function(i) graphs[seq(i,length(graphs),3)])
```

##### Average cortisol profiles since awakening

```{r, echo = FALSE, warning = FALSE}
#multiplot(plotlist = graphs[[1]],cols = 3)
e=1 #start a new multiplot frame after each 4 plots
cols = 1 #number of graphs next to one another
l_ply(seq(1,length(graphs[[1]]),e), function(i)
  multiplot(plotlist = graphs[[1]][i:ifelse(i+e-1<length(graphs[[1]]),i+e-1,length(graphs[[1]]))], cols = cols))
```

##### Night time cortisol profiles Clow et al. (2009).
![](night_cortisol_clow.png)

##### Average nighttime cortisol profiles

```{r, echo = FALSE, warning = FALSE}
#multiplot(plotlist = graphs[[3]],cols = 1)
e=1 #start a new multiplot frame after each 4 plots
l_ply(seq(1,length(graphs[[3]]),e), function(i) 
  multiplot(plotlist = graphs[[3]][i:ifelse(i+e-1<length(graphs[[3]]),i+e-1,length(graphs[[3]]))], cols = 1))
```

##Appendix

```{r, echo = FALSE, warning = FALSE}
# create 10 random 24h sample cortisol profiles (comparison with Hosseinichimeh)
sampleplots <- function(ddir){
  
  rm(Qdata)
  rm(settings)

  #read data
  load(file.path(ddir,"Qdata.Rdata"))
  load(file.path(ddir,"settings.Rdata"))

  #randomly pick some people to plot
  set.seed(7)
  sampleprofiles=Qdata[which(Qdata$person %in% sample(unique(Qdata$person),10)),]
  
  #only use 24h
  sampleprofiles <- subset(sampleprofiles, time <= 24)
  
  #scale cortisol values as done for the profile graphs of the group averages 
  sampleprofiles$C<-sampleprofiles$C*settings$kHPA
  
  #change description of the persons
  sampleprofiles$person <- gsub("V", "person ", sampleprofiles$person)
  sampleprofiles$person <- factor(sampleprofiles$person)
  
  names(sampleprofiles) = c("time","person","cortisol")
  
  write.csv(sampleprofiles, "data_figure7c_24hsample_anticipation.csv", row.names = F)
  
  # #
  # pp <- ggplot(subset(Qdata, time <= 24), aes(x=time, y=C, group = person)) +
  #   geom_line() + facet_wrap(~ person, ncol = 2) +
  #   labs(x="time [hours]", y=expression("Simulated cortisol [arbitrary units]")) +
  #   theme_minimal() + theme(panel.grid.minor.x=element_blank(), panel.grid.minor.y=element_blank())
  #   scale_x_continuous(breaks=seq(0, 24, 4)) 
  
  
  #plot individual cortisol profiles of only the first day for comparison with Hosseinichimeh 2015
  individual <- function(data){
    ggplot(subset(data, time <= 24), aes(x=time, y=cortisol)) + geom_line() + 
    scale_x_continuous(breaks=seq(0, 24, 4)) +
    ylab("Simulated cortisol") + xlab("time [hours]") +
    theme_minimal() + theme(panel.grid.minor.x=element_blank(), panel.grid.minor.y=element_blank())
  }
  
  graphs <- lapply(unique(sampleprofiles$person), function(person) individual(sampleprofiles[which(sampleprofiles$person == person),]))

  return(graphs)
}

#get plots
#graphs<-lapply(datadir, function(i) sampleplots(i))
```

##### 24h cortisol profiles of 17 individuals from Hosseinichimeh et al. (2015).
![](individuals-hosseinichimeh.png)

##### 24h cortisol profiles from 10 randomly selected people
```{r, echo = FALSE, message = FALSE, warning = FALSE}

l_ply(datadir, function(i) multiplot(plotlist = sampleplots(i), cols = 4))


# #multiplot(plotlist = graphs[[5]],cols = 1)
# e=4 #start a new multiplot frame after each 4 plots
# l_ply(seq(1,length(graphs),e), function(i) 
#   multiplot(plotlist = graphs[i:ifelse(i+e-1<length(graphs),i+e-1,length(graphs))], cols = 1))
```

##### Evaluations:
```{r, echo = FALSE}
logsim <- function(ddir){
  load(file.path(ddir,"simlog.Rdata"))
  simlog<-as.data.frame(simlog)
  #simlog[,c(1:3)] <- paste(round(as.numeric(simlog[,c(1:3)]), digits = 3),'min')
  return(simlog)}

simlogs<-logsim(datadir[1])
if(length(datadir)>1){for(i in 2:length(datadir)){simlogs<-rbind(simlogs,logsim(datadir[i]))}}
row.names(simlogs)= paste("sim",seq_along(datadir))
kable(simlogs)
```
