# Supplementary material for: From work stress to disease: A computational model
Source: PLoS One. 2022 Feb 16;17(2):e0263966. doi: 10.1371/journal.pone.0263966 (PMC8849534; doi:10.1371/journal.pone.0263966)
Supplement: S3 Script — R source code for all simulations as discussed in the paper. (R) [file pone.0263966.s005.R]

#################################################################
# This script allows performing the simulations described in    #
# "From Work Stress to Disease: A Computational Model."         #
#                                                               #
# Briefly, it presents a formalized (adapted) representation    #
# of the allostatic load theory and calculates cortisol levels, #
# allostatic load and disease for simulated indivuduals based   #
# on a number of parameter settings.                            #
#                                                               #
# For making graphs of the simulation results, the script calls #    
# a Markdown script "makegraphs.Rmd" which needs to be          #
# available in the folder where you choose to store simulation  #                                             
# results.                                                      #
#                                                               #
# The script may be used and adapted for research purposes.     #
#################################################################

rm(list = ls()) #clear the environment

######## 0.1 DEFINE PARAMETERS TO VARY BETWEEN SIMULATIONS ########

# General explaination of part 0.1:
# Here variations to the default parameter settings (see 0.2) are listed. Every list in 'paramsets'
# describes a complete simulation of N people. By defining multiple lists, simulations are performed 
# that are identical, except for the parameters defined here. A such the theoretical influence of varying 
# the parameters can be systematically studied. 

paramsets <- list(
  list(#simulation 1
    night.f.mean = 8, 
    night.dshape = 1, 
    anticipation = c("YES","NO")[1],
    work.f.mean = 6,
    work.dshape = 3
  ),list(#simulation 2
    night.f.mean = 14, 
    night.dshape = 3, 
    anticipation = c("YES","NO")[2],
    work.f.mean = 6,
    work.dshape = 3
  )
)


######## 0.2 DEFINE DEFAULT SETTINGS ########

# General explaination of part 0.2:
# Here the default settings for all simulations are defined. Variables that have been included
# above in 'paramsets' overwrite specific default values. It is important not to delete any 
# variables here, even if they are specified above.

defaults <- list( #initialize list

    ## simulation settings
    fs = 2, #sample rate of the simulation in samples per hour
    days = 10, #simulated number of days per person
    people = 10, #number of persons simulated
    integration = "RK4", #numerical integration method used

    #night impulses
    night.f.mean = 8, #average number of night impulses 
    night.dshape = 1, #shape factor of the gamma distribution of impulse frequencies
    waketime = 7,

    #work stressors
    distribution = c("gamma","uniform")[1], #distribution type describing the variation in the number of work impulses 
    #between individuals (gamma being representative of the population; a uniform distribution representing an equal amount of people for each number of work impulses)
    work.f.mean = 6, #average number of work impulses per 8h, only relevant when the gamma distribution is chosen
    work.dshape = 3, #shape factor of the gamma distribution of impulse frequencies - only relevant for gamma distribution type
    work.unif = c(1,50), #range of work impulses - only relevant for uniform distribution
    worktime = c(9,17),
    anticipation = c("YES","NO")[1], #whether or not anticipation of work day stress is assumed
    dayoff = c(0,6), #from 0-6: 'Sunday','Monday','Tuesday','Wednesday','Thursday','Friday','Saturday'

    ## physiological parameters
    kHPA = 2.194, #multiplication constant describing the cortisol release in response to a neural impulse.
    # kHPA is found by calibrating the morning cortisol peak with emperical results by Miller et al., 2016.
    # This is done in "makegraphs.Rmd"
    delay = .5, #delay between neural impulse and the cortisol release
    halflifeM = 80/60, #average half life of cortisol is 80 minutes or 4/3hour
    halflifeSD = 8/60, #between person variation
    eps.L = 20, #threshold of allostatic strain becoming allostatic load 
    rho.R = .6, #rate of recovery from allostatic strain
    eps.D = 400, #threshold of allostatic load causing disease

    ## number of days to save and display
    savedays = 5
)

#### 1 PREPARATION ####

#### 1.1 LOAD PACKAGES #####

start0<-Sys.time() #to track the duration of the computations

#function to load a library and install it when it is not yet installed
package <- function(pack) { #function to load a library and install it when it is not yet installed
  if (!as.character(pack) %in% installed.packages()) {install.packages(as.character(pack)) }
  library(pack,character.only=TRUE)}

package("lattice")
package("plyr")
package("dplyr")
package("ggplot2")
package("tcltk")
package("car")
package("rmarkdown")
package("knitr")

#### 1.2 SET DIRECTORIES #####

## set saving directories

#this will ask you to define a folder where to store data. You can also specify a default folder, which 
#relieves you from using the folder selection GUI each time that you run this script. Make sure the file
#"makegraphs.Rmd" is also in this folder!
defDir <- "/Users/username/Projectfolder/simulations"
if (file.exists(defDir)){setwd(defDir)} else 
  {setwd(tk_choose.dir(getwd(), "Choose folder for storing simulation data"))
if (!file.exists("simoutput")){dir.create("simoutput")}} 

#create folders for storing simulation data

if(length(paramsets)<2){ #if only one simulation and no comparing between simulations is done
  datadir=file.path("simoutput",paste0("sim", format(Sys.time(),"%Y-%m-%d.%Hh%M")))
}else{ #if multiple simulations, and thus comparing between simulations is done
  compdir<-file.path("simoutput",paste0("comp", format(Sys.time(),"%Y-%m-%d.%Hh%M")))
  datadir<-file.path(compdir,paste0("sim",seq(length(paramsets))))
  dir.create(compdir)
}

##### 3 FUNCTIONS #####

## 3.1 TOP LEVEL FUNCTION / EXECUTION FUNCTION ###
exesim <- function(paramset,defaults,subDir){
  #this function executes the individual simulations (the number of simulations that is performed is defined by the number of lists in 'paramsets')
  #'paramset' is one of the lists within 'paramsets' 
  #'defaults' are the default settings as defined in 0.2
  #'subDir' is the lower level folder where the data from a simulation is stored
  
  #### 3.1.1 Initialization steps ####
  
  ## time stamp the start of the script execution, so we can determine how long the whole thing took
  start.time <- Sys.time()
  
  n <- 1 #seed counter; everytime a random number is drawn, the next random number is drawn using a new seed, but every execution of this script causes the same random numbers to be used
  
  ######## 3.1.2 DEFINE SETTINGS FROM PROVIDED PARAMETERS AND DEFAUTLS ########
  
  #define the settings - this line of code takes the default settings and overwrites those that were defined in 'paramset'
  settings <- sapply(names(defaults), function(param) ifelse(param %in% names(paramset),paramset[param],defaults[param]))
  
  #### 3.1.3 Create individuals ####
  
  #create data frame to store all information about individuals and create a row for each individual
  simpopulation <- data.frame(simperson = seq(settings$people) )
  
  ## define an individual cortisol decay value and add it to the data frame
  set.seed(n); n=n+1; simpopulation$halflife_pp <- abs( rnorm(settings$people, mean = settings$halflifeM, sd = settings$halflifeSD) )
  
  ## define the individual number of night impulses (indivual mean) from a gamma distribution and add it to the data frame
  set.seed(n); n=n+1; 
  simpopulation$night.f.mean_pp <- rgamma(settings$people, shape = settings$night.dshape, rate = settings$night.dshape/settings$night.f.mean)
  
  ## define the individual number of work impulses (indivual mean) from a gamma (or uniform) distribution and add it to the data frame
  set.seed(n); n=n+1; 
  simpopulation$work.f.mean_pp <- switch(settings$distribution, 
                                      gamma = rgamma(settings$people, shape = settings$work.dshape, rate = settings$work.dshape/settings$work.f.mean), 
                                      uniform = runif(settings$people, min = settings$work.unif[1], max = settings$work.unif[2]))

  n=n+3; 

  #### 3.1.4 Prepare for file saving ####
  
  #create a data frame for logging information about the simulation
  simlog <- list(preptime=NULL, simtime = NULL, filemergetime = NULL) 
  
  #randomly select 5 people of whom the first 7 consequent days will be plotted
  settings$samplepeople <- sample(simpopulation$simperson, ifelse(settings$people >= 5,5,settings$people), replace = FALSE) 
  
  #determine for which days in the simulation data is stored for graphical representation
  if(settings$days<=settings$savedays){settings$savedays <- 1:settings$days
  } else {settings$savedays <- seq( as.integer(settings$days/settings$savedays), settings$days, as.integer(settings$days/settings$savedays) )}
  
  #create folders for storing data
  dir.create(subDir)
  dir.create(file.path(subDir, 'Qdata'))
  dir.create(file.path(subDir, 'daydata'))
  dir.create(file.path(subDir, 'plotsample'))
  
  #this end the preparation, the duration of the preparation is saved
  simlog$preptime <-  difftime(Sys.time(), start.time, unit="mins")
  
  #### 3.1.5 Simulate #### 
  
  start.time <- Sys.time() #initiate new time recording to determine the duration of the simulation
  
  #perform the simulation per person, while returning several evaluation values
  evalv <- sapply(seq(settings$people), function(id) ppsim(settings = settings, simperson = simpopulation[id,], n = n+id, subDir = subDir))
  
  simlog$recovery<-mean(unlist(evalv[1,])) # ratio of days on which 'full' recovery occurs
  simlog$aloadratio<-mean(unlist(evalv[2,])) # ratio people developing allostatic load
  simlog$sickratio<-mean(unlist(evalv[3,])) # ratio people developing disease
  
  simlog$simtime <- difftime(Sys.time(), start.time, unit="mins") #this end the simulation, register the time  
  
  #### 3.1.6 MERGE AND STORE DATA ####
  
  start.time <- Sys.time() #start a new time recording to determine how long file merging takes
  
  #merge selected information from simulated individuals into a new file and delete the originals
  bindfiles(file.path(getwd(), subDir, "Qdata"))
  bindfiles(file.path(getwd(), subDir, "daydata"))
  bindfiles(file.path(getwd(), subDir, "plotsample"))
  
  simlog$filemergetime <- difftime(Sys.time(), start.time, unit="mins") #this end the merge, register the time
  
  write.csv(simpopulation, file.path(getwd(), subDir, "simpopulation.csv")) #store characteristics of the individuals
  save(settings, file = file.path(getwd(), subDir, "settings.RData")) #store settings
  save(simlog, file = file.path(getwd(), subDir, "simlog.RData"))  #store the simulation log
  
  #### 3.1.7 MAKE CURVES (SINGLE SIMULATION) ####
  
  #if only one simulation is done, this line of code calls upon the markdown script to create graphics 
  if(!grepl("comp",subDir, fixed = T)){  render("makegraphs.Rmd",output_file = paste0(subDir,".html"),params = list(datadir = subDir, paramsets = NULL, totalsimtime=difftime(Sys.time(), start0, unit="mins")))}
} 


## 3.2 SIMULATION INDIVIDUALS ####
ppsim <- function(settings, simperson, n, subDir){   
  # performs the simulation per individual (as defined in 'simpopulation') - called by 'exesim()'
  # simperson is the row of data in 'simpopulation' referring to a specific individual
  
  ## 3.2.1 create individual HPA activity (define per individual the impulses to the HPA axis)
  
  #determine the number of impulses that the simulated individual experiences on a particular day using draws from a poisson distribution
  set.seed(n); night.f <- rpois(settings$days, simperson$night.f.mean_pp)
  set.seed(n+1); work.f <- rpois(settings$days, simperson$work.f.mean_pp)
  
  #based on night.f and work.f determine the HPA activity of a person over the whole time course of the simulation
  HPA <- stack(as.data.frame(sapply(seq(settings$days), function(day) makeHPA(day, night.f[day], work.f[day], settings,n=n+simperson$simperson*day))))[,1]
  
  ## 3.2.2 calculate cortisol, allostatic strain and allostatic load through numeric integration
  data <- CSL(HPA, settings$fs, settings$delay, simperson$halflife_pp, settings$eps.L, settings$rho.R, settings$integration, settings$kHPA)
  
  ## 3.2.3 Store results
  
  savedays <- settings$savedays #for practical use
  
  #store data for making a graph of ODD's ratio of becoming sick 
  write.csv(data.frame(simperson=rep(simperson$simperson,length(savedays)),days=savedays,work.f.mean=rep(simperson$work.f.mean_pp,length(savedays)),Aload=data$L[savedays*settings$fs*24],Sick=data$L[savedays*settings$fs*24]>settings$eps.D)
            ,file.path(getwd(), subDir, "daydata",paste0("daydata",simperson$simperson)))
  
  # store data for making a graph of the average cortisol profiles
  write.csv(
    cbind(time=seq(0,24,1/settings$fs),data[1:(settings$fs*24+1),]),
    file.path(getwd(), subDir, "Qdata",paste0("Qdata",simperson$simperson)))
  
  # store data to create graphs of sample profiles of HPA, C, S, L and D
  if(simperson$simperson %in% settings$samplepeople){write.csv(
    cbind(simperson=rep(simperson$simperson,settings$fs*24*7+1),
          time=seq(0,24*7,1/settings$fs),
          HPA=HPA[1:(settings$fs*24*7+1)],data[1:(settings$fs*24*7+1),]),
    file.path(getwd(), subDir, "plotsample",paste0("plotsample",simperson$simperson))
  )}
  
  ## 3.2.4 Calculate evaluation values
  
  #count the ratio of days where there was dynamic load remaining at the end of the day
  recovery <- sum(data$L[seq(settings$days)*settings$fs*24] < rep(max(data$L)/20,settings$days))/settings$days
  
  #whether or not the person developed allostatic load during the simulation
  aloadYN <- data$L[nrow(data)]>0
  
  sickYN <- data$L[length(data$L)]>settings$eps.D
  
  return(data.frame(recovery,aloadYN,sickYN))
}


#### 3.3 CALCULATE CORTISOL & ALLOSTATIC LOAD ####
CSL <- function(HPA, fs, delay, halflife, eps.L, rho.R, integration = c("Euler", "RK4")[1], kHPA=1){
  #this function calculates cortisol, allostatic strain and allostatic load by integrating over time
  #called by ppsim()
  #HPA is the vector describing the neural impulses to the HPA axis
  #fs is the time interval between samples (sample frequency)
  #halflife is the cortisol half-life
  
  ## 3.3.1 preparation

  #before we start we convert the halflife value into a decay rate: 
  #standard decay function: dY/dt = Y*rho.C (decay is a function of the current concentration)
  #one can rewrite this as: dY/Y = rho.C*dt. Integrating over time gives ln(Y(t))-ln(Y(0)) = rho.C*t or Y(t)/Y(0) = exp(rho.C*t) or Y(t) = Y(0)*exp(rho.C*t)
  #filling in: Y(t=1/2) = 1/2*Y(0) = Y(0)*exp(rho.C*halflife) or -ln(2) = rho.C*halflife or rho.C = -ln(2)/halflife
  rho.C <- -log(2)/halflife
  
  #introduce the delay between the impulses to the HPA axis and its cortisol output (for practical reasons, we do this outside the formula below)
  HPAout <- c(rep(0,round(delay*fs)),HPA[1:(length(HPA)-round(delay*fs))])*kHPA #
  
  #initiate and add values start values for the integration
  N <- length(HPAout)
  C <- S <- L <- as.numeric(c(0, rep(NA,N-1))) #initialize
  
  ## 3.3.2 performing the numerical integration
  
  #calculate cortisol values
  switch(integration,
         "Euler" =    # Euler numerical integration
           sapply(seq_along(C), function(t) C[[t+1]] <<- Euler(Y1 = C[t], func = lingrowth, param = c(rho.C, HPAout[t]), h = 1/fs)),
         "RK4" =   # Runge-Kutta 4th Order Integration
           sapply(seq_along(C), function(t) C[[t+1]] <<- RK4(Y1 = C[t], func = lingrowth, param = c(rho.C, HPAout[t]), h = 1/fs)))
  switch(integration,
           "Euler" =    # Euler numerical integration
             sapply(seq_along(S), function(t) S[[t+1]] <<- Euler(Y1 = S[t], func = lingrowth, param = c(-rho.R, C[t]), h = 1/fs)),
           "RK4" =   # Runge-Kutta 4th Order Integration
             sapply(seq_along(S), function(t) S[[t+1]] <<- RK4(Y1 = S[t], func = lingrowth, param = c(-rho.R, C[t]), h = 1/fs)))
  sapply(seq_along(L), function(t) L[[t+1]] <<- ifelse(S[t] > eps.L, L[t] + (S[t] - eps.L)*1/fs, L[t]))
    
  return(data.frame(C,S,L))
}


#### 3.4 Euler integration ####
Euler <- function(Y1, func, param, h){
  #This function performs one iteration using the Euler Integration
  #called by CSL()
  
  # Iterative process
  Y2 <- Y1 + func(Y1, param)*h
  
  return(Y2)
}


#### 3.5 Runge-Kutta 4th Order Integration ####
RK4 <- function(Y1, func, param, h){
  #This function performs one iteration using the Runge-Kutta 4th Order Integration
  #called by CSL()
  
  k1 <- func(Y1, param)
  k2 <- func(Y1 + 1/2*h*k1, param)
  k3 <- func(Y1 + 1/2*h*k2, param)
  k4 <- func(Y1 + h*k3, param)
  
  # Iterative process
  Y2 <- Y1 + (1/6)*h*(k1+2*k2+2*k3+k4)
  
  return(Y2)
}


#### 3.6 Linear growth (used in Euler and RK4 functions) ####
#This function performs one iteration of linear growth
#Called by Euler() and RK4()
lingrowth <- function(Y1,param){
  r <- param[1]; input <- param[2]
  Y2 <- as.numeric(Y1)*r + as.numeric(input)
  return(Y2)
}


#### 3.7 create day HPA activity ####
makeHPA <- function(day, night.f, work.f, settings,n){
  #executed for each individual person, this function determines the HPA activity for a given day
  
  #as the value of f.work is based on an 8hour workday, adapt this value for the true number of worked hours 
  workdayfactor <- (settings$worktime[[2]]-settings$worktime[[1]])/8 
  
  #determine the time points of HPA activity
  set.seed(n)
  if((day - floor(day/7)*7) %in% settings$dayoff) #for non-working days there is only night time HPA activity
  {spikes <- abs(-rexp(night.f) + with(settings, waketime))
  }else{ #for working days, there is also HPA activity during work time
    spikes <- switch(settings$anticipation,
                     NO = c(abs(-rexp(night.f) + settings$waketime),
                            runif(work.f*workdayfactor,min = settings$worktime[[1]], max = settings$worktime[[2]])),
                     YES = c(abs(-rexp(night.f+work.f*workdayfactor) + settings$waketime),
                             runif(work.f*workdayfactor,min = settings$worktime[[1]], max = settings$worktime[[2]])))
  }
  
  spikes <- ceiling(spikes*settings$fs) #corresponding sample moments of the spikes (and prevent spikes at time point 0)
  
  #sum spikes that happen at the same sample moment
  HPA<-rep(0, settings$fs*24)
  HPA[unique(spikes)]<-sapply(unique(spikes), function(spike) sum(spikes==spike))
  
  return(HPA)
}


#### 3.8 combine files into a larger file #### 
bindfiles = function(mypath){
  #called by exesim()
  
  filenames=list.files(path=mypath, full.names=TRUE) #identify the files
  datalist = lapply(filenames, function(x){read.csv(file=x,header=T)}) #read the files into a list of data frames
  write.csv(
    Reduce(function(x,y) {rbind(x,y)}, datalist), #combine the data frames
    paste0(mypath,".csv")) #store the new file
  unlink(mypath, recursive = T, force = T) #delete folder with originals
}


#### 4 RUN THE SIMULATION FOR THE GIVEN PARAMETER SETS ####

start.time<-Sys.time() #start a new time recording to calculate how long the simulations take

sapply(seq(length(paramsets)), function(i) exesim(paramsets[[i]],defaults,datadir[i]))

difftime(Sys.time(), start.time, unit="mins")

totalsimtime=round(as.numeric(difftime(Sys.time(), start0, unit="mins"))) #in minutes

#### MAKE CURVES (COMPARISON) ####

#if it concerns a comparison, store comparison information and render comparison graph
if(length(datadir)>1){  
  save(paramsets, file = file.path(compdir, "paramsets.RData"))
  save(datadir, file = file.path(compdir, "datadir.RData"))
  render("makegraphs.Rmd",output_file = paste0(compdir,".html"),params = list(datadir = datadir, paramsets=paramsets, totalsimtime=totalsimtime))
  }
