# Supplementary material for: From work stress to disease: A computational model
Source: PLoS One. 2022 Feb 16;17(2):e0263966. doi: 10.1371/journal.pone.0263966 (PMC8849534; doi:10.1371/journal.pone.0263966)
Supplement: S5 Script — R source code to create all figures in the manuscript. (R) [file pone.0263966.s007.R]

## This script produces the graphs as in the manuscript

#load libraries
library("ggplot2")
library("ggthemes")

# Multiple plot function
#
# ggplot objects can be passed in ..., or to plotlist (as a list of ggplot objects)
# - cols:   Number of columns in layout
# - layout: A matrix specifying the layout. If present, 'cols' is ignored.
#
# If the layout is something like matrix(c(1,2,3,3), nrow=2, byrow=TRUE),
# then plot 1 will go in the upper left, 2 will go in the upper right, and
# 3 will go all the way across the bottom.
#
multiplot <- function(..., plotlist=NULL, file, cols=1, layout=NULL) {
  library(grid)
  
  # Make a list from the ... arguments and plotlist
  plots <- c(list(...), plotlist)
  
  numPlots = length(plots)
  
  # If layout is NULL, then use 'cols' to determine layout
  if (is.null(layout)) {
    # Make the panel
    # ncol: Number of columns of plots
    # nrow: Number of rows needed, calculated from # of cols
    layout <- matrix(seq(1, cols * ceiling(numPlots/cols)),
                     ncol = cols, nrow = ceiling(numPlots/cols))
  }
  
  if (numPlots==1) {
    print(plots[[1]])
    
  } else {
    # Set up the page
    grid.newpage()
    pushViewport(viewport(layout = grid.layout(nrow(layout), ncol(layout))))
    
    # Make each plot, in the correct location
    for (i in 1:numPlots) {
      # Get the i,j matrix positions of the regions that contain this subplot
      matchidx <- as.data.frame(which(layout == i, arr.ind = TRUE))
      
      print(plots[[i]], vp = viewport(layout.pos.row = matchidx$row,
                                      layout.pos.col = matchidx$col))
    }
  }
}

#set the path to the location of the data files
#set the working directory to path of this file
if (require(rstudioapi)){
  folder = dirname(rstudioapi::getActiveDocumentContext()$path)
} else {
  folder = getSrcDirectory()[1] #if this doesn't work when knitting, try 
}

# folder <- "C:/Users/b8058356/OneDrive - Newcastle University/Courses and learning/BS28A - Major project/Reporting/Report/graphs/data/"
# folder <- "/Users/remcobenthemdegrave/OneDrive - Newcastle University/Courses and learning/BS28A - Major project/Reporting/Report/graphs/data/"

setwd(folder)
getwd()

## FIGURE 2

#read data
day_count_data = read.csv("data_figure_2_sample_impulse_count.csv", header = T)

#plot
ggplot(day_count_data, aes(x = impulse_count, fill=type)) + geom_histogram() + facet_grid(.~person_ID) + 
  labs(x="Impulses/Day", y = 'Count') + theme_classic() + 
  theme(legend.position="bottom", text=element_text(size=10),strip.background = element_blank()) +
  scale_fill_manual(name = "Type", values=c("black", "grey"), labels =c('Night Impulses','Work Impulses')  )   


## FIGURE 3

#read data
impulses_data = read.csv("data_figure_3_sample_impulses_48h.csv", header = T)
impulses_data$person <- factor(impulses_data$person, levels = c("person 8","person 20","person 40","person 55"), labels = c("Person 8","Person 20","Person 40","Person 55"))

#plot
ggplot(impulses_data, aes(y = counts, x = time)) + geom_line() + facet_grid(.~person) + 
  labs(x="Time [hours]",y="Count") + theme_classic() + theme(legend.position="bottom", text=element_text(size=10),strip.background = element_blank())

## FIGURE 4

#read data
simpopulation = read.csv("data_figure4_impulses_correlation.csv", header = T)

#plot correlation between work impulses and night impulses
ggplot(simpopulation, aes(x=night.f.mean_pp,y=work.f.mean_pp)) + geom_point() + facet_grid(.~impulse_corr) + 
  labs(x="Night Impulses",y="Work Impulses") + theme_classic() + theme(text=element_text(size=10),strip.background = element_blank())


## FIGURE 5a 

millerdata <- read.csv("data_figure5a_Miller.csv", header = T)

#plot 
p1 <- ggplot(millerdata, aes(x=time,y=cortisol,group=quantile)) + 
  geom_line(aes(linetype=quantile)) + 
  scale_linetype_manual(values=c("dotted","twodash","solid","twodash","dotted"),
                        name="Percentile",
                        breaks=c("Q90", "Q75", "Q50", "Q25", "Q10"),
                        labels=c("90th", "75th", "50th", "25th", "10th")) +
  scale_x_continuous(breaks=seq(0, 20, 2)) +
  labs(x="Time Since Awakening [hours]", y="Salivary Cortisol [nmol/L]", title = "(a) Empirical Data") + 
  theme_classic() + theme(legend.justification=c(1,1), legend.position=c(1,1), text=element_text(size=10), plot.title = element_text(hjust = 0.5)) +
  coord_cartesian(xlim=c(0,16) ,ylim=c(0, 19))

## FIGURE 5b and related supplement figures

wakeprofiledata <- read.csv("suppl_cort_profile_no_anticipation.csv", header = T)

#plot profiles since awakening
p2 <- ggplot(wakeprofiledata, aes(x=time,y=cortisol,group=quantile)) + 
  geom_line(aes(linetype=quantile)) + 
  scale_linetype_manual(values=c("dotted","twodash","solid","twodash","dotted"),
                        name="Percentile",
                        breaks=c("Q90", "Q75", "Q50", "Q25", "Q10"),
                        labels=c("90th", "75th", "50th", "25th", "10th")) +
  scale_x_continuous(breaks=seq(0, 20, 2)) +
  labs(x="Time Since Awakening [hours]", y="Simulated Cortisol [Arbitrary Units]", title = "(b) Simulated Data") +
  theme_classic() + theme(legend.justification=c(1,1), legend.position=c(1,1), text=element_text(size=10), plot.title = element_text(hjust = 0.5)) +
  coord_cartesian(xlim=c(0,16) ,ylim=c(0, 19))

multiplot(p1, p2, cols=2)

## Supplement alternative to figure 5

wakeprofiledata <- read.csv("suppl_cort_profile_no_anticipation.csv", header = T)

#plot profiles since awakening
p1 <- ggplot(wakeprofiledata, aes(x=time,y=cortisol,group=quantile)) + 
  geom_line(aes(linetype=quantile)) + 
  scale_linetype_manual(values=c("dotted","twodash","solid","twodash","dotted"),
                        name="Percentile",
                        breaks=c("Q90", "Q75", "Q50", "Q25", "Q10"),
                        labels=c("90th", "75th", "50th", "25th", "10th")) +
  scale_x_continuous(breaks=seq(0, 20, 2)) +
  labs(x="Time Since Awakening [hours]", y="Simulated Cortisol [Arbitrary Units]", title = "(a) Simulated Cortisol Scenario I") +
  theme_classic() + theme(legend.justification=c(1,1), legend.position=c(1,1), text=element_text(size=10), plot.title = element_text(hjust = 0.5)) +
  coord_cartesian(xlim=c(0,16) ,ylim=c(0, 19))

wakeprofiledata <- read.csv("suppl_cort_profile_anticipation.csv", header = T)

#plot profiles since awakening
p2 <- ggplot(wakeprofiledata, aes(x=time,y=cortisol,group=quantile)) + 
  geom_line(aes(linetype=quantile)) + 
  scale_linetype_manual(values=c("dotted","twodash","solid","twodash","dotted"),
                        name="Percentile",
                        breaks=c("Q90", "Q75", "Q50", "Q25", "Q10"),
                        labels=c("90th", "75th", "50th", "25th", "10th")) +
  scale_x_continuous(breaks=seq(0, 20, 2)) +
  labs(x="Time Since Awakening [hours]", y="Simulated Cortisol [Arbitrary Units]", title = "(b) Simulated Cortisol Scenario II") +
  theme_classic() + theme(legend.justification=c(1,1), legend.position=c(1,1), text=element_text(size=10), plot.title = element_text(hjust = 0.5)) +
  coord_cartesian(xlim=c(0,16) ,ylim=c(0, 19))

multiplot(p1, p2, cols=2)


## FIGURE 6a 

clowdata <- read.csv("data_figure6a_clow.csv", header = T)

p1 <- ggplot(borndata, aes(x=time,y=mean)) + 
  geom_line() + geom_errorbar(aes(ymin=mean-2*se, ymax=mean+2*se), size=.3, width=.15) +
  geom_vline(xintercept = 6, linetype=2, color="grey") +
  scale_x_continuous(breaks=seq(0, 10, 2)) +
  scale_y_continuous(breaks=seq(0, 24, 4)) +
  labs(x="Time [hours]", y=expression("Salivary cortisol ["*mu*"g/dl]"), title="(a) Empirical Data") +
  annotate("text", x = 6.3, y = 4.5, label = "Awakening", color='grey', angle = 90, size=3)  +
  theme_classic() + theme(legend.position="none", text=element_text(size=10), plot.title = element_text(hjust = 0.5)) +
  coord_cartesian(xlim=c(0,10) ,ylim=c(0, 25))

## FIGURE 6b and related supplement figures

#nightprofiledata <- read.csv("suppl_night_profile_anticipation.csv", header = T)
nightprofiledata <- read.csv("suppl_night_profile_no_anticipation.csv", header = T)

p2 <- ggplot(nightprofiledata,  aes(x=time,y=M,ymin=M-2*SE,ymax=M+2*SE)) + 
  geom_line() + 
  geom_ribbon(alpha=0.2) +
  geom_vline(xintercept = 7, linetype=2, color="grey") +
  coord_cartesian(xlim=c(1,11) ,ylim=c(0,12.5)) +
  scale_x_continuous(breaks=seq(1, 11, 2)) +
  scale_y_continuous(breaks=seq(0, 12, 2)) +
  labs(x="Time [hours]", y="Simulated Cortisol [Arbitrary Units]", title="(b) Simulated Data") +
  annotate("text", x = 7.3, y = 2.25, label = "Awakening", color='grey', angle = 90, size=3)  +
  theme_classic() + theme(legend.position="none", text=element_text(size=10), plot.title = element_text(hjust = 0.5)) 

multiplot(p1, p2, cols=2)

#save picture as eps size 600x250 through export function in plot viewer

## Supplement alternative to figure 6

nightprofiledata <- read.csv("suppl_night_profile_no_anticipation.csv", header = T)

p1 <- ggplot(nightprofiledata,  aes(x=time,y=M,ymin=M-2*SE,ymax=M+2*SE)) + 
  geom_line() + 
  geom_ribbon(alpha=0.2) +
  geom_vline(xintercept = 7, linetype=2, color="grey") +
  coord_cartesian(xlim=c(1,11) ,ylim=c(0,12.5)) +
  scale_x_continuous(breaks=seq(1, 11, 2)) +
  scale_y_continuous(breaks=seq(0, 12, 2)) +
  labs(x="Time [hours]", y="Simulated Cortisol [Arbitrary Units]", title="(a) Simulated Cortisol Scenario I") +
  annotate("text", x = 7.3, y = 2.25, label = "Awakening", color='grey', angle = 90, size=3)  +
  theme_classic() + theme(legend.position="none", text=element_text(size=10), plot.title = element_text(hjust = 0.5)) 

nightprofiledata <- read.csv("suppl_night_profile_anticipation.csv", header = T)

p2 <- ggplot(nightprofiledata,  aes(x=time,y=M,ymin=M-2*SE,ymax=M+2*SE)) + 
  geom_line() + 
  geom_ribbon(alpha=0.2) +
  geom_vline(xintercept = 7, linetype=2, color="grey") +
  coord_cartesian(xlim=c(1,11) ,ylim=c(0,12.5)) +
  scale_x_continuous(breaks=seq(1, 11, 2)) +
  scale_y_continuous(breaks=seq(0, 12, 2)) +
  labs(x="Time [hours]", y="Simulated Cortisol [Arbitrary Units]", title="(b) Simulated Cortisol Scenario II") +
  annotate("text", x = 7.3, y = 2.25, label = "Awakening", color='grey', angle = 90, size=3)  +
  theme_classic() + theme(legend.position="none", text=element_text(size=10), plot.title = element_text(hjust = 0.5)) 

multiplot(p1, p2, cols=2)


## FIGURE 7a

carrolldata <- read.csv("data_figure7a_Carroll.csv", header = T)

p1 <- ggplot(subset(carrolldata, person %in% paste0("person.0",5:9)), aes(time, cortisol)) + geom_line() + 
  facet_grid(person~., scales="free") + scale_x_continuous(breaks=seq(0, 24, 4)) +
  labs(x="Time [hours]", y=expression("Serum Cortisol [ng/ml]"), title="(a) Empirical") +
  theme_classic() + theme(text=element_text(size=10), plot.title = element_text(hjust = 0.5), strip.text.y = element_blank())

## FIGURE 7b 

sampleprofiles <- read.csv("data_figure7b_24hsample_no_anticipation.csv", header = T)

p2 <- ggplot(subset(sampleprofiles, (time <= 24) & (person %in% unique(person)[c(1,2,4,8,9)])), aes(x=time, y=cortisol)) + geom_line() + 
  facet_grid(person~., scales="free") + scale_x_continuous(breaks=seq(0, 24, 4)) +
  labs(x="Time [hours]", y=expression("Simulated Cortisol [Arbitrary Units]"), title="(b) Simulated I") +
  theme_classic() + theme(text=element_text(size=10), plot.title = element_text(hjust = 0.5), strip.text.y = element_blank())


# #function to create a graph for each of the random individuals
# individual <- function(data){
#   ggplot(subset(data, time <= 24), aes(x=time, y=cortisol)) + geom_line() + 
#     scale_x_continuous(breaks=seq(0, 24, 4)) +
#     ylab("Simulated cortisol") + xlab("time [hours]") +
#     theme_minimal() + theme(text=element_text(size=10), plot.title = element_text(hjust = 0.5))
# }
# 
# #call the function
# graphs <- lapply(unique(sampleprofiles$person), function(person) individual(sampleprofiles[which(sampleprofiles$person == person),]))
# 
# #show the graphs
# for (i in 1:10){print(graphs[[i]])}

## FIGURE 7c 

sampleprofiles <- read.csv("data_figure7c_24hsample_anticipation.csv", header = T)

p3 <- ggplot(subset(sampleprofiles, (time <= 24) & (person %in% unique(person)[c(2,5,6,7,10)])), aes(x=time, y=cortisol)) + geom_line() + 
  facet_grid(person~., scales="free") + scale_x_continuous(breaks=seq(0, 24, 4)) +
  labs(x="Time [hours]", y=expression("Simulated Cortisol [Arbitrary Units]"), title="(c) Simulated II") +
  theme_classic() + theme(text=element_text(size=10), plot.title = element_text(hjust = 0.5), strip.text.y = element_blank())


# #function to create a graph for each of the random individuals
# individual <- function(data){
#   ggplot(subset(data, time <= 24), aes(x=time, y=cortisol)) + geom_line() + 
#     scale_x_continuous(breaks=seq(0, 24, 4)) +
#     ylab("Simulated cortisol") + xlab("time [hours]") +
#     theme_minimal() + theme(panel.grid.minor.x=element_blank(), panel.grid.minor.y=element_blank())
# }
# 
# #call the function
# graphs <- lapply(unique(sampleprofiles$person), function(person) individual(sampleprofiles[which(sampleprofiles$person == person),]))
# 
# #show the graphs
# for (i in 1:10){print(graphs[[i]])}

multiplot(p1, p2, p3, cols=3)


## FIGURE 8

plotsample <- read.csv("data_figure8_example_variable_variation.csv", header = T)[-1]

plotsample$type <- factor(plotsample$type, levels = c("Impulses", "Cortisol", "Allostatic strain", "Allostatic load", "Diseased"), labels = c("Impulses", "Cortisol", "Allostatic Strain", "Allostatic Load", "Diseased"))

#plot
ggplot(plotsample, aes(x=time, y=value)) +
  geom_line() + facet_grid(type ~ simperson, scales="free") +
  ylab("Value [Arbitrary Units]") + xlab("Time [hours]") + 
  theme_classic() + theme(text=element_text(size=10), strip.background = element_blank())

## FIGURE 9a 
#NOTE: needs manual modification in acrobat pro to adjust the facet values

odds <- read.csv("data_figure9a_odds_noanti.csv", header = T)

odds$epsD<-as.factor(odds$epsD)

#plot odds ratio's
p1 <- ggplot(odds, aes(y= OR, x = day, shape = epsD)) +
  geom_point() +
  geom_errorbar(aes(ymin=lower, ymax=upper), width=.2) +
  facet_grid(rhoR ~ epsL, labeller = label_bquote(rows = rho['R'] == .(rhoR), cols = epsilon['L'] == .(epsL))) + 
  geom_hline(yintercept = 1, linetype=2) +
  coord_trans(y="log10") +
  scale_y_continuous(breaks=c(1, 10, 100),minor_breaks=c(seq(1,10,1),seq(20,100,10))) + # Ticks 
  scale_x_continuous(breaks=odds$day) +
  scale_shape_discrete(name=expression(epsilon['D'])) +
  labs(x = "Day", y = "Relative Disease Risk", title = "(a) Scenario I") +
  theme_classic() + theme(legend.position="bottom", text=element_text(size=10), strip.background = element_blank(), axis.text.x = element_text(angle = 315), plot.title = element_text(hjust = 0.5))

## FIGURE 9b 
#NOTE: needs manual modification in acrobat pro to adjust the facet values

odds <- read.csv("data_figure9b_odds_withanti.csv", header = T)

odds$epsD<-as.factor(odds$epsD)

#plot odds ratio's
p2 <- ggplot(odds, aes(y= OR, x = day, shape = epsD)) +
  geom_point() +
  geom_errorbar(aes(ymin=lower, ymax=upper), width=.2) +
  facet_grid(rhoR ~ epsL, labeller = label_bquote(rows = rho['R'] == .(rhoR), cols = epsilon['L'] == .(epsL))) + 
  #facet_grid(epsL ~ rhoR, labeller = label_bquote(cols = rho['R'] == .(rhoR), rows = epsilon['L'] == .(epsL))) +
  geom_hline(yintercept = 1, linetype=2) +
  coord_trans(y="log10") +
  scale_y_continuous(breaks=c(1, 10, 100),minor_breaks=c(seq(1,10,1),seq(20,100,10))) + # Ticks 
  scale_x_continuous(breaks=odds$day) +
  scale_shape_discrete(name=expression(epsilon['D'])) +
  #labs(title = expression('Relative disease risk - split by value of '*epsilon['A']*' (horizontal) and '*rho['R']*' (vertical)'), x = "Day", y = "Relative disease risk") +
  labs(x = "Day", y = "Relative Disease Risk", title = "(b) Scenario II") +
  theme_classic() + theme(legend.position="bottom", text=element_text(size=10), strip.background = element_blank(), axis.text.x = element_text(angle = 315), plot.title = element_text(hjust = 0.5))

multiplot(p1, p2, cols=2)


## FIGURE supplement allostatic load trend without anticipation 

aloadtrend <- read.csv("suppl_aloadtrend_noanti.csv", header = T)

#plot the distributions of allostatic load - note that variation in disease threshold (eps.D) does not interest us at this point, therefore we only choose only one value of eps.D to plot. Also we standardize stressor frequencies
p1 <- ggplot(subset(aloadtrend, days == max(days) & eps.D == unique(eps.D)[1]), aes(x=scale(work.f.mean)[,1], y=Aload)) +
  geom_point() + geom_smooth(method="lm", se=F, colour="red") +
  facet_grid(rho.E ~ eps.A, scales="free", labeller = label_bquote(rows = rho['R'] == .(rho.E), cols = epsilon['A'] == .(eps.A))) + 
  labs(x = "Average Individual Work Impulses, Standardized", y = "Allostatic Load [Arbitrary Units]", title = "(a) Scenario I") +
  theme_classic() + theme(text=element_text(size=10), strip.background = element_blank(), plot.title = element_text(hjust = 0.5))

## FIGURE supplement allostatic load trend with anticipation 

aloadtrend <- read.csv("suppl_aloadtrend_withanti.csv", header = T)

#plot the distributions of allostatic load - note that variation in disease threshold (eps.D) does not interest us at this point, therefore we only choose only one value of eps.D to plot. Also we standardize stressor frequencies
p2 <- ggplot(subset(aloadtrend, days == max(days) & eps.D == unique(eps.D)[1]), aes(x=scale(work.f.mean)[,1], y=Aload)) +
  geom_point() + geom_smooth(method="lm", se=F, colour="red") +
  facet_grid(rho.E ~ eps.A, scales="free", labeller = label_bquote(rows = rho['R'] == .(rho.E), cols = epsilon['A'] == .(eps.A))) + 
  labs(x = "Average Individual Work Impulses, Standardized", y = "Allostatic Load [Arbitrary Units]", title = "(b) Scenario II") +
  theme_classic() + theme(text=element_text(size=10), strip.background = element_blank(), plot.title = element_text(hjust = 0.5))

multiplot(p1, p2, cols=2)

## FIGURE supplement allostatic load trend without anticipation, first 100 to become sick
#allostatic load growth curves of 100 people becoming diseases

aloadtrend_sick100 <- read.csv("suppl_aloadtrend_sick100_noanti.csv", header = T)

aloadtrend_sick100$simperson<-as.factor(aloadtrend_sick100$simperson)
aloadtrend_sick100$epsD<-as.factor(aloadtrend_sick100$epsD)

ggplot(aloadtrend_sick100, aes(x=days, y=Aload, color = simperson)) +
  geom_line() + facet_grid(rhoR ~ epsL, labeller = label_bquote(rows = rho['R'] == .(rhoR), cols = epsilon['L'] == .(epsL))) + 
  labs(title = '(a) Scenario I', x = 'Time [Days]', y = "Allostatic Load") + theme_classic() + 
  theme(legend.position="none", text=element_text(size=10), strip.background = element_blank(), plot.title = element_text(hjust = 0.5))

## FIGURE supplement allostatic load trend with anticipation, first 100 to become sick

aloadtrend_sick100 <- read.csv("suppl_aloadtrend_sick100_withanti.csv", header = T)

aloadtrend_sick100$simperson<-as.factor(aloadtrend_sick100$simperson)
aloadtrend_sick100$epsD<-as.factor(aloadtrend_sick100$epsD)

ggplot(aloadtrend_sick100, aes(x=days, y=Aload, color = simperson)) +
  geom_line() + facet_grid(rhoR ~ epsL, labeller = label_bquote(rows = rho['R'] == .(rhoR), cols = epsilon['L'] == .(epsL))) + 
  labs(x = 'Time [Days]', y = "Allostatic Load") + theme_classic() + 
  theme(legend.position="none", text=element_text(size=10), strip.background = element_blank(), plot.title = element_text(hjust = 0.5))

## FIGURE 10 
odds <- read.csv("data_figure10_odds_workvariations.csv", header = T)

ggplot(odds, aes(y= OR, x = config)) +
  geom_point() + facet_grid(.~hours_week) +
  geom_errorbar(aes(ymin=lower, ymax=upper), width=.2) +
  geom_hline(yintercept = 1, linetype=2) +
  coord_trans(y="log2") +
  scale_y_continuous(breaks=c(seq(.1,1,.1),seq(1,5,1))) +
  labs(x = "Workweek Configuration", y = "Relative Risk of Disease") +
  annotate("text", x = 1, y = 2, label = "Reference", color='black', angle = 90, size=3)  +
  annotate("text", x = 1, y = .4, label = "Reference", color='black', angle = 90, size=3)  +
  theme_classic() + theme(text=element_text(size=10))


## FIGURE supplement exponential distribution

rexpdf = data.frame(y=7-rexp(1000000,rate=1)) 
ggplot(rexpdf, aes(y)) + geom_density(color='#FF9999',fill='#FF9999') + labs(x="Time [h]", y="Density") + 
  xlim(0,7) +  theme_classic()  + theme(text=element_text(size=10))

## FIGURE supplement distribution of average work and night impulses

simpopulation <- read.csv(suppl_impulsedistribution.csv, header = T)
names(simpopulation)[2] = 'Type'

#plot impulse distributions
ggplot(simpopulation, aes(freq,color=Type,fill=Type)) + geom_density(alpha=0.55) + 
  labs(x="Impulse Frequency", y="Density") + 
  theme_classic()  + theme(text=element_text(size=10), legend.position=c(.8, .8))


## FIGURE supplement work time configurations, variation in recovery constant and allostatic load threshold
odds <- read.csv("suppl_odds_workvariations_rhoR_epsL.csv")

#create plot of odds ratio's and print immediately
ggplot(odds, aes(y= OR, x = configuration)) +
  geom_point() + facet_grid(rhoR ~ epsL, labeller = label_bquote(rows = rho['R'] == .(rhoR), cols = epsilon['L'] == .(epsL))) + 
  geom_errorbar(aes(ymin=lower, ymax=upper), width=.2) +
  geom_hline(yintercept = 1, linetype=2) +
  coord_trans(y="log2") +
  labs(x = "Workweek Configuration", y = "Relative Risk of Disease") +
  annotate("text", x = 1, y = 2.5, label = "Reference", color='black', angle = 90, size=3)  +
  theme_classic() + theme(text=element_text(size=10), strip.background = element_blank())
