# Supplementary material for: From work stress to disease: A computational model
Source: PLoS One. 2022 Feb 16;17(2):e0263966. doi: 10.1371/journal.pone.0263966 (PMC8849534; doi:10.1371/journal.pone.0263966)
Supplement: S1 Data — Zip file with data used in S5 and S6 Scripts. (ZIP) [file pone.0263966.s009.zip]

Archive with 21 entries (21 files):
- figureData/Carroll et al_Data_Conard.csv
- figureData/data_figure_2_sample_impulse_count.csv
- figureData/data_figure_3_sample_impulses_48h.csv
- figureData/data_figure10_odds_workvariations.csv
- figureData/data_figure4_impulses_correlation.csv
- figureData/data_figure4a_impulses_correlation_no_anticipation.csv
- figureData/data_figure4b_impulses_correlation_anticipation.csv
- figureData/data_figure5a_Miller.csv
- figureData/data_figure6a_clow.csv
- figureData/data_figure7a_Carroll.csv
- figureData/data_figure7b_24hsample_no_anticipation.csv
- figureData/data_figure7c_24hsample_anticipation.csv
- figureData/data_figure8_example_variable_variation.csv
- figureData/data_figure9a_odds_noanti.csv
- figureData/data_figure9b_odds_withanti.csv
- figureData/suppl_cort_profile_anticipation.csv
- figureData/suppl_cort_profile_no_anticipation.csv
- figureData/suppl_impulsedistribution.csv
- figureData/suppl_night_profile_anticipation.csv
- figureData/suppl_night_profile_no_anticipation.csv
- figureData/suppl_odds_workvariations_rhoR_epsL.csv
