# Supplementary material for: From work stress to disease: A computational model
Source: PLoS One. 2022 Feb 16;17(2):e0263966. doi: 10.1371/journal.pone.0263966 (PMC8849534; doi:10.1371/journal.pone.0263966)
Supplement: S1 Data — Zip file with data used in S5 and S6 Scripts. (ZIP) [file pone.0263966.s009.zip › figureData/Carroll et al_Data_Conard.csv]

Time min	F1con	A1con	F2con	A2con	F3con	A3con	F5con	A5con	F6con	A6con	F7con	A7con	F8con	A8con	F9con	A9con	F24con	A24con	F25con	A25con	F26con	A26con	F29con	A29con	F34con	A34con	F35con	A35con	F37con	A37con	F38con	A38con	F40con	A40con	Fvinther	Avinther
0	1.92	17.22	1.7	11.49	2.42	16.31	0.91	10.39	0.57	7.49	1.14	8.88	1.09	20.83	1.23	8.03	3.58	8.87	2.62	22.98	2.04	7.38	3.64	15.46	0.74	7.55	2.88	14.64	8.6	20.87	1.31	17.48	2.49	30.29	6.1	23
10	1.92	20.14	1.41	11.42	2.15	15.7	1.08	10.98	1.24	9.13	1.48	15.1	1.18	20.44	1.02	15.71	3.78	9.25	3.52	27.9	3.14	11.73	3.25	17.9	0.77	7.58	2.83	24.19	6.45	25.58	1.47	18.29	3.05	31.53	6.1	23
20	1.68	13.83	1.41	10.05	2.12	16.38	1.19	10.58	2.69	10.23	1.34	21.47	0.85	21.32	1.62	11.38	3.15	8.21	3.73	22.57	2.98	8.67	3	16.27	0.87	11.06	7.86	21.29	5.35	20.83	1.51	18.5	2.74	32.84	6	26
30	1.74	16.13	1.72	8.58	2.06	16.59	1.18	7.08	1.36	8.58	1.52	18.82	1.02	24.15	1.47	13.83	3.46	8.39	3.75	22.33	2.89	8.16	3.52	14.41	5.12	10.68	7.6	22.78	4.51	16.8	1.2	17.9	2.87	28.2	5.9	28
40	1.89	19.77	1.36	10.85	1.99	18.45	1.03	9.34	2.47	7.06	1.42	10.94	0.84	20.09	1.32	12.24	3.29	8.88	3.15	22.65	2.53	6.95	3.14	15.81	2.96	10.72	7.43	23.24	4.5	11.92	1.13	18.71	2.81	31.21	5.8	30.5
50	1.59	16.98	1.26	10.72	1.82	16.35	0.8	9.08	3.58	5.54	1.34	13.74	0.84	21.4	1.06	12.53	3.13	9.92	3.42	21.42	2.29	7.03	2.94	18.45	2.1	9.34	7.07	20.32	3.37	16.07	1.08	16.18	2.83	31.99	5.9	31
60	1.45	18	0.91	11.2	1.86	14.52	1.27	8.97	3.03	4.24	2.29	17.15	0.4	18.76	1.09	12.9	3.57	9.57	2.91	24.38	2.36	8.68	2.84	12.93	1.6	11.09	7.03	18.19	3.38	25.73	0.89	18.37	1.53	28.65	6.2	30.5
70	1.58	17.11	1.28	10.72	1.51	13.64	1.01	14.05	2.7	5.74	3.66	18.12	0.66	21.63	0.87	10.05	3.26	7.85	3.73	26.48	4.1	8.79	3.15	16.57	1.1	9.48	5.63	14.56	3.18	16.32	1.04	19.49	2.02	27.31	6.7	29
80	1.43	15.13	1.43	11.99	1.59	14.87	2.36	11.16	2.88	5.42	4.76	12.24	0.4	18.41	1.03	12.74	3.18	7.9	5.58	28.54	5.02	11.04	2.75	12.44	1.34	5.52	5.43	27.8	2.95	16.25	0.61	23.47	1.93	26.75	7	27
90	1.58	18.82	1.27	10.57	1.44	15.19	2.24	10.54	2.8	5.05	3.3	13.82	3.68	21.78	1.48	13.69	2.74	9.52	5.77	31.26	3.64	9.06	2.88	15.84	1.14	8.35	6.89	22.15	2.52	17.41	0.76	24.14	2.37	28.09	7	25.5
100	1.61	16.94	1.14	11.79	1.42	16.2	1.99	12.38	2.42	5.02	2.95	10.18	6.96	25.15	1.86	11.5	2.8	10.77	7.16	30.16	3.59	8	2.76	14.04	1.15	7.18	6.72	19.15	2.37	17.09	0.93	16.69	1.98	32.14	6.7	23
110	1.49	16.48	1.56	13.31	1.77	17.41	1.91	11.83	2.46	7.35	2.34	12.43	10.25	28.53	1.24	10.11	4.11	8.37	7.19	32.25	2.84	6.58	3.06	15.91	0.79	5.37	5.82	21.81	2.21	15.16	1.03	17.67	3.08	27.69	6.2	22.5
120	1.78	16.99	1.27	11.81	2.19	16.9	1.38	10.3	1.89	6.22	1.98	9.78	6.93	23.1	1.1	8.06	3.51	9.12	7.51	32.35	2.99	7.8	2.68	14.04	1	7.32	6.19	19.96	2.05	19.93	1.64	20.17	2.19	32.13	6	22.5
130	1.35	17.21	1.56	12.51	2.05	18.95	1.94	10.7	2.29	17.51	1.96	15.82	5.77	22.25	1.12	16.84	3.79	12.14	9.27	31.99	2.39	8.23	2.19	15.39	1.17	13.09	7.67	46.38	2.22	24.72	3.85	21.23	3.67	32.5	6.2	23
140	1.79	15.37	1.19	13.22	2.17	15.88	1.56	11.68	6.05	18.33	2.11	14.73	5.04	19.74	3.12	15.02	3.51	9.24	9.7	29.95	2.75	13.64	2.46	17.4	2.96	10.93	12.03	33.92	7.91	23.3	3.9	22.72	3.54	33.04	6.9	24.5
150	1.17	21.02	1.27	13.18	2.09	16.08	1.65	9.2	8.93	9.56	2.94	23.78	3.73	21.51	2.51	10.16	3.78	15.23	8.23	33.62	8.09	13.55	2.29	17.73	1.94	9.97	11.37	28.28	7.31	20.21	3.21	20.96	3.21	24.95	7.9	25.5
160	1.13	20.9	1.74	25.14	2.01	16.27	1.37	8.54	6.37	9.96	2.56	13.84	2.83	19.75	2.09	11.12	6.03	13.75	8	27.36	7.79	9.11	2.67	20.32	1.63	10.74	9.78	28.6	5.25	19.86	2.2	20.32	2.61	25.68	8.5	25
170	1.35	18.7	4.03	17.2	1.82	18.56	1.54	10.27	6.29	12.13	2.22	11.4	2.32	23.5	1.91	11.26	7.06	14.26	6.36	20.19	6.04	9.05	4.29	21.08	1.33	11.07	8.81	30.19	4.32	15.68	1.86	14.54	2.15	26.74	8.4	23
180	0.87	21.87	5.32	26.3	6.26	23.28	1.56	11.82	4.32	9.21	1.29	15.13	1.64	22.18	1.64	9.63	6.53	16.47	5.52	20.48	5.57	11.2	7.2	26.37	0.91	14.33	11.03	27.44	3.83	26.35	1.63	25.09	1.72	31.31	7.2	20.5
190	0.65	22.52	5.56	20.86	9.74	23.13	1.81	8.95	4.9	11.64	1.54	24.21	1.97	21.99	2.4	17.85	6.64	14.8	5.38	29.04	5.57	7.85	8.46	28.36	1.45	13.75	8.74	26.49	4.03	18.82	2.02	22.06	2.27	29.1	6.2	18
200	1.69	17.67	5.55	15.69	9.91	22.05	1.57	10.99	6.25	13.52	5.2	20.1	0.36	25.9	4.08	31.2	6.11	12.37	7.15	30.32	5.1	8.98	10.39	29.51	2.54	14.91	8.47	20.17	3.6	21.55	1.44	21.68	2.39	24.56	5.5	19
210	1.28	16.78	5.61	22.21	11.23	26	2.1	11.47	6.88	10.37	4.4	20.3	2.18	22.94	7.86	30.47	5.74	10.72	8.01	28.39	4.96	16.49	9.65	21.1	2.79	14.46	7.55	19.05	6.19	26.51	1.84	23.38	6.96	25.4	6.3	23
220	1.06	19.65	6.85	31.74	13.36	25.06	1.76	14.54	6.89	8.16	3.29	12.28	2.25	19.4	8.45	28.62	5.66	12.98	8.28	34.48	9.25	17.6	9.08	24.71	2.75	11.18	7.34	18.22	8.88	23.79	1.38	26.99	7.42	24.93	8.2	29.5
230	1.16	20.17	9.1	37.06	13.85	24.74	3.44	13.55	5.82	8.06	2.78	9.57	1.46	19.5	7.43	20.54	5.88	13.09	9.83	36.47	10.44	12.9	9.57	21.81	2.81	12.66	6.46	18.09	9.41	24.76	7.39	29.2	7.14	30.23	10.8	37
240	1.65	24.63	13.16	33.07	13.52	28.84	3.38	16.36	5.53	11.63	1.64	12.41	1.37	22.47	4.96	16.47	5.82	14.79	10.3	50.32	8.04	10.74	8.89	18.5	1.77	16.2	5.48	22.89	10.57	23.06	6.25	26.55	5.94	29.14	13.2	43
250	0.91	23.35	9.92	29.35	15.05	23.32	4.21	28.5	6.14	17.09	2.07	15.25	1.74	22.8	5.49	25.61	6.43	13.16	12.76	48.62	7.25	16.81	7.42	16.65	3.16	14.23	6.65	37.74	9.96	29.97	5.61	30.58	6.67	32.05	14.6	45
260	2.1	24.52	8.49	23.96	12.97	25.66	8.16	30	7.91	19.04	1.82	15.53	1.73	22.86	6.07	20.8	6.02	13.8	14.98	46.37	11.36	18.83	7.33	16.15	7.05	14.56	11.34	32.64	10.83	22.67	8.03	25.61	8.51	38.61	14.5	43.5
270	1.38	22.17	6.69	26.47	12.75	24.25	8.88	25.94	6.01	17.89	1.59	15.29	1.52	23.88	5.63	17.47	4.99	9.79	13.88	51.83	11.18	17.01	6.75	14.97	4.31	15.96	10.15	31.43	9.53	22.26	9.04	33.41	8.34	31.6	13.3	38
280	1.92	22.88	6.18	23	11	22.23	9.69	21.56	10.6	16.75	1.69	13.41	1.6	23.89	4.98	16.17	5.03	10.99	14.12	40.18	12.46	19.67	6.76	19.18	3.79	12.8	10.51	34.95	8.82	22.83	8.05	29.61	7.54	32.09	11.8	32
290	2.19	22.36	7.46	19.1	9.49	22.43	9.41	21.36	11.28	20.94	1.35	17.02	1.24	25.47	4.58	15.11	4.83	11.56	11.47	38.93	13.76	29.52	6.61	23	3.15	13.79	11.84	37.9	8.1	26.76	6.5	33.59	6.67	36.11	10.5	26
300	2.09	31.81	6.02	26.41	8.7	19.69	7.11	18.83	12.41	19.38	1.05	13.35	1.89	27.86	4.99	15.5	4.97	11.32	10.43	30.67	16.07	32.78	6.62	26.64	5.03	17.77	15.06	46.25	8.96	29.17	6.54	33.1	5.77	32.48	10.1	22
310	3.34	25.67	8.27	33.51	10.17	17.16	6.83	17.39	13.21	25.13	1.28	14.93	3.9	35.72	4.37	19.97	5.11	17.19	10.92	35.72	19.89	35.76	8.44	21.29	8.68	17.48	14.55	44.78	7.66	22.48	5.57	25.72	6.95	33.73	10.15	18.5
320	2.66	30.51	11.19	37.62	8.06	18.67	6.45	18.04	10.29	16.39	3	22.59	6.04	43.03	5.16	22.17	4.97	18.6	10.87	31.8	20.82	33.14	8.21	22.33	7.85	20.9	16.42	49.23	6.98	20.83	4.57	29.14	7.74	32.93	10.2	16
330	4.33	29.39	12.8	40.54	8.03	17.55	6.42	17.82	15.66	26.53	8.53	31.37	8.35	38.77	7.04	32.76	5.23	16.53	10.45	31.08	19.25	28.47	7.81	25.48	9.77	17.47	16.18	47.66	6.8	18.4	7.04	33.59	9.44	36.39	9.7	14.5
340	4.3	26.62	11.75	37.92	6.98	17.88	6.2	18.34	12.66	23.7	8.09	43.93	10.65	34.51	10.67	51.78	5.31	16.17	8.69	26.58	18.64	24.61	8	21.23	7.15	17.29	15.79	39.95	5.84	21.09	7.08	32.02	8.11	33.15	8.7	14
350	3.57	29.48	10.43	32.37	7.74	18.79	6.94	22.67	14.1	20.49	8.72	46.22	7.55	30.13	12.27	48.29	5.13	15.26	7.81	37.39	16.25	12.4	7.05	20.22	4.49	15.69	14.53	33.62	4.15	20.18	8.78	31.03	8.43	32.56	7.5	15.5
360	2.81	35.54	9.42	29.15	6.43	20.32	8.9	18.95	11.35	21.04	11.96	45.13	6.96	20.43	12.43	46.26	5.37	18.37	11.05	36.55	15.43	15.4	7.01	20.24	5.59	15.28	12.76	34.52	4.81	19.39	6.21	34.96	8.66	63.32	7	19.5
370	5.67	43.22	9.12	39.31	7.6	22.14	8.16	26.76	10.43	11.95	11.06	33.79	7.5	25.11	11.53	41.57	6.25	22.85	13.13	50.06	14.13	25.52	6.28	19.73	4.75	25.61	12.25	51.14	6.55	29.65	11.68	45.36	16.85	94.08	7.7	26.5
380	7.14	38.23	11.5	37.75	10.82	22.36	9.38	27.62	12.19	15.49	10.15	31.87	8.05	29.79	10.92	37.76	8.59	27.72	14.8	41.35	16.6	20.74	6.69	21.38	10.21	30.39	14.39	50.73	10.56	25.02	13.56	40.9	17.8	73.79	9.3	34.6
390	5.95	25.46	12.1	32.21	10.51	22.54	10.61	28.48	12.35	16.07	8.1	28.86	9.27	38.27	9.48	29.57	10.12	26.14	13.68	41.1	16.41	23.13	6.58	21.03	11.33	27.78	14.56	46.43	9.69	26.78	12.51	42.12	17.32	59.75	11.8	42
400	5	33.35	9.79	34.21	8.87	15.93	11.83	29.33	12.03	8.97	7.85	21.78	5.88	33.87	11.3	24.43	9.96	28.61	12.96	38.54	18.06	20.03	6.77	22.77	11.33	21.79	14.29	48.23	6.56	25.71	11.51	33.15	15.18	46.65	13.6	45.8
410	3.53	31.94	9.84	32.21	8.92	22.41	13.06	30.19	11.72	8.55	6.67	18.14	4.1	31.28	10.4	21.17	10.27	29.4	10.7	35.26	14.06	18.84	6.46	26.32	9.67	21.49	18.02	45.82	7.86	26.76	10.74	36.65	11.52	44.36	14.5	46
420	6.02	36.88	9.29	34.68	8.51	22.98	14.28	31.05	13.21	7.58	5.88	18.26	5.81	27.34	8.67	22.48	15.85	35.46	11.01	32.78	11.21	23.18	8.56	39.86	10.02	21.26	16.83	46.03	6.83	29.3	8.89	46.02	9.79	40.83	14.4	43.7
430	5.45	32.2	10.37	30.66	9.92	19.9	14.62	27.43	13.46	13.82	10.43	28.58	6.6	25.22	9.42	33.98	15.24	33.6	11.74	32.51	15.22	22.86	10.09	38.11	8.4	19.41	14.96	36.67	5.82	24.94	11.18	31.9	12.17	38.22	13.5	40.5
440	5.05	36.16	9.96	36	11.72	32.04	15.92	21.06	12.8	8.38	11.74	31.15	6.52	25.84	3.16	38.45	15.81	32.87	11.06	28.59	13.79	21.6	13.65	49.36	7.47	19.35	15.5	34.96	6.03	23.2	9.53	31.49	10.83	38.25	12.5	39.5
450	2.07	36.96	9.36	33.75	12.71	29.97	13.65	21.8	10	14.9	13.05	33.72	10.69	38.5	14.51	36.71	15.92	31.1	9.8	25.02	14.67	22.32	15.47	51.6	6.62	34.86	15.58	32.75	8.51	35.19	9.49	33.03	9.98	37.66	12.4	41.8
460	9.1	56.9	11.2	44.14	13.7	27.91	13.13	13.32	10.71	18.61	17.3	35.28	9	38.96	14.95	42.04	16.13	30.08	10.29	28.46	14.53	22.41	17.53	48.89	14.55	36.21	15.41	27.23	16.17	38.95	10.29	33.16	9.82	33.08	13.4	46.5
470	9.97	50.17	10.89	35.46	14.69	25.85	13.27	24.11	10.44	18.92	15.86	37.38	12.74	47.6	16.23	39.45	16.03	36.06	8.77	28.04	13.1	22.71	14.72	31.08	9.98	26.72	13.52	25.69	15.41	33.56	12.36	36.43	8.98	30.55	15.1	52
480	10.84	52.24	10.38	34.1	15.42	28.28	12.5	24.5	11.85	22.81	16.07	45.09	10.9	37.55	16.56	47.36	18.43	33.04	8.87	32.32	16.41	22.61	12.79	29.69	16.6	32.51	13.31	28.56	17.43	37.46	13.07	37.35	8.19	32.5	17	56
490	10.78	47.68	9.64	19.51	16.22	26.51	12.08	23.61	13.04	17.51	18.09	40.82	12.06	40.16	15.29	14.73	16.99	34.35	8.84	28.81	15.42	18.91	13.64	30.03	10.89	26.06	13.22	26.94	13.62	37.51	13.13	33.89	7.78	27.05	18	56.5
500	11.7	57.41	8.13	24.62	17.06	24.63	8.82	18.58	12.73	9.09	16.76	46.81	9.82	33.81	16.37	27.49	21.09	34.59	8.17	29.91	14.91	23.71	9.81	19.55	13.08	24.46	11.19	27.27	12.35	32.39	12.22	31.64	7.86	29.16	18.2	53.5
510	9.88	50.37	7.67	26.27	15.27	25.88	10.59	18.72	13.83	11	15.8	34.46	8.88	32.4	14.86	28.29	18.16	26.12	7.92	31.65	18.72	30.71	9.55	23.13	10.74	20.97	11.96	25.03	10.15	30.14	9.67	39.37	5.74	26.41	17.5	48
520	8.54	45.14	8.02	33.24	13.28	25.27	10.67	18.57	13.14	10.6	16.61	29.67	7.99	27.55	14.96	27.18	20.93	29.93	5.22	22.58	18.29	33.01	11.91	40.73	7.31	12.74	9.7	24.46	9.49	22.95	8.95	31.31	6.34	28.48	16.3	43
530	9.35	43.69	8.67	28.44	12.64	24.51	9.51	18.1	10.81	10.18	17.41	24.88	7.54	29.71	14.39	24.77	18	26.14	7.74	23	20.98	29.95	10.9	32.17	7.54	11.78	10.56	23.45	9.2	23.2	9.35	31.74	6.19	29.46	14.8	38.8
540	8.55	40.63	7.62	22.32	13.44	20.84	10.16	13.96	10.69	11.39	14.26	21.45	6.25	28.3	11.51	20.8	17.45	23.96	6.88	21.31	19.24	27.21	14.76	35.05	8.69	12.68	10.45	19.27	8.5	20.23	9.06	27.74	5.2	29.68	13.7	36
550	8.51	37.63	7.56	44.27	11.06	19.23	10.05	15.18	10.31	9.55	12.71	13.78	6.17	25.99	12.39	22.05	16.1	17.88	6.79	24.37	18.98	22.41	15.37	29.89	5.94	10.2	10.06	20.06	7.13	19.66	8.51	25.85	6.16	27.83	13	34.2
560	7.14	41.07	11.32	41.98	10.71	18.76	9.43	16.58	9.47	4.44	13.29	20.59	5.26	27.49	12.33	19.8	17.41	17.5	6.59	25.55	16.06	17.2	13.69	32.22	6.32	10.48	8.59	21.27	6.45	18.02	7.38	27.38	5.75	25.56	12.3	33
570	8.4	43.16	13.4	45.02	11.06	15.23	9.14	17.4	7.41	6.43	9.24	20.52	5.71	27.95	11.01	17.41	16.62	19.22	6.1	26.96	14.04	13.24	15.89	73.1	5.9	10.97	8.88	18.19	5.16	19.8	5.86	27.51	4.65	29.89	11.5	32
580	9.74	44.79	11.81	36.8	9.92	19.65	8.98	16.79	8.31	7.86	9.95	13.98	5.03	30.06	10.32	18.18	17.38	22.84	6.79	23.42	12.87	15.51	17.42	58.23	5.5	11.32	8.53	21.47	5.33	18.67	8.3	29.63	5.55	30.44	11	31
590	10.62	49.96	11.19	15.48	10.72	17.56	5.23	14.27	8.35	12.6	9.3	15.71	4.76	31.56	8.95	13.93	15.29	21.2	6.58	24.61	12.15	13.98	19.02	52.81	4.17	10.7	7.12	21.81	3.94	19.31	7.75	29.26	5.66	29.1	10.6	31.2
600	11.33	51.11	8.95	26.66	9.7	17.1	7.51	9.86	8.19	7.24	8.81	14.31	3.89	30.93	9.6	16.24	16.24	17.81	6.54	19.71	11.07	13.07	21.97	67.06	3.73	9.13	7.17	19.91	4.85	19.21	7.86	27.43	5.72	28.4	10.5	34
610	11.47	54.91	8.5	19.43	9.18	15.73	6.49	13.69	8.05	7.81	7.28	16.01	3.95	28.29	9.71	16.21	15.59	18.86	6.88	23.17	9.76	17.84	20.6	33.37	4.49	9.29	7.14	18.95	4.27	18.34	7.73	29.66	5.78	22.86	11.2	39.4
620	10.8	63.12	7.28	23.08	7.97	14.96	5.73	13.44	7.96	6.86	7.59	21.15	3.71	28.85	8.6	14.19	14.7	17.77	7.09	24.75	11.14	17.05	15.71	32.36	3.5	7.64	6.02	20.57	3.36	18.44	7.34	31.37	5.28	31.03	12.3	45.5
630	13.88	60.17	7.44	20.51	7.05	14.4	6.51	13.19	6.56	4.17	9.93	19.41	3.68	25.49	8.08	16.31	14.5	19.48	7.48	33.16	11.25	17.97	20.09	61.95	3.92	12.4	6.59	26.16	3.98	24.93	8.01	33.48	7.36	38	13.7	50.8
640	13.35	56.25	6.5	15.5	7.39	16.36	5.77	16.1	7.45	6.29	10.28	22.01	3.72	29.72	7.67	20.1	13.74	19.21	9.14	38.73	10.04	17.3	23.75	65.64	3.6	8.28	7.23	27.88	3.53	20.27	7.45	30.58	6.67	35.24	14.9	53.2
650	12.78	47.77	6.52	17.78	5.6	15.51	5.54	10.93	7.39	11.19	10.53	27.66	2.88	27.99	7.87	18.39	15.09	15.61	12.19	34.87	9.35	16.56	22.86	57.12	2.52	9.41	7.77	26.91	3.12	20.13	7.4	29.83	5.84	33	15.5	52
660	11.45	40.86	5.26	18.26	5.85	15.03	4.48	15.1	9.36	8.84	11.49	25.46	3.08	31.86	6.71	17.28	14.79	17.32	12.4	34.35	10.24	20.08	21.13	52.04	2.49	9.83	7.49	21.73	2.17	20.85	6.96	25.56	5.94	36	15.4	46.5
670	11.32	36.91	5.2	16.58	5.02	15.08	4.11	13.71	9.05	6.06	10.88	29.94	4.41	30.41	7.41	20.74	12.9	18.3	10.05	28.13	12.2	24.36	19.42	66.54	2.22	12.64	7.59	25.42	2.56	21.4	6.32	24.38	6.7	33.56	14.5	40
680	9.55	33.62	4.69	21.71	6.12	15.04	4.32	10.48	9.66	5	11.07	24.36	3.76	30.4	8.38	20.81	15.64	21.42	8.73	24.19	14.7	23.9	19.6	21.35	2.31	9.63	6.61	25.08	2.81	23.11	4.72	24.95	7.4	35.14	13.2	34
690	9.29	30.47	5	22.83	5.37	16.86	3.72	12.75	10.88	9.65	8.61	19.54	3.21	23.22	7.99	18.63	16.86	22.85	7.53	24.28	12.32	21.37	17.89	27.83	2.51	10.12	9.88	32.35	4.28	23.49	5.75	26.01	10.15	30.35	12.2	30.8
700	9.14	32.81	4.23	20.69	4.91	20.74	3.56	8.77	7.9	6.68	8.66	21.69	2.55	26.99	7.81	21.11	16.4	20.79	8.31	27.96	12.56	21.66	17.26	23.77	2.37	9.76	9.4	28.63	4.63	25.47	4.29	20.11	7.78	32.58	11.3	30.5
710	9.55	31.54	4.24	22.77	7.32	19.98	3.37	9.51	6.94	9.24	7.21	14.28	2.35	27.8	6.86	19.87	15.82	23.14	6.97	25.02	12.9	22.84	8.42	44.67	1.79	13.59	10.24	31.85	5.67	26.9	5.13	29	7.44	29.25	11	32.5
720	9.59	29.62	3.56	27.07	9.88	17.53	3.7	6.19	7.46	8.68	6.17	12.34	4.07	31.14	6.71	20.59	18.15	20.36	7.17	26.71	13.41	19.52	16.07	67.46	1.8	10.82	8.43	24.17	4.6	25.12	5.55	26.54	4.69	32.54	11.15	36
730	9.03	35.07	4.29	28.26	7.86	19	4.55	15.22	8.83	3.94	6.27	18.75	4.84	34.84	6.69	23.4	17.94	6.88	7.01	24.51	10.89	13.03	17.56	70.1	2.07	11.81	9.25	24.44	4.66	23.88	6.28	31.91	8.15	31.8	11.4	39.2
740	9.37	35.88	4.28	29.17	7.32	18.68	5.39	20.17	8.39	7.53	6.35	22.8	5.81	32.64	6.76	13.18	17.72	9.45	8.19	31.82	9.48	14.08	17.13	29.11	1.48	9.56	8.11	24.78	3.9	27.17	8.46	32.99	7.1	34.04	11.5	40.2
750	9.7	38.81	6.17	31.84	8.08	22.89	8.02	24.32	8.39	9.71	6.66	18.38	7.51	39.06	6.98	23.77	16.21	23.38	9.96	32.99	9.18	15.38	10.2	31.39	1.64	12.77	8.53	26.43	7.69	30.76	9.71	40.17	6.67	36.78	11.3	40
760	11.87	34.83	6.27	33.37	11.4	27.15	10.2	22.76	9.32	13.21	7.47	20.66	7.97	41.5	7.9	25.28	17.08	23.65	10.95	30.38	9.02	13.64	14.78	37.86	2.66	18.13	10.47	26	8.41	28.56	9.97	33.72	7.29	32.34	10.7	39
770	11.87	41.15	8.57	39.1	12.38	24.68	8.7	17.41	11.41	18.19	8.41	23.46	8.51	40.36	7.24	23.17	17.96	27.41	8.98	27.76	8.73	16.52	14.26	20.45	7.84	20.09	9.02	27.61	7.46	25.9	8.79	31.86	7.87	30.68	9.8	37.5
780	12.34	41.61	9.08	36.72	11.85	23.88	7.61	16.85	8.38	21.59	8.2	21.13	7	29.35	6.8	19.81	20.13	15.28	8.97	24.34	7.78	15.96	14.91	43.73	6.1	17.49	9.15	32.44	6.3	32.17	8.32	32.36	6.12	30.1	9.2	36.5
790	11.67	35.74	7.63	33.04	10.61	22.91	6.8	14.18	9.15	15.25	7.93	19.19	6.24	30.56	5.9	16.7	18.16	14.81	8.36	25.32	7.73	16.84	15.92	41.31	5.2	13.42	9.2	25.32	10.97	34.26	8.69	28.51	5.69	26.47	8.7	36
800	11.27	29.2	6.51	28.14	10	24.47	6.56	13.41	9.4	19.52	6.87	20.1	5.05	22.85	5.79	16.46	17.54	17.52	7.45	23.96	8.51	16.95	19.08	39.74	4.92	13.93	9.57	24.45	10.19	28.49	6.82	28.23	5.1	30.17	8.5	36.3
810	10.52	30.71	7.12	27.82	10.28	24.39	4.88	11.49	8.48	8.58	6.75	19.12	4.27	26.37	7.04	21.47	17.2	17.85	6.32	26.89	9.27	18.02	17.87	47.96	5.48	13.74	8.13	25.17	8.79	31.37	6.89	30.94	7.08	31.84	8.6	37
820	9.69	26.3	5.22	27.5	8.67	22.13	5.46	12.06	9.3	19.13	6.79	17.21	3.72	22.53	5.92	19.32	18.42	23.19	6.51	22.9	9.71	16.53	14.58	30.8	3.72	12.38	9.18	27.87	10.34	30.62	5.44	29.71	7.01	29.95	8.7	38.3
830	8.85	27.93	5.48	24.47	8.52	22.59	4.63	11.6	9.79	14.25	7.37	19.58	3.31	22.86	5.7	15.39	17.96	15.17	5.57	16.79	9.94	18.78	16.45	56.48	3.19	13.23	9.78	16.31	10.08	30.4	5.85	27.45	6.16	29.15	8.9	39.5
840	8.92	25.68	4.61	17.61	7.43	20.39	4.9	10.37	9.41	6.73	5.97	19.82	2.89	21.5	5.03	17.23	17	11.29	4.92	14.76	10.78	21.18	16.37	37.43	3.77	16.52	7.71	21.9	9.09	30.67	5.31	25.17	5.85	28.08	9	40
850	8.38	24.55	4.32	15.02	7.57	21.92	4.63	11.65	8.98	10.24	5.74	15.55	2.37	22.03	4.83	20.21	16.75	11.17	4.9	20.21	6.63	16.71	15.73	28.79	3.72	15.59	7.15	15.72	8.69	33.25	4.81	26.25	5.76	27.45	8.8	39.8
860	8	24.39	3.71	23.41	7.26	21.35	4.68	13.43	8.09	12.89	6.58	17.75	2.52	27.67	5.23	16.91	15.04	10.92	4.79	17.93	8.09	17.12	14.9	27.99	3.96	14.77	7.41	24.51	7.77	31.34	4.87	26.58	4.86	27.38	8.6	39
870	8.08	24.06	4.39	22.74	6.75	21.07	4.27	12.72	5.42	6.23	6.1	17.36	3.55	29.07	4.99	18.12	13.65	14.6	3.9	23.65	9.36	19.27	12.31	31.26	3.19	14.95	7.19	21.04	8.11	34.69	5.09	29.42	4.46	35.26	8.3	37
880	7.23	21.69	3.36	20.27	6.71	20.31	5.09	12.02	7.12	9.49	7.48	20.47	3.21	26.87	4.79	20.17	13.6	19.2	4.75	15.66	7.65	18.11	13.13	37.93	2.96	12.14	7.77	20.98	10.27	32.52	4.34	28.21	3.29	33.95	8.1	35.5
890	6.34	21.72	4.01	14.68	7.47	21.7	4.29	13.17	7.1	8.8	6.82	17.08	3.1	25.83	5.32	18.53	14.35	21.93	4.67	18.27	7.8	23.03	13.65	35.34	2.74	13.53	6.54	22.15	12.85	36.47	4.46	26.79	4.88	32.72	8	34.5
900	7.12	19.79	3.33	19.43	6.86	21.15	4.34	13.84	5.41	9.28	6.6	18.03	2.53	23.48	5.9	24.22	13.97	19.04	4.35	23.82	8.11	15.64	14.85	31.43	3.41	13.64	6.71	24.23	13.07	34.94	3.85	29.35	5.31	38.76	7.95	36
910	6.4	19.39	4.41	25.55	6.39	22.61	4.03	15.09	5.91	10.17	5.88	12.62	2.14	26.73	7.76	22.92	15.8	15.69	4.76	18.84	6.66	15.8	11.09	24.71	4.41	10.38	6.4	22.11	12.28	33.87	4.57	28.34	6.98	38.42	8.2	38
920	6.31	17.12	5.04	25.86	6.25	22.09	3.91	13.74	9.38	5.87	4.86	13.08	2.34	26.49	6.24	19.85	15.11	16.9	3.98	19.08	8.42	18.33	11.99	33.32	3.95	17.78	6.39	23.43	11.5	32.33	5.18	28.96	6.68	32.52	8.7	42
930	5.12	17.17	4.75	18.83	6.26	24.03	4.36	11.7	7.57	9.31	4.64	13.43	3.04	29.24	6.67	23.67	11.34	20.36	2.95	18.45	7.69	15.96	11.36	34.95	6.84	15.71	6.91	26.25	10.53	30.8	3.51	28.52	7.76	34.82	9.2	44
940	5.1	17.07	3.54	14.92	6.19	23.69	4.37	15.64	6.65	9.15	5.14	15.2	3.9	29.3	7.1	26.12	11.45	25.52	1.92	16.49	7.78	16.61	10.89	20.92	6.68	14.57	8.77	24.54	8.45	27.45	3.38	28.79	7.11	41.49	9.7	44.5
950	4.38	16.68	2.99	17.46	6.16	21.9	4.95	15.91	6.34	9.69	4.49	13.3	4.26	34.25	8.13	25.84	13.89	28.8	2.11	15.57	6.95	14.07	9.84	19.48	6.31	13.65	8.41	21.22	7.45	23.11	3.27	26.8	6.75	32.63	9.9	42.3
960	3.96	21.71	4.92	39.65	6.12	22.04	3.81	15.42	7.4	9.84	4.22	11.74	4.2	29.81	6.96	26.73	15.31	24.64	1.61	15.09	6.88	16.55	9.98	26.21	5.02	15.59	7.14	20.06	7.2	16.1	3.44	24.54	5.72	41.65	9.8	37.5
970	3.73	19.88	7.68	32.28	5.75	22.6	4.45	14.5	4.95	4.82	3.92	13.66	2.8	25.99	6.09	22.11	15.15	23.14	2.28	10.28	5.69	23.77	10.38	21.89	4.45	16.4	6.51	19.72	5.95	15.5	2.96	28.64	6.57	34.14	9.3	33
980	3.46	21.09	6.73	31.91	5.32	21.21	5.14	13.05	2.02	5.82	3.89	14.23	2.48	22.82	5.37	18.13	12.01	19.03	1.98	12.03	10.35	24.32	9.37	24.07	6.33	13.46	6.27	18.49	5.17	17.93	3.32	30.33	4.6	34.05	8.6	28.5
990	4	20.87	5.83	28.62	5.32	20.36	4.13	14.13	3.55	5.92	2.96	11.73	1.74	22.7	6.2	16.91	9.53	16.24	2.07	12.54	13.04	24.47	9.75	26.29	6.63	13.82	6.22	17.72	5.17	20.31	4.93	38.68	5.31	32.06	8.1	27.2
1000	3.43	21.12	4.84	23.96	5.76	23.97	4.92	14.76	4.19	3.1	3.75	13.81	2.5	25.04	5.35	18.18	12.33	17.71	1.14	13.74	11.49	23.48	7.7	24.26	5.01	15.87	5.53	16.65	3.82	21.46	3.83	29.44	4.11	32.18	7.7	28
1010	3.81	21.62	2.92	18.08	4.92	22.08	3.85	14.8	4.37	6	3.34	15.6	2.21	24.14	4.73	16.82	11.36	15.68	1.52	13.93	9.5	14.46	8.17	22.67	5.03	17.12	5.11	16.43	3.81	16.88	3.26	27.03	3.87	32.51	7.5	30
1020	4.15	23.05	3.07	19.35	5.93	21.74	4.24	14.02	4.72	3.29	2.31	10.81	1.83	23.95	4.93	11.72	11.1	16.02	1.35	12.67	9.15	12.15	9.59	26.35	3.87	12.04	5.62	16.11	3.78	15.68	3.49	25.81	3.59	33.24	7.55	32.5
1030	4.61	27.11	3.32	20.26	4.95	20.92	3.45	14.26	3.05	4.26	1.95	10.48	1.87	27.04	4.47	13.46	11.08	17.31	0.57	14.55	8.76	13.29	9.14	25.64	3.93	12.53	4.85	13.9	3.17	17	2.92	27.55	3.37	34.33	7.4	33
1040	4.22	24.71	3.66	16.77	3.68	19.88	2.92	12.15	2.46	3.1	2.15	11.44	2.25	25.09	4.6	13.2	12.06	15.32	0.61	10.82	8.12	14.52	11.64	24.28	3.47	11.89	4.77	15.8	3.16	14.96	3.62	26.97	3.2	29.27	7.1	31.9
1050	3.93	22.11	3.21	14.43	3.73	14.11	3.32	12.61	3.57	4.04	1.35	9.84	2.12	22.23	3.9	12.09	10.19	14.35	1.41	13.61	7.15	11.97	11.29	30.62	3.45	12.19	4.34	10.54	3.07	22.36	3.87	27.46	3.46	32.5	6.6	29.5
1060	4.02	25.56	2.82	19.21	3.54	17.76	3.68	10.52	2.63	4.43	2.23	5.94	1.84	23.85	3.73	13.64	11.12	13.28	1.4	11.29	6.15	11.24	11.47	25.93	3.07	12.42	3.92	13.69	2.78	20.61	2.61	25.98	4.08	34.59	6.2	27
1070	3.15	22.91	2.52	15.82	3.34	18.49	2.92	10.65	2.11	2.93	1.97	6.26	1.61	21.25	3.07	11.8	12.04	17.55	0.66	15.63	6.16	11.2	9.87	26.59	1.79	10.52	2.23	11.74	2.61	21.02	2.4	27.5	4.11	27.75	5.9	25.4
1080	3.22	26.31	2.46	18.6	2.37	18.11	2.46	13.48	2.19	2.57	1.29	13.44	1.27	24.4	3.04	7.86	11	20.19	0.68	13.92	6.53	10.61	10.73	23.77	2.57	12.95	3.92	13.79	3.2	24.26	2.67	27.21	3.18	35.72	5.85	25.5
1090	3.08	26.71	2.38	30.76	3.19	24.36	3.13	11.48	2.97	2.21	1.78	13.04	1.5	21.89	3.13	10.47	9.84	15.71	0.96	14.91	5.76	11.79	8.78	25.58	1.82	11.01	4	15.06	2.78	17.84	2.43	22.01	3.4	30.23	6	27.1
1100	3.96	32.23	5.4	32.73	8.35	22.35	2.77	10.29	3.7	3.87	1.72	14.62	1.29	20.9	3.16	13.65	11.23	15.92	0.84	13.82	4.83	14.32	10.66	26.76	1.73	10.52	4.24	14.24	2.24	19.42	2.72	22.78	3.46	33.65	6.35	29.4
1110	5.84	24.89	6.65	29.4	5.97	21.58	2.77	11.77	3.29	1.84	2.02	14.26	1.59	23.68	2.85	13.42	9.85	14.87	1.01	16.62	3.55	15.49	9.85	26.26	1.63	10.21	4.24	23.7	2.47	19.58	2.58	22.29	2.91	33.07	6.7	31.2
1120	5.13	27.71	6.28	25.45	6.25	21.68	3.18	10.12	3.38	5.72	1.75	12.86	1.11	24.41	2.57	10.11	9.91	11.22	1.14	13.81	4.27	16.05	7.79	17.69	1.77	12.53	7.19	21.33	3.87	13.56	2.66	18.1	3.24	27.48	6.9	32.3
1130	4.55	26.17	5.37	21.38	7.26	22.14	2.13	12.15	5.29	5.13	1.8	10.14	0.98	23.02	2.76	11.05	8.42	14.2	1.21	12.93	3.69	9.52	9.64	17.51	1.72	11.81	9.5	19.3	2.95	12.52	1.66	22.13	2.76	25.64	7	32.5
1140	4.7	26.59	4.07	30.37	6.78	23.7	2.34	8.05	3.65	6.44	1.19	11.59	1.38	22.04	2.39	8	8.5	11.04	0.73	15.38	3.95	12.14	9.05	14.23	1.26	7.37	7.02	16.16	3.17	15.82	2.04	27.23	1.82	26.03	6.9	32.1
1150	4.76	28.73	6.48	29.15	5.86	20.92	2.13	9.35	3.39	4.65	1.59	12.65	1.72	19.4	2.59	9.81	8.63	10.25	0.77	12.63	4.86	10.89	8.72	21.26	1.37	10.77	5.86	16.68	2.72	12.78	2.22	25.49	2.57	28.06	6.8	31.1
1160	3.89	19.09	7.24	30.31	5.57	20.64	1.46	11.76	3.72	4.29	1.4	10.52	1.05	18.2	2.79	11.61	6.62	11.38	0.23	15.17	4.42	8.61	9.52	19.71	1.54	9.93	5.32	13.65	1.38	15.86	2.72	22.38	2.52	27.72	6.6	30
1170	4.27	17.34	6.59	25.18	5.15	19.67	1.73	9.74	3.16	4.32	1.56	9.99	0.86	20.57	2.85	10.08	6.91	8.82	0.55	14.17	3.8	10.83	7.77	18.18	1.63	11.79	6.19	17.17	1.75	20.04	2.44	17	2.18	29.19	6.2	28.5
1180	4.17	25.38	5.97	18.86	4.81	17.13	2.11	8.29	2.55	2.44	1.13	11.68	0.93	19.31	2.64	10.62	8.07	10.93	0.34	12.21	3.22	11.62	6.82	12.36	1.44	8.87	5.64	15.88	1.85	17.11	2.27	21.8	2.61	28.99	5.8	26.8
1190	3.68	23.68	5.28	17.61	4.27	19	2.49	10.97	2.01	4.25	1.11	10.85	0.94	21.62	2.58	8.72	8.2	7.28	0.3	12.13	3.13	9.26	7.03	16.92	1.31	12.11	5.1	13.9	1.67	14.94	1.87	16.49	3.07	25.91	5.2	25.1
1200	3.41	22.18	4.49	16.15	4.28	17.49	1.98	10.38	1.69	4.25	1.75	7.95	0.81	24.36	2.51	6.81	7.66	6.13	0.33	15.23	3.17	14.05	6.46	18.69	1.2	12.94	4.56	11.12	2.15	21.53	2.55	34.1	3.61	27.43	4.8	24
1210	2.65	23.59	3.4	13.09	4.2	19.18	1.86	10.92	2.76	5.93	1.01	6.48	0.53	22.37	2.28	8.11	7.31	7.12	0.33	16.16	2.38	10.67	6.65	10.54	1.05	8.93	4.02	9.93	1.53	17.64	1.31	18.66	2.38	27.63	4.5	22.5
1220	3.33	23.38	3.83	14.19	3.97	18.81	1.94	9.53	6.06	4.61	1.46	6.76	0.63	22.81	2.33	11.6	6.41	5.76	0.24	16.11	3.2	9.92	6.55	13.51	1.19	10.8	4.61	14.85	2	22.85	1.26	18.86	2.67	24.77	4.3	21.9
1230	2.97	30.29	3.41	10.97	4.06	19.66	2.02	5.96	4.05	3.78	1.14	9.35	0.61	23.54	1.61	10.47	5.39	6.27	0.2	13.1	3.27	10.36	5.77	13.01	1.17	6.88	4.54	17.06	1.37	18.08	1.63	20.66	2.07	26.17	4.05	21
1240	2.55	23.73	2.41	16.67	4.14	16.84	1.66	7.47	3.8	2.93	1.16	12.27	0.99	23.95	1.3	11.03	5.77	7.74	0.19	14.23	3.14	10.4	5.53	10.36	1.12	7	4.69	17.92	1.75	18.74	1.33	21.95	1.87	23.99	3.9	20
1250	2.69	24.21	2.97	10.75	3.77	17.19	1.78	8.41	2.18	4.34	0.97	13	0.73	21.31	1.99	13.06	5.38	9.07	0.71	16.26	2.81	11.63	5.09	12.67	1.23	9.02	4.55	18.93	1.38	19.25	0.88	20.27	1.75	24.31	3.6	19
1260	2.56	23.69	2.85	10.12	3.56	18.72	1.71	9.53	2.66	4.69	1.33	10.21	0.53	22.39	0.49	11.78	4.19	6.56	0.97	13.69	3.91	9.47	4.03	12	0.52	10.14	5.82	21.31	1.44	20.67	1.89	22.16	1.3	24.58	3.4	18.4
1270	2.66	22.48	2.85	9.13	2.94	20.93	1.5	6.41	3.06	5.71	1.34	10.26	0.6	22.47	0.57	10.84	3.65	7.19	1.49	17.01	3.79	8.07	2.92	13.53	0.39	9.41	6.88	17.46	1.54	18.69	1.33	18.83	1.72	24.18	3.3	18
1280	2.17	25.07	2.71	8.88	3.22	19.06	1.92	5.5	2.78	5.8	1.41	9.89	0.6	23.92	1.66	14.59	4.63	7.6	1.81	17.67	4.01	8.06	2.98	12.05	0.41	8.46	5.44	19.07	1	20.96	1.57	21	1.67	22.53	3.6	18.5
1290	1.28	27.04	2.3	9.87	3	17.03	1.37	5.75	3.52	4.3	1.37	9.16	0.43	27.31	1.1	12.21	3.81	6.25	1.39	18.49	3.65	9.23	2.88	12.02	0.74	11.48	5.17	18.64	1.41	18.14	1.1	20.99	1.21	18.23	4.2	20
1300	2.05	30.81	2.29	13.39	3.31	17.82	1.41	9.51	3.55	5.49	1.01	9.73	0.65	24.94	2.37	14.79	4.17	7.22	4.3	15.29	3.75	9.53	3.79	9.99	1.06	11.27	4.68	16.23	1.52	13.96	1.34	18.05	1.62	25.62	5	21.8
1310	2.32	27.37	2.18	10.55	3.15	21.34	1.4	9.8	3.3	4.41	1.01	11.3	0.5	23.57	2.23	14.58	4.14	7.5	3.45	17.15	3.71	9.97	3.7	16.07	0.56	10.43	4.36	14.68	1.05	16.36	1.26	12.95	2.44	25.1	5.6	22.8
1320	1.97	31.07	2.19	12.45	2.97	22.12	1.03	11.78	2.51	3.65	0.87	12.61	0.44	23.93	1.29	11.82	3.67	6.1	3.47	18.23	2.8	11.79	2.63	13.67	0.94	13.19	4.04	17.41	1.61	22.1	1.3	27.95	1.72	25.57	5.8	23
1330	1.92	25.18	2.01	9.47	2.79	20.79	1.1	10.17	3.33	4.56	1.52	9.82	0.49	23.49	1.86	12.3	3.52	8.11	3.01	17.83	3.59	11.88	2.95	13.58	1.1	9.45	4.47	15.71	1.36	18.59	1.39	16.29	1.91	29.93	5.5	22
1340	2.09	22.92	1.53	10.01	2.31	21.77	1.03	9.35	2.4	2.32	2.29	11.28	0.3	26.4	1.41	10.81	3.13	6.92	2.02	19.25	3.44	11.61	3.3	13.39	0.5	8.87	4.04	16.03	1.42	21.48	1.28	22.26	1.63	29.96	4.7	20
1350	1.32	25.59	1.68	8.3	2.63	17.26	1.41	15.92	2.4	2.11	2.91	10.96	0.33	24.89	1.63	11.38	3.44	9.09	2.86	18.1	5.92	15.4	2.99	14.6	1.41	9.6	3.6	14.72	1.6	13.76	1.26	16.84	1.82	23.92	4.1	18.5
1360	1.89	29.67	1.65	11.21	3.73	21.08	1.34	12.01	2.08	4.91	2.33	9.34	0.42	26.24	1.32	10.49	2.42	7.01	3.34	13.44	5.33	14.07	3.2	13.61	1.33	9.09	3.93	14.06	1	16.88	0.96	18.97	1.41	25.62	3.8	17.5
1370	1.74	23.88	1.57	13.02	3.01	20.46	2.02	11.53	2.33	3.74	1.94	10.33	0.49	23.9	1.62	7.05	2.78	9.49	3.47	15.59	4.97	12.52	3.49	15.59	0.79	7.32	2.68	13.52	1.17	17.48	0.92	20.6	1.74	21.12	3.9	17.8
1380	2.12	25.77	1.52	10.46	2.93	22.81	1.47	11.32	1.44	5.78	1.13	6.33	0.22	20.58	1.46	6.82	2.58	10.46	2.43	17.74	4.08	10.5	2.07	15.34	0.43	10.4	3.2	11.19	1.37	19.41	1.25	20.67	0.88	22.01	4.5	18.5
1390	1.77	22.02	1.72	10.22	2.8	22.99	1.51	11.81	2.22	4.76	1.31	6.33	0.4	22.79	1.57	5.37	2.6	8.4	1.93	19.1	4.07	8.62	2.35	15.26	0.57	8.18	2.63	15.6	1.25	17.2	1.53	18.42	1.27	21.47	5.3	19
1400	1.51	23.28	1.69	12.07	2.23	23.3	1.47	9.55	1.99	3.67	1.15	11.16	0.29	22.96	1.27	5.82	2.13	8.73	1.9	17.67	3.52	8.63	2.65	12.25	0.6	9.21	3.09	17.79	2.15	17.71	1.14	19.9	1.4	22.54	5.9	19.2
1410	1.47	27.24	1.44	14.41	2	16	1.84	9.41	2.09	5.03	1.49	7.46	0.56	24.97	1.62	8.75	2.45	8.18	1.38	18.5	3.25	9.3	2.39	13.7	0.54	7.42	2.59	18.11	1.33	22.07	0.72	20.63	1.38	25.97	6.3	18.5
1420	1.13	32.57	1.75	14.09	1.85	19.05	1.27	13.82	3.47	6.59	1.74	9.96	1.55	26.86	1.71	6.68	2.22	7.5	1.73	12.29	3.5	12.05	2.66	13.33	0.5	8.04	2.65	15.34	1.34	21.8	1.06	23.18	1.94	36.79	6.35	18
1430	1.4	27.62	1.59	13.02	1.58	17.54	1.29	11.04	2.72	5	1.57	9.5	2.53	28.75	1.25	14.66	2.09	7.86	1.63	14.27	7.27	14.87	2.56	13.85	0.45	7.36	3.16	18.56	1.44	19.91	1.22	22.85	6.98	36.74	6.2	17.5
1440	1.54	25.22	1.47	11.88	1.6	21.37	1.46	9.64	2.01	3.72	1.39	9.49	2.42	26.08	2.98	12.83	2.27	10.51	1.27	15.8	7.15	10.24	2.4	14.71	0.4	12.04	5.02	19.08	1.53	23.93	2.65	24.83	6.03	43.01	6.1	18.5
