# Supplementary material for: From work stress to disease: A computational model
Source: PLoS One. 2022 Feb 16;17(2):e0263966. doi: 10.1371/journal.pone.0263966 (PMC8849534; doi:10.1371/journal.pone.0263966)
Supplement: S1 Data — Zip file with data used in S5 and S6 Scripts. (ZIP) [file pone.0263966.s009.zip › figureData/data_figure_2_sample_impulse_count.csv]

day	impulse_count	type	person_ID
1	8	work impulses	Person 8
2	4	work impulses	Person 8
3	3	work impulses	Person 8
4	12	work impulses	Person 8
5	7	work impulses	Person 8
6	6	work impulses	Person 8
7	4	work impulses	Person 8
8	8	work impulses	Person 8
9	4	work impulses	Person 8
10	3	work impulses	Person 8
11	8	work impulses	Person 8
12	6	work impulses	Person 8
13	3	work impulses	Person 8
14	6	work impulses	Person 8
15	3	work impulses	Person 8
16	6	work impulses	Person 8
17	5	work impulses	Person 8
18	6	work impulses	Person 8
19	6	work impulses	Person 8
20	17	work impulses	Person 8
21	4	work impulses	Person 8
22	5	work impulses	Person 8
23	7	work impulses	Person 8
24	3	work impulses	Person 8
25	6	work impulses	Person 8
26	11	work impulses	Person 8
27	6	work impulses	Person 8
28	7	work impulses	Person 8
29	7	work impulses	Person 8
30	7	work impulses	Person 8
31	8	work impulses	Person 8
32	3	work impulses	Person 8
33	8	work impulses	Person 8
34	9	work impulses	Person 8
35	5	work impulses	Person 8
36	6	work impulses	Person 8
37	7	work impulses	Person 8
38	6	work impulses	Person 8
39	7	work impulses	Person 8
40	6	work impulses	Person 8
41	10	work impulses	Person 8
42	9	work impulses	Person 8
43	9	work impulses	Person 8
44	7	work impulses	Person 8
45	7	work impulses	Person 8
46	8	work impulses	Person 8
47	7	work impulses	Person 8
48	10	work impulses	Person 8
49	7	work impulses	Person 8
50	1	work impulses	Person 8
51	13	work impulses	Person 8
52	6	work impulses	Person 8
53	4	work impulses	Person 8
54	12	work impulses	Person 8
55	6	work impulses	Person 8
56	8	work impulses	Person 8
57	4	work impulses	Person 8
58	3	work impulses	Person 8
59	2	work impulses	Person 8
60	10	work impulses	Person 8
61	8	work impulses	Person 8
62	9	work impulses	Person 8
63	6	work impulses	Person 8
64	7	work impulses	Person 8
65	11	work impulses	Person 8
66	7	work impulses	Person 8
67	10	work impulses	Person 8
68	8	work impulses	Person 8
69	7	work impulses	Person 8
70	7	work impulses	Person 8
71	8	work impulses	Person 8
72	2	work impulses	Person 8
73	8	work impulses	Person 8
74	11	work impulses	Person 8
75	5	work impulses	Person 8
76	4	work impulses	Person 8
77	8	work impulses	Person 8
78	10	work impulses	Person 8
79	7	work impulses	Person 8
80	4	work impulses	Person 8
81	5	work impulses	Person 8
82	5	work impulses	Person 8
83	7	work impulses	Person 8
84	7	work impulses	Person 8
85	6	work impulses	Person 8
86	7	work impulses	Person 8
87	9	work impulses	Person 8
88	8	work impulses	Person 8
89	9	work impulses	Person 8
90	1	work impulses	Person 8
91	9	work impulses	Person 8
92	7	work impulses	Person 8
93	6	work impulses	Person 8
94	9	work impulses	Person 8
95	5	work impulses	Person 8
96	4	work impulses	Person 8
97	7	work impulses	Person 8
98	9	work impulses	Person 8
99	6	work impulses	Person 8
100	6	work impulses	Person 8
101	4	work impulses	Person 8
102	10	work impulses	Person 8
103	11	work impulses	Person 8
104	9	work impulses	Person 8
105	2	work impulses	Person 8
106	4	work impulses	Person 8
107	13	work impulses	Person 8
108	5	work impulses	Person 8
109	7	work impulses	Person 8
110	13	work impulses	Person 8
111	6	work impulses	Person 8
112	8	work impulses	Person 8
113	3	work impulses	Person 8
114	4	work impulses	Person 8
115	8	work impulses	Person 8
116	9	work impulses	Person 8
117	8	work impulses	Person 8
118	7	work impulses	Person 8
119	6	work impulses	Person 8
120	7	work impulses	Person 8
121	2	work impulses	Person 8
122	5	work impulses	Person 8
123	10	work impulses	Person 8
124	8	work impulses	Person 8
125	6	work impulses	Person 8
126	4	work impulses	Person 8
127	8	work impulses	Person 8
128	10	work impulses	Person 8
129	9	work impulses	Person 8
130	11	work impulses	Person 8
131	8	work impulses	Person 8
132	5	work impulses	Person 8
133	11	work impulses	Person 8
134	2	work impulses	Person 8
135	9	work impulses	Person 8
136	3	work impulses	Person 8
137	6	work impulses	Person 8
138	5	work impulses	Person 8
139	8	work impulses	Person 8
140	11	work impulses	Person 8
141	11	work impulses	Person 8
142	13	work impulses	Person 8
143	11	work impulses	Person 8
144	8	work impulses	Person 8
145	8	work impulses	Person 8
146	2	work impulses	Person 8
147	10	work impulses	Person 8
148	7	work impulses	Person 8
149	2	work impulses	Person 8
150	6	work impulses	Person 8
151	9	work impulses	Person 8
152	6	work impulses	Person 8
153	7	work impulses	Person 8
154	7	work impulses	Person 8
155	8	work impulses	Person 8
156	7	work impulses	Person 8
157	5	work impulses	Person 8
158	4	work impulses	Person 8
159	5	work impulses	Person 8
160	6	work impulses	Person 8
161	6	work impulses	Person 8
162	9	work impulses	Person 8
163	10	work impulses	Person 8
164	8	work impulses	Person 8
165	4	work impulses	Person 8
166	6	work impulses	Person 8
167	8	work impulses	Person 8
168	9	work impulses	Person 8
169	10	work impulses	Person 8
170	7	work impulses	Person 8
171	11	work impulses	Person 8
172	8	work impulses	Person 8
173	10	work impulses	Person 8
174	9	work impulses	Person 8
175	13	work impulses	Person 8
176	7	work impulses	Person 8
177	6	work impulses	Person 8
178	4	work impulses	Person 8
179	9	work impulses	Person 8
180	5	work impulses	Person 8
181	6	work impulses	Person 8
182	11	work impulses	Person 8
183	6	work impulses	Person 8
184	3	work impulses	Person 8
185	6	work impulses	Person 8
186	4	work impulses	Person 8
187	13	work impulses	Person 8
188	6	work impulses	Person 8
189	8	work impulses	Person 8
190	4	work impulses	Person 8
191	7	work impulses	Person 8
192	9	work impulses	Person 8
193	8	work impulses	Person 8
194	12	work impulses	Person 8
195	9	work impulses	Person 8
196	9	work impulses	Person 8
197	5	work impulses	Person 8
198	5	work impulses	Person 8
199	6	work impulses	Person 8
200	6	work impulses	Person 8
1	9	night impulses	Person 8
2	12	night impulses	Person 8
3	19	night impulses	Person 8
4	13	night impulses	Person 8
5	14	night impulses	Person 8
6	15	night impulses	Person 8
7	10	night impulses	Person 8
8	9	night impulses	Person 8
9	12	night impulses	Person 8
10	14	night impulses	Person 8
11	12	night impulses	Person 8
12	18	night impulses	Person 8
13	20	night impulses	Person 8
14	18	night impulses	Person 8
15	13	night impulses	Person 8
16	15	night impulses	Person 8
17	11	night impulses	Person 8
18	13	night impulses	Person 8
19	10	night impulses	Person 8
20	13	night impulses	Person 8
21	13	night impulses	Person 8
22	22	night impulses	Person 8
23	15	night impulses	Person 8
24	18	night impulses	Person 8
25	14	night impulses	Person 8
26	15	night impulses	Person 8
27	11	night impulses	Person 8
28	13	night impulses	Person 8
29	13	night impulses	Person 8
30	16	night impulses	Person 8
31	13	night impulses	Person 8
32	18	night impulses	Person 8
33	11	night impulses	Person 8
34	19	night impulses	Person 8
35	12	night impulses	Person 8
36	8	night impulses	Person 8
37	10	night impulses	Person 8
38	11	night impulses	Person 8
39	14	night impulses	Person 8
40	13	night impulses	Person 8
41	13	night impulses	Person 8
42	18	night impulses	Person 8
43	19	night impulses	Person 8
44	17	night impulses	Person 8
45	11	night impulses	Person 8
46	17	night impulses	Person 8
47	17	night impulses	Person 8
48	9	night impulses	Person 8
49	16	night impulses	Person 8
50	20	night impulses	Person 8
51	19	night impulses	Person 8
52	21	night impulses	Person 8
53	16	night impulses	Person 8
54	16	night impulses	Person 8
55	15	night impulses	Person 8
56	11	night impulses	Person 8
57	6	night impulses	Person 8
58	16	night impulses	Person 8
59	15	night impulses	Person 8
60	18	night impulses	Person 8
61	17	night impulses	Person 8
62	15	night impulses	Person 8
63	19	night impulses	Person 8
64	14	night impulses	Person 8
65	18	night impulses	Person 8
66	9	night impulses	Person 8
67	16	night impulses	Person 8
68	14	night impulses	Person 8
69	14	night impulses	Person 8
70	10	night impulses	Person 8
71	15	night impulses	Person 8
72	21	night impulses	Person 8
73	16	night impulses	Person 8
74	12	night impulses	Person 8
75	19	night impulses	Person 8
76	12	night impulses	Person 8
77	17	night impulses	Person 8
78	12	night impulses	Person 8
79	18	night impulses	Person 8
80	15	night impulses	Person 8
81	18	night impulses	Person 8
82	13	night impulses	Person 8
83	16	night impulses	Person 8
84	12	night impulses	Person 8
85	26	night impulses	Person 8
86	12	night impulses	Person 8
87	15	night impulses	Person 8
88	21	night impulses	Person 8
89	12	night impulses	Person 8
90	26	night impulses	Person 8
91	16	night impulses	Person 8
92	10	night impulses	Person 8
93	10	night impulses	Person 8
94	12	night impulses	Person 8
95	11	night impulses	Person 8
96	10	night impulses	Person 8
97	11	night impulses	Person 8
98	14	night impulses	Person 8
99	15	night impulses	Person 8
100	19	night impulses	Person 8
101	14	night impulses	Person 8
102	17	night impulses	Person 8
103	16	night impulses	Person 8
104	15	night impulses	Person 8
105	11	night impulses	Person 8
106	7	night impulses	Person 8
107	10	night impulses	Person 8
108	16	night impulses	Person 8
109	12	night impulses	Person 8
110	19	night impulses	Person 8
111	18	night impulses	Person 8
112	10	night impulses	Person 8
113	18	night impulses	Person 8
114	10	night impulses	Person 8
115	11	night impulses	Person 8
116	12	night impulses	Person 8
117	12	night impulses	Person 8
118	9	night impulses	Person 8
119	17	night impulses	Person 8
120	18	night impulses	Person 8
121	12	night impulses	Person 8
122	8	night impulses	Person 8
123	18	night impulses	Person 8
124	15	night impulses	Person 8
125	23	night impulses	Person 8
126	17	night impulses	Person 8
127	17	night impulses	Person 8
128	16	night impulses	Person 8
129	22	night impulses	Person 8
130	16	night impulses	Person 8
131	8	night impulses	Person 8
132	8	night impulses	Person 8
133	15	night impulses	Person 8
134	12	night impulses	Person 8
135	18	night impulses	Person 8
136	16	night impulses	Person 8
137	10	night impulses	Person 8
138	18	night impulses	Person 8
139	12	night impulses	Person 8
140	9	night impulses	Person 8
141	13	night impulses	Person 8
142	17	night impulses	Person 8
143	18	night impulses	Person 8
144	11	night impulses	Person 8
145	9	night impulses	Person 8
146	11	night impulses	Person 8
147	13	night impulses	Person 8
148	12	night impulses	Person 8
149	13	night impulses	Person 8
150	12	night impulses	Person 8
151	9	night impulses	Person 8
152	17	night impulses	Person 8
153	19	night impulses	Person 8
154	19	night impulses	Person 8
155	20	night impulses	Person 8
156	13	night impulses	Person 8
157	22	night impulses	Person 8
158	16	night impulses	Person 8
159	16	night impulses	Person 8
160	16	night impulses	Person 8
161	18	night impulses	Person 8
162	16	night impulses	Person 8
163	9	night impulses	Person 8
164	20	night impulses	Person 8
165	12	night impulses	Person 8
166	19	night impulses	Person 8
167	9	night impulses	Person 8
168	14	night impulses	Person 8
169	21	night impulses	Person 8
170	17	night impulses	Person 8
171	16	night impulses	Person 8
172	15	night impulses	Person 8
173	15	night impulses	Person 8
174	16	night impulses	Person 8
175	18	night impulses	Person 8
176	18	night impulses	Person 8
177	20	night impulses	Person 8
178	21	night impulses	Person 8
179	11	night impulses	Person 8
180	20	night impulses	Person 8
181	13	night impulses	Person 8
182	11	night impulses	Person 8
183	13	night impulses	Person 8
184	24	night impulses	Person 8
185	16	night impulses	Person 8
186	13	night impulses	Person 8
187	13	night impulses	Person 8
188	16	night impulses	Person 8
189	21	night impulses	Person 8
190	10	night impulses	Person 8
191	14	night impulses	Person 8
192	12	night impulses	Person 8
193	8	night impulses	Person 8
194	10	night impulses	Person 8
195	13	night impulses	Person 8
196	20	night impulses	Person 8
197	12	night impulses	Person 8
198	17	night impulses	Person 8
199	13	night impulses	Person 8
200	14	night impulses	Person 8
1	1	work impulses	Person 20
2	0	work impulses	Person 20
3	2	work impulses	Person 20
4	9	work impulses	Person 20
5	4	work impulses	Person 20
6	1	work impulses	Person 20
7	5	work impulses	Person 20
8	4	work impulses	Person 20
9	6	work impulses	Person 20
10	5	work impulses	Person 20
11	7	work impulses	Person 20
12	3	work impulses	Person 20
13	6	work impulses	Person 20
14	5	work impulses	Person 20
15	4	work impulses	Person 20
16	5	work impulses	Person 20
17	4	work impulses	Person 20
18	3	work impulses	Person 20
19	3	work impulses	Person 20
20	1	work impulses	Person 20
21	3	work impulses	Person 20
22	5	work impulses	Person 20
23	7	work impulses	Person 20
24	3	work impulses	Person 20
25	3	work impulses	Person 20
26	4	work impulses	Person 20
27	3	work impulses	Person 20
28	6	work impulses	Person 20
29	5	work impulses	Person 20
30	6	work impulses	Person 20
31	2	work impulses	Person 20
32	6	work impulses	Person 20
33	2	work impulses	Person 20
34	4	work impulses	Person 20
35	4	work impulses	Person 20
36	5	work impulses	Person 20
37	2	work impulses	Person 20
38	3	work impulses	Person 20
39	3	work impulses	Person 20
40	3	work impulses	Person 20
41	3	work impulses	Person 20
42	8	work impulses	Person 20
43	3	work impulses	Person 20
44	3	work impulses	Person 20
45	3	work impulses	Person 20
46	2	work impulses	Person 20
47	5	work impulses	Person 20
48	2	work impulses	Person 20
49	2	work impulses	Person 20
50	3	work impulses	Person 20
51	8	work impulses	Person 20
52	2	work impulses	Person 20
53	1	work impulses	Person 20
54	4	work impulses	Person 20
55	6	work impulses	Person 20
56	5	work impulses	Person 20
57	1	work impulses	Person 20
58	2	work impulses	Person 20
59	5	work impulses	Person 20
60	3	work impulses	Person 20
61	0	work impulses	Person 20
62	6	work impulses	Person 20
63	3	work impulses	Person 20
64	3	work impulses	Person 20
65	5	work impulses	Person 20
66	3	work impulses	Person 20
67	5	work impulses	Person 20
68	5	work impulses	Person 20
69	3	work impulses	Person 20
70	3	work impulses	Person 20
71	1	work impulses	Person 20
72	3	work impulses	Person 20
73	10	work impulses	Person 20
74	6	work impulses	Person 20
75	2	work impulses	Person 20
76	4	work impulses	Person 20
77	4	work impulses	Person 20
78	3	work impulses	Person 20
79	1	work impulses	Person 20
80	7	work impulses	Person 20
81	1	work impulses	Person 20
82	3	work impulses	Person 20
83	3	work impulses	Person 20
84	8	work impulses	Person 20
85	3	work impulses	Person 20
86	1	work impulses	Person 20
87	8	work impulses	Person 20
88	10	work impulses	Person 20
89	4	work impulses	Person 20
90	1	work impulses	Person 20
91	5	work impulses	Person 20
92	4	work impulses	Person 20
93	5	work impulses	Person 20
94	3	work impulses	Person 20
95	2	work impulses	Person 20
96	5	work impulses	Person 20
97	1	work impulses	Person 20
98	2	work impulses	Person 20
99	5	work impulses	Person 20
100	6	work impulses	Person 20
101	2	work impulses	Person 20
102	4	work impulses	Person 20
103	3	work impulses	Person 20
104	5	work impulses	Person 20
105	5	work impulses	Person 20
106	4	work impulses	Person 20
107	2	work impulses	Person 20
108	4	work impulses	Person 20
109	5	work impulses	Person 20
110	4	work impulses	Person 20
111	3	work impulses	Person 20
112	5	work impulses	Person 20
113	2	work impulses	Person 20
114	2	work impulses	Person 20
115	8	work impulses	Person 20
116	5	work impulses	Person 20
117	3	work impulses	Person 20
118	3	work impulses	Person 20
119	3	work impulses	Person 20
120	2	work impulses	Person 20
121	0	work impulses	Person 20
122	8	work impulses	Person 20
123	3	work impulses	Person 20
124	1	work impulses	Person 20
125	6	work impulses	Person 20
126	6	work impulses	Person 20
127	3	work impulses	Person 20
128	2	work impulses	Person 20
129	7	work impulses	Person 20
130	2	work impulses	Person 20
131	4	work impulses	Person 20
132	1	work impulses	Person 20
133	7	work impulses	Person 20
134	1	work impulses	Person 20
135	6	work impulses	Person 20
136	3	work impulses	Person 20
137	5	work impulses	Person 20
138	4	work impulses	Person 20
139	8	work impulses	Person 20
140	3	work impulses	Person 20
141	4	work impulses	Person 20
142	6	work impulses	Person 20
143	2	work impulses	Person 20
144	2	work impulses	Person 20
145	4	work impulses	Person 20
146	4	work impulses	Person 20
147	4	work impulses	Person 20
148	5	work impulses	Person 20
149	0	work impulses	Person 20
150	1	work impulses	Person 20
151	4	work impulses	Person 20
152	2	work impulses	Person 20
153	8	work impulses	Person 20
154	5	work impulses	Person 20
155	7	work impulses	Person 20
156	3	work impulses	Person 20
157	3	work impulses	Person 20
158	3	work impulses	Person 20
159	2	work impulses	Person 20
160	6	work impulses	Person 20
161	4	work impulses	Person 20
162	6	work impulses	Person 20
163	0	work impulses	Person 20
164	5	work impulses	Person 20
165	3	work impulses	Person 20
166	3	work impulses	Person 20
167	5	work impulses	Person 20
168	4	work impulses	Person 20
169	4	work impulses	Person 20
170	5	work impulses	Person 20
171	3	work impulses	Person 20
172	1	work impulses	Person 20
173	5	work impulses	Person 20
174	1	work impulses	Person 20
175	3	work impulses	Person 20
176	1	work impulses	Person 20
177	4	work impulses	Person 20
178	7	work impulses	Person 20
179	8	work impulses	Person 20
180	2	work impulses	Person 20
181	3	work impulses	Person 20
182	2	work impulses	Person 20
183	3	work impulses	Person 20
184	2	work impulses	Person 20
185	4	work impulses	Person 20
186	1	work impulses	Person 20
187	5	work impulses	Person 20
188	5	work impulses	Person 20
189	2	work impulses	Person 20
190	3	work impulses	Person 20
191	7	work impulses	Person 20
192	4	work impulses	Person 20
193	3	work impulses	Person 20
194	2	work impulses	Person 20
195	2	work impulses	Person 20
196	4	work impulses	Person 20
197	3	work impulses	Person 20
198	3	work impulses	Person 20
199	2	work impulses	Person 20
200	3	work impulses	Person 20
1	29	night impulses	Person 20
2	33	night impulses	Person 20
3	41	night impulses	Person 20
4	37	night impulses	Person 20
5	29	night impulses	Person 20
6	35	night impulses	Person 20
7	30	night impulses	Person 20
8	40	night impulses	Person 20
9	28	night impulses	Person 20
10	34	night impulses	Person 20
11	23	night impulses	Person 20
12	31	night impulses	Person 20
13	41	night impulses	Person 20
14	36	night impulses	Person 20
15	35	night impulses	Person 20
16	32	night impulses	Person 20
17	29	night impulses	Person 20
18	24	night impulses	Person 20
19	29	night impulses	Person 20
20	39	night impulses	Person 20
21	36	night impulses	Person 20
22	50	night impulses	Person 20
23	29	night impulses	Person 20
24	32	night impulses	Person 20
25	29	night impulses	Person 20
26	30	night impulses	Person 20
27	36	night impulses	Person 20
28	44	night impulses	Person 20
29	22	night impulses	Person 20
30	26	night impulses	Person 20
31	31	night impulses	Person 20
32	29	night impulses	Person 20
33	38	night impulses	Person 20
34	36	night impulses	Person 20
35	25	night impulses	Person 20
36	34	night impulses	Person 20
37	31	night impulses	Person 20
38	36	night impulses	Person 20
39	26	night impulses	Person 20
40	47	night impulses	Person 20
41	39	night impulses	Person 20
42	39	night impulses	Person 20
43	36	night impulses	Person 20
44	41	night impulses	Person 20
45	35	night impulses	Person 20
46	30	night impulses	Person 20
47	26	night impulses	Person 20
48	25	night impulses	Person 20
49	33	night impulses	Person 20
50	28	night impulses	Person 20
51	24	night impulses	Person 20
52	36	night impulses	Person 20
53	24	night impulses	Person 20
54	31	night impulses	Person 20
55	32	night impulses	Person 20
56	25	night impulses	Person 20
57	28	night impulses	Person 20
58	32	night impulses	Person 20
59	33	night impulses	Person 20
60	29	night impulses	Person 20
61	30	night impulses	Person 20
62	26	night impulses	Person 20
63	32	night impulses	Person 20
64	29	night impulses	Person 20
65	37	night impulses	Person 20
66	33	night impulses	Person 20
67	33	night impulses	Person 20
68	31	night impulses	Person 20
69	24	night impulses	Person 20
70	28	night impulses	Person 20
71	31	night impulses	Person 20
72	33	night impulses	Person 20
73	37	night impulses	Person 20
74	25	night impulses	Person 20
75	32	night impulses	Person 20
76	37	night impulses	Person 20
77	32	night impulses	Person 20
78	38	night impulses	Person 20
79	43	night impulses	Person 20
80	31	night impulses	Person 20
81	27	night impulses	Person 20
82	30	night impulses	Person 20
83	25	night impulses	Person 20
84	29	night impulses	Person 20
85	33	night impulses	Person 20
86	31	night impulses	Person 20
87	23	night impulses	Person 20
88	43	night impulses	Person 20
89	25	night impulses	Person 20
90	46	night impulses	Person 20
91	45	night impulses	Person 20
92	32	night impulses	Person 20
93	35	night impulses	Person 20
94	31	night impulses	Person 20
95	38	night impulses	Person 20
96	36	night impulses	Person 20
97	36	night impulses	Person 20
98	32	night impulses	Person 20
99	31	night impulses	Person 20
100	40	night impulses	Person 20
101	37	night impulses	Person 20
102	34	night impulses	Person 20
103	31	night impulses	Person 20
104	36	night impulses	Person 20
105	45	night impulses	Person 20
106	30	night impulses	Person 20
107	40	night impulses	Person 20
108	28	night impulses	Person 20
109	34	night impulses	Person 20
110	36	night impulses	Person 20
111	38	night impulses	Person 20
112	30	night impulses	Person 20
113	33	night impulses	Person 20
114	26	night impulses	Person 20
115	36	night impulses	Person 20
116	35	night impulses	Person 20
117	29	night impulses	Person 20
118	32	night impulses	Person 20
119	28	night impulses	Person 20
120	42	night impulses	Person 20
121	26	night impulses	Person 20
122	34	night impulses	Person 20
123	22	night impulses	Person 20
124	40	night impulses	Person 20
125	20	night impulses	Person 20
126	31	night impulses	Person 20
127	29	night impulses	Person 20
128	28	night impulses	Person 20
129	33	night impulses	Person 20
130	26	night impulses	Person 20
131	28	night impulses	Person 20
132	36	night impulses	Person 20
133	26	night impulses	Person 20
134	34	night impulses	Person 20
135	38	night impulses	Person 20
136	30	night impulses	Person 20
137	42	night impulses	Person 20
138	29	night impulses	Person 20
139	30	night impulses	Person 20
140	37	night impulses	Person 20
141	38	night impulses	Person 20
142	31	night impulses	Person 20
143	39	night impulses	Person 20
144	38	night impulses	Person 20
145	42	night impulses	Person 20
146	49	night impulses	Person 20
147	34	night impulses	Person 20
148	28	night impulses	Person 20
149	39	night impulses	Person 20
150	26	night impulses	Person 20
151	21	night impulses	Person 20
152	31	night impulses	Person 20
153	28	night impulses	Person 20
154	30	night impulses	Person 20
155	20	night impulses	Person 20
156	25	night impulses	Person 20
157	45	night impulses	Person 20
158	36	night impulses	Person 20
159	26	night impulses	Person 20
160	37	night impulses	Person 20
161	35	night impulses	Person 20
162	38	night impulses	Person 20
163	28	night impulses	Person 20
164	37	night impulses	Person 20
165	42	night impulses	Person 20
166	39	night impulses	Person 20
167	29	night impulses	Person 20
168	38	night impulses	Person 20
169	28	night impulses	Person 20
170	34	night impulses	Person 20
171	35	night impulses	Person 20
172	33	night impulses	Person 20
173	41	night impulses	Person 20
174	25	night impulses	Person 20
175	49	night impulses	Person 20
176	28	night impulses	Person 20
177	28	night impulses	Person 20
178	31	night impulses	Person 20
179	33	night impulses	Person 20
180	32	night impulses	Person 20
181	34	night impulses	Person 20
182	33	night impulses	Person 20
183	32	night impulses	Person 20
184	31	night impulses	Person 20
185	37	night impulses	Person 20
186	42	night impulses	Person 20
187	33	night impulses	Person 20
188	36	night impulses	Person 20
189	24	night impulses	Person 20
190	37	night impulses	Person 20
191	39	night impulses	Person 20
192	36	night impulses	Person 20
193	36	night impulses	Person 20
194	30	night impulses	Person 20
195	20	night impulses	Person 20
196	23	night impulses	Person 20
197	27	night impulses	Person 20
198	42	night impulses	Person 20
199	38	night impulses	Person 20
200	31	night impulses	Person 20
1	2	work impulses	Person 40
2	6	work impulses	Person 40
3	2	work impulses	Person 40
4	0	work impulses	Person 40
5	4	work impulses	Person 40
6	1	work impulses	Person 40
7	4	work impulses	Person 40
8	1	work impulses	Person 40
9	3	work impulses	Person 40
10	2	work impulses	Person 40
11	5	work impulses	Person 40
12	3	work impulses	Person 40
13	2	work impulses	Person 40
14	1	work impulses	Person 40
15	3	work impulses	Person 40
16	2	work impulses	Person 40
17	2	work impulses	Person 40
18	3	work impulses	Person 40
19	5	work impulses	Person 40
20	1	work impulses	Person 40
21	1	work impulses	Person 40
22	2	work impulses	Person 40
23	3	work impulses	Person 40
24	3	work impulses	Person 40
25	2	work impulses	Person 40
26	2	work impulses	Person 40
27	4	work impulses	Person 40
28	3	work impulses	Person 40
29	4	work impulses	Person 40
30	0	work impulses	Person 40
31	2	work impulses	Person 40
32	5	work impulses	Person 40
33	0	work impulses	Person 40
34	3	work impulses	Person 40
35	3	work impulses	Person 40
36	4	work impulses	Person 40
37	4	work impulses	Person 40
38	2	work impulses	Person 40
39	7	work impulses	Person 40
40	4	work impulses	Person 40
41	4	work impulses	Person 40
42	1	work impulses	Person 40
43	1	work impulses	Person 40
44	3	work impulses	Person 40
45	5	work impulses	Person 40
46	2	work impulses	Person 40
47	3	work impulses	Person 40
48	4	work impulses	Person 40
49	2	work impulses	Person 40
50	0	work impulses	Person 40
51	3	work impulses	Person 40
52	2	work impulses	Person 40
53	4	work impulses	Person 40
54	4	work impulses	Person 40
55	3	work impulses	Person 40
56	3	work impulses	Person 40
57	2	work impulses	Person 40
58	2	work impulses	Person 40
59	2	work impulses	Person 40
60	4	work impulses	Person 40
61	3	work impulses	Person 40
62	3	work impulses	Person 40
63	1	work impulses	Person 40
64	1	work impulses	Person 40
65	3	work impulses	Person 40
66	2	work impulses	Person 40
67	4	work impulses	Person 40
68	3	work impulses	Person 40
69	3	work impulses	Person 40
70	4	work impulses	Person 40
71	2	work impulses	Person 40
72	1	work impulses	Person 40
73	2	work impulses	Person 40
74	2	work impulses	Person 40
75	2	work impulses	Person 40
76	4	work impulses	Person 40
77	2	work impulses	Person 40
78	1	work impulses	Person 40
79	3	work impulses	Person 40
80	4	work impulses	Person 40
81	4	work impulses	Person 40
82	3	work impulses	Person 40
83	4	work impulses	Person 40
84	3	work impulses	Person 40
85	2	work impulses	Person 40
86	3	work impulses	Person 40
87	2	work impulses	Person 40
88	1	work impulses	Person 40
89	4	work impulses	Person 40
90	2	work impulses	Person 40
91	3	work impulses	Person 40
92	3	work impulses	Person 40
93	1	work impulses	Person 40
94	2	work impulses	Person 40
95	2	work impulses	Person 40
96	2	work impulses	Person 40
97	5	work impulses	Person 40
98	4	work impulses	Person 40
99	5	work impulses	Person 40
100	5	work impulses	Person 40
101	2	work impulses	Person 40
102	3	work impulses	Person 40
103	4	work impulses	Person 40
104	1	work impulses	Person 40
105	3	work impulses	Person 40
106	7	work impulses	Person 40
107	1	work impulses	Person 40
108	5	work impulses	Person 40
109	4	work impulses	Person 40
110	5	work impulses	Person 40
111	5	work impulses	Person 40
112	3	work impulses	Person 40
113	3	work impulses	Person 40
114	2	work impulses	Person 40
115	2	work impulses	Person 40
116	2	work impulses	Person 40
117	3	work impulses	Person 40
118	3	work impulses	Person 40
119	1	work impulses	Person 40
120	1	work impulses	Person 40
121	2	work impulses	Person 40
122	1	work impulses	Person 40
123	4	work impulses	Person 40
124	6	work impulses	Person 40
125	2	work impulses	Person 40
126	3	work impulses	Person 40
127	2	work impulses	Person 40
128	4	work impulses	Person 40
129	1	work impulses	Person 40
130	5	work impulses	Person 40
131	2	work impulses	Person 40
132	4	work impulses	Person 40
133	1	work impulses	Person 40
134	2	work impulses	Person 40
135	3	work impulses	Person 40
136	3	work impulses	Person 40
137	4	work impulses	Person 40
138	2	work impulses	Person 40
139	3	work impulses	Person 40
140	1	work impulses	Person 40
141	2	work impulses	Person 40
142	3	work impulses	Person 40
143	2	work impulses	Person 40
144	1	work impulses	Person 40
145	6	work impulses	Person 40
146	0	work impulses	Person 40
147	2	work impulses	Person 40
148	2	work impulses	Person 40
149	3	work impulses	Person 40
150	3	work impulses	Person 40
151	3	work impulses	Person 40
152	4	work impulses	Person 40
153	3	work impulses	Person 40
154	1	work impulses	Person 40
155	2	work impulses	Person 40
156	2	work impulses	Person 40
157	4	work impulses	Person 40
158	4	work impulses	Person 40
159	4	work impulses	Person 40
160	7	work impulses	Person 40
161	1	work impulses	Person 40
162	2	work impulses	Person 40
163	1	work impulses	Person 40
164	2	work impulses	Person 40
165	1	work impulses	Person 40
166	3	work impulses	Person 40
167	1	work impulses	Person 40
168	4	work impulses	Person 40
169	4	work impulses	Person 40
170	5	work impulses	Person 40
171	0	work impulses	Person 40
172	3	work impulses	Person 40
173	7	work impulses	Person 40
174	6	work impulses	Person 40
175	5	work impulses	Person 40
176	1	work impulses	Person 40
177	2	work impulses	Person 40
178	4	work impulses	Person 40
179	1	work impulses	Person 40
180	2	work impulses	Person 40
181	6	work impulses	Person 40
182	0	work impulses	Person 40
183	0	work impulses	Person 40
184	3	work impulses	Person 40
185	2	work impulses	Person 40
186	2	work impulses	Person 40
187	3	work impulses	Person 40
188	4	work impulses	Person 40
189	3	work impulses	Person 40
190	2	work impulses	Person 40
191	0	work impulses	Person 40
192	4	work impulses	Person 40
193	3	work impulses	Person 40
194	4	work impulses	Person 40
195	4	work impulses	Person 40
196	4	work impulses	Person 40
197	2	work impulses	Person 40
198	1	work impulses	Person 40
199	4	work impulses	Person 40
200	5	work impulses	Person 40
1	17	night impulses	Person 40
2	15	night impulses	Person 40
3	7	night impulses	Person 40
4	8	night impulses	Person 40
5	9	night impulses	Person 40
6	11	night impulses	Person 40
7	25	night impulses	Person 40
8	14	night impulses	Person 40
9	14	night impulses	Person 40
10	13	night impulses	Person 40
11	18	night impulses	Person 40
12	18	night impulses	Person 40
13	17	night impulses	Person 40
14	10	night impulses	Person 40
15	26	night impulses	Person 40
16	19	night impulses	Person 40
17	15	night impulses	Person 40
18	16	night impulses	Person 40
19	11	night impulses	Person 40
20	13	night impulses	Person 40
21	15	night impulses	Person 40
22	9	night impulses	Person 40
23	19	night impulses	Person 40
24	20	night impulses	Person 40
25	15	night impulses	Person 40
26	14	night impulses	Person 40
27	21	night impulses	Person 40
28	20	night impulses	Person 40
29	9	night impulses	Person 40
30	21	night impulses	Person 40
31	7	night impulses	Person 40
32	15	night impulses	Person 40
33	14	night impulses	Person 40
34	14	night impulses	Person 40
35	14	night impulses	Person 40
36	13	night impulses	Person 40
37	14	night impulses	Person 40
38	18	night impulses	Person 40
39	24	night impulses	Person 40
40	12	night impulses	Person 40
41	16	night impulses	Person 40
42	14	night impulses	Person 40
43	18	night impulses	Person 40
44	13	night impulses	Person 40
45	17	night impulses	Person 40
46	21	night impulses	Person 40
47	15	night impulses	Person 40
48	16	night impulses	Person 40
49	10	night impulses	Person 40
50	17	night impulses	Person 40
51	23	night impulses	Person 40
52	9	night impulses	Person 40
53	5	night impulses	Person 40
54	18	night impulses	Person 40
55	13	night impulses	Person 40
56	14	night impulses	Person 40
57	11	night impulses	Person 40
58	13	night impulses	Person 40
59	19	night impulses	Person 40
60	16	night impulses	Person 40
61	18	night impulses	Person 40
62	14	night impulses	Person 40
63	16	night impulses	Person 40
64	17	night impulses	Person 40
65	12	night impulses	Person 40
66	16	night impulses	Person 40
67	23	night impulses	Person 40
68	13	night impulses	Person 40
69	14	night impulses	Person 40
70	12	night impulses	Person 40
71	16	night impulses	Person 40
72	16	night impulses	Person 40
73	19	night impulses	Person 40
74	21	night impulses	Person 40
75	12	night impulses	Person 40
76	13	night impulses	Person 40
77	20	night impulses	Person 40
78	17	night impulses	Person 40
79	15	night impulses	Person 40
80	13	night impulses	Person 40
81	21	night impulses	Person 40
82	21	night impulses	Person 40
83	10	night impulses	Person 40
84	9	night impulses	Person 40
85	16	night impulses	Person 40
86	16	night impulses	Person 40
87	13	night impulses	Person 40
88	21	night impulses	Person 40
89	16	night impulses	Person 40
90	23	night impulses	Person 40
91	16	night impulses	Person 40
92	13	night impulses	Person 40
93	13	night impulses	Person 40
94	17	night impulses	Person 40
95	10	night impulses	Person 40
96	12	night impulses	Person 40
97	17	night impulses	Person 40
98	18	night impulses	Person 40
99	11	night impulses	Person 40
100	14	night impulses	Person 40
101	16	night impulses	Person 40
102	17	night impulses	Person 40
103	18	night impulses	Person 40
104	15	night impulses	Person 40
105	20	night impulses	Person 40
106	11	night impulses	Person 40
107	18	night impulses	Person 40
108	15	night impulses	Person 40
109	16	night impulses	Person 40
110	14	night impulses	Person 40
111	14	night impulses	Person 40
112	12	night impulses	Person 40
113	15	night impulses	Person 40
114	11	night impulses	Person 40
115	21	night impulses	Person 40
116	16	night impulses	Person 40
117	14	night impulses	Person 40
118	15	night impulses	Person 40
119	14	night impulses	Person 40
120	17	night impulses	Person 40
121	14	night impulses	Person 40
122	13	night impulses	Person 40
123	13	night impulses	Person 40
124	12	night impulses	Person 40
125	18	night impulses	Person 40
126	11	night impulses	Person 40
127	9	night impulses	Person 40
128	15	night impulses	Person 40
129	16	night impulses	Person 40
130	12	night impulses	Person 40
131	13	night impulses	Person 40
132	19	night impulses	Person 40
133	15	night impulses	Person 40
134	13	night impulses	Person 40
135	15	night impulses	Person 40
136	16	night impulses	Person 40
137	15	night impulses	Person 40
138	15	night impulses	Person 40
139	20	night impulses	Person 40
140	13	night impulses	Person 40
141	17	night impulses	Person 40
142	13	night impulses	Person 40
143	13	night impulses	Person 40
144	14	night impulses	Person 40
145	13	night impulses	Person 40
146	18	night impulses	Person 40
147	18	night impulses	Person 40
148	14	night impulses	Person 40
149	17	night impulses	Person 40
150	13	night impulses	Person 40
151	12	night impulses	Person 40
152	16	night impulses	Person 40
153	9	night impulses	Person 40
154	12	night impulses	Person 40
155	12	night impulses	Person 40
156	21	night impulses	Person 40
157	10	night impulses	Person 40
158	9	night impulses	Person 40
159	21	night impulses	Person 40
160	15	night impulses	Person 40
161	15	night impulses	Person 40
162	14	night impulses	Person 40
163	11	night impulses	Person 40
164	14	night impulses	Person 40
165	22	night impulses	Person 40
166	15	night impulses	Person 40
167	17	night impulses	Person 40
168	10	night impulses	Person 40
169	17	night impulses	Person 40
170	17	night impulses	Person 40
171	18	night impulses	Person 40
172	14	night impulses	Person 40
173	17	night impulses	Person 40
174	14	night impulses	Person 40
175	11	night impulses	Person 40
176	11	night impulses	Person 40
177	13	night impulses	Person 40
178	17	night impulses	Person 40
179	16	night impulses	Person 40
180	16	night impulses	Person 40
181	9	night impulses	Person 40
182	18	night impulses	Person 40
183	20	night impulses	Person 40
184	12	night impulses	Person 40
185	14	night impulses	Person 40
186	8	night impulses	Person 40
187	13	night impulses	Person 40
188	22	night impulses	Person 40
189	12	night impulses	Person 40
190	19	night impulses	Person 40
191	14	night impulses	Person 40
192	19	night impulses	Person 40
193	15	night impulses	Person 40
194	17	night impulses	Person 40
195	21	night impulses	Person 40
196	8	night impulses	Person 40
197	12	night impulses	Person 40
198	17	night impulses	Person 40
199	20	night impulses	Person 40
200	17	night impulses	Person 40
1	10	work impulses	Person 55
2	13	work impulses	Person 55
3	10	work impulses	Person 55
4	9	work impulses	Person 55
5	9	work impulses	Person 55
6	10	work impulses	Person 55
7	10	work impulses	Person 55
8	12	work impulses	Person 55
9	10	work impulses	Person 55
10	6	work impulses	Person 55
11	11	work impulses	Person 55
12	8	work impulses	Person 55
13	12	work impulses	Person 55
14	7	work impulses	Person 55
15	7	work impulses	Person 55
16	12	work impulses	Person 55
17	13	work impulses	Person 55
18	9	work impulses	Person 55
19	9	work impulses	Person 55
20	10	work impulses	Person 55
21	8	work impulses	Person 55
22	14	work impulses	Person 55
23	7	work impulses	Person 55
24	12	work impulses	Person 55
25	7	work impulses	Person 55
26	11	work impulses	Person 55
27	14	work impulses	Person 55
28	7	work impulses	Person 55
29	13	work impulses	Person 55
30	8	work impulses	Person 55
31	6	work impulses	Person 55
32	8	work impulses	Person 55
33	12	work impulses	Person 55
34	7	work impulses	Person 55
35	8	work impulses	Person 55
36	8	work impulses	Person 55
37	11	work impulses	Person 55
38	8	work impulses	Person 55
39	5	work impulses	Person 55
40	7	work impulses	Person 55
41	10	work impulses	Person 55
42	6	work impulses	Person 55
43	8	work impulses	Person 55
44	11	work impulses	Person 55
45	10	work impulses	Person 55
46	11	work impulses	Person 55
47	13	work impulses	Person 55
48	14	work impulses	Person 55
49	8	work impulses	Person 55
50	12	work impulses	Person 55
51	14	work impulses	Person 55
52	12	work impulses	Person 55
53	13	work impulses	Person 55
54	12	work impulses	Person 55
55	12	work impulses	Person 55
56	12	work impulses	Person 55
57	6	work impulses	Person 55
58	16	work impulses	Person 55
59	9	work impulses	Person 55
60	11	work impulses	Person 55
61	15	work impulses	Person 55
62	10	work impulses	Person 55
63	10	work impulses	Person 55
64	11	work impulses	Person 55
65	14	work impulses	Person 55
66	11	work impulses	Person 55
67	7	work impulses	Person 55
68	9	work impulses	Person 55
69	10	work impulses	Person 55
70	7	work impulses	Person 55
71	10	work impulses	Person 55
72	9	work impulses	Person 55
73	14	work impulses	Person 55
74	7	work impulses	Person 55
75	14	work impulses	Person 55
76	5	work impulses	Person 55
77	8	work impulses	Person 55
78	8	work impulses	Person 55
79	10	work impulses	Person 55
80	8	work impulses	Person 55
81	5	work impulses	Person 55
82	7	work impulses	Person 55
83	6	work impulses	Person 55
84	10	work impulses	Person 55
85	11	work impulses	Person 55
86	5	work impulses	Person 55
87	9	work impulses	Person 55
88	5	work impulses	Person 55
89	15	work impulses	Person 55
90	12	work impulses	Person 55
91	9	work impulses	Person 55
92	14	work impulses	Person 55
93	6	work impulses	Person 55
94	13	work impulses	Person 55
95	9	work impulses	Person 55
96	7	work impulses	Person 55
97	11	work impulses	Person 55
98	12	work impulses	Person 55
99	15	work impulses	Person 55
100	8	work impulses	Person 55
101	12	work impulses	Person 55
102	8	work impulses	Person 55
103	13	work impulses	Person 55
104	8	work impulses	Person 55
105	10	work impulses	Person 55
106	8	work impulses	Person 55
107	11	work impulses	Person 55
108	12	work impulses	Person 55
109	9	work impulses	Person 55
110	12	work impulses	Person 55
111	13	work impulses	Person 55
112	6	work impulses	Person 55
113	13	work impulses	Person 55
114	11	work impulses	Person 55
115	10	work impulses	Person 55
116	10	work impulses	Person 55
117	11	work impulses	Person 55
118	4	work impulses	Person 55
119	5	work impulses	Person 55
120	9	work impulses	Person 55
121	8	work impulses	Person 55
122	8	work impulses	Person 55
123	15	work impulses	Person 55
124	8	work impulses	Person 55
125	16	work impulses	Person 55
126	10	work impulses	Person 55
127	7	work impulses	Person 55
128	7	work impulses	Person 55
129	6	work impulses	Person 55
130	10	work impulses	Person 55
131	8	work impulses	Person 55
132	2	work impulses	Person 55
133	13	work impulses	Person 55
134	8	work impulses	Person 55
135	4	work impulses	Person 55
136	6	work impulses	Person 55
137	10	work impulses	Person 55
138	12	work impulses	Person 55
139	10	work impulses	Person 55
140	6	work impulses	Person 55
141	7	work impulses	Person 55
142	7	work impulses	Person 55
143	12	work impulses	Person 55
144	11	work impulses	Person 55
145	4	work impulses	Person 55
146	13	work impulses	Person 55
147	15	work impulses	Person 55
148	9	work impulses	Person 55
149	12	work impulses	Person 55
150	12	work impulses	Person 55
151	11	work impulses	Person 55
152	8	work impulses	Person 55
153	13	work impulses	Person 55
154	10	work impulses	Person 55
155	13	work impulses	Person 55
156	8	work impulses	Person 55
157	5	work impulses	Person 55
158	7	work impulses	Person 55
159	7	work impulses	Person 55
160	12	work impulses	Person 55
161	13	work impulses	Person 55
162	7	work impulses	Person 55
163	10	work impulses	Person 55
164	7	work impulses	Person 55
165	6	work impulses	Person 55
166	5	work impulses	Person 55
167	8	work impulses	Person 55
168	11	work impulses	Person 55
169	7	work impulses	Person 55
170	11	work impulses	Person 55
171	3	work impulses	Person 55
172	7	work impulses	Person 55
173	5	work impulses	Person 55
174	10	work impulses	Person 55
175	14	work impulses	Person 55
176	8	work impulses	Person 55
177	12	work impulses	Person 55
178	9	work impulses	Person 55
179	12	work impulses	Person 55
180	11	work impulses	Person 55
181	11	work impulses	Person 55
182	8	work impulses	Person 55
183	9	work impulses	Person 55
184	10	work impulses	Person 55
185	9	work impulses	Person 55
186	7	work impulses	Person 55
187	9	work impulses	Person 55
188	10	work impulses	Person 55
189	9	work impulses	Person 55
190	16	work impulses	Person 55
191	10	work impulses	Person 55
192	10	work impulses	Person 55
193	6	work impulses	Person 55
194	13	work impulses	Person 55
195	10	work impulses	Person 55
196	10	work impulses	Person 55
197	8	work impulses	Person 55
198	6	work impulses	Person 55
199	7	work impulses	Person 55
200	10	work impulses	Person 55
1	17	night impulses	Person 55
2	30	night impulses	Person 55
3	31	night impulses	Person 55
4	25	night impulses	Person 55
5	24	night impulses	Person 55
6	23	night impulses	Person 55
7	31	night impulses	Person 55
8	29	night impulses	Person 55
9	35	night impulses	Person 55
10	25	night impulses	Person 55
11	27	night impulses	Person 55
12	29	night impulses	Person 55
13	29	night impulses	Person 55
14	29	night impulses	Person 55
15	18	night impulses	Person 55
16	24	night impulses	Person 55
17	24	night impulses	Person 55
18	28	night impulses	Person 55
19	22	night impulses	Person 55
20	32	night impulses	Person 55
21	29	night impulses	Person 55
22	32	night impulses	Person 55
23	28	night impulses	Person 55
24	25	night impulses	Person 55
25	28	night impulses	Person 55
26	29	night impulses	Person 55
27	28	night impulses	Person 55
28	20	night impulses	Person 55
29	22	night impulses	Person 55
30	26	night impulses	Person 55
31	23	night impulses	Person 55
32	30	night impulses	Person 55
33	28	night impulses	Person 55
34	14	night impulses	Person 55
35	24	night impulses	Person 55
36	29	night impulses	Person 55
37	37	night impulses	Person 55
38	23	night impulses	Person 55
39	27	night impulses	Person 55
40	28	night impulses	Person 55
41	17	night impulses	Person 55
42	36	night impulses	Person 55
43	28	night impulses	Person 55
44	24	night impulses	Person 55
45	22	night impulses	Person 55
46	19	night impulses	Person 55
47	33	night impulses	Person 55
48	30	night impulses	Person 55
49	29	night impulses	Person 55
50	31	night impulses	Person 55
51	30	night impulses	Person 55
52	24	night impulses	Person 55
53	29	night impulses	Person 55
54	25	night impulses	Person 55
55	30	night impulses	Person 55
56	26	night impulses	Person 55
57	28	night impulses	Person 55
58	29	night impulses	Person 55
59	27	night impulses	Person 55
60	24	night impulses	Person 55
61	30	night impulses	Person 55
62	19	night impulses	Person 55
63	25	night impulses	Person 55
64	35	night impulses	Person 55
65	38	night impulses	Person 55
66	31	night impulses	Person 55
67	25	night impulses	Person 55
68	28	night impulses	Person 55
69	28	night impulses	Person 55
70	28	night impulses	Person 55
71	23	night impulses	Person 55
72	20	night impulses	Person 55
73	24	night impulses	Person 55
74	19	night impulses	Person 55
75	23	night impulses	Person 55
76	23	night impulses	Person 55
77	29	night impulses	Person 55
78	37	night impulses	Person 55
79	36	night impulses	Person 55
80	35	night impulses	Person 55
81	26	night impulses	Person 55
82	25	night impulses	Person 55
83	21	night impulses	Person 55
84	19	night impulses	Person 55
85	24	night impulses	Person 55
86	30	night impulses	Person 55
87	30	night impulses	Person 55
88	28	night impulses	Person 55
89	30	night impulses	Person 55
90	21	night impulses	Person 55
91	40	night impulses	Person 55
92	22	night impulses	Person 55
93	22	night impulses	Person 55
94	31	night impulses	Person 55
95	30	night impulses	Person 55
96	23	night impulses	Person 55
97	23	night impulses	Person 55
98	31	night impulses	Person 55
99	34	night impulses	Person 55
100	28	night impulses	Person 55
101	33	night impulses	Person 55
102	29	night impulses	Person 55
103	26	night impulses	Person 55
104	26	night impulses	Person 55
105	28	night impulses	Person 55
106	40	night impulses	Person 55
107	20	night impulses	Person 55
108	32	night impulses	Person 55
109	31	night impulses	Person 55
110	32	night impulses	Person 55
111	31	night impulses	Person 55
112	35	night impulses	Person 55
113	28	night impulses	Person 55
114	21	night impulses	Person 55
115	24	night impulses	Person 55
116	23	night impulses	Person 55
117	31	night impulses	Person 55
118	39	night impulses	Person 55
119	19	night impulses	Person 55
120	19	night impulses	Person 55
121	28	night impulses	Person 55
122	23	night impulses	Person 55
123	25	night impulses	Person 55
124	31	night impulses	Person 55
125	24	night impulses	Person 55
126	36	night impulses	Person 55
127	30	night impulses	Person 55
128	26	night impulses	Person 55
129	37	night impulses	Person 55
130	30	night impulses	Person 55
131	23	night impulses	Person 55
132	22	night impulses	Person 55
133	34	night impulses	Person 55
134	33	night impulses	Person 55
135	14	night impulses	Person 55
136	32	night impulses	Person 55
137	24	night impulses	Person 55
138	24	night impulses	Person 55
139	27	night impulses	Person 55
140	37	night impulses	Person 55
141	24	night impulses	Person 55
142	19	night impulses	Person 55
143	23	night impulses	Person 55
144	37	night impulses	Person 55
145	29	night impulses	Person 55
146	21	night impulses	Person 55
147	23	night impulses	Person 55
148	32	night impulses	Person 55
149	21	night impulses	Person 55
150	27	night impulses	Person 55
151	25	night impulses	Person 55
152	33	night impulses	Person 55
153	29	night impulses	Person 55
154	24	night impulses	Person 55
155	30	night impulses	Person 55
156	29	night impulses	Person 55
157	35	night impulses	Person 55
158	24	night impulses	Person 55
159	32	night impulses	Person 55
160	34	night impulses	Person 55
161	23	night impulses	Person 55
162	32	night impulses	Person 55
163	29	night impulses	Person 55
164	33	night impulses	Person 55
165	34	night impulses	Person 55
166	29	night impulses	Person 55
167	27	night impulses	Person 55
168	29	night impulses	Person 55
169	23	night impulses	Person 55
170	20	night impulses	Person 55
171	28	night impulses	Person 55
172	30	night impulses	Person 55
173	23	night impulses	Person 55
174	23	night impulses	Person 55
175	27	night impulses	Person 55
176	31	night impulses	Person 55
177	29	night impulses	Person 55
178	32	night impulses	Person 55
179	32	night impulses	Person 55
180	21	night impulses	Person 55
181	35	night impulses	Person 55
182	28	night impulses	Person 55
183	21	night impulses	Person 55
184	28	night impulses	Person 55
185	26	night impulses	Person 55
186	28	night impulses	Person 55
187	29	night impulses	Person 55
188	32	night impulses	Person 55
189	30	night impulses	Person 55
190	30	night impulses	Person 55
191	27	night impulses	Person 55
192	31	night impulses	Person 55
193	25	night impulses	Person 55
194	25	night impulses	Person 55
195	31	night impulses	Person 55
196	40	night impulses	Person 55
197	22	night impulses	Person 55
198	35	night impulses	Person 55
199	29	night impulses	Person 55
200	24	night impulses	Person 55
