# Supplementary material for: From work stress to disease: A computational model
Source: PLoS One. 2022 Feb 16;17(2):e0263966. doi: 10.1371/journal.pone.0263966 (PMC8849534; doi:10.1371/journal.pone.0263966)
Supplement: S1 Data — Zip file with data used in S5 and S6 Scripts. (ZIP) [file pone.0263966.s009.zip › figureData/data_figure_3_sample_impulses_48h.csv]

counts	time	person
0	0	person 8
0	0.5	person 8
1	0.5	person 8
1	1	person 8
0	1	person 8
0	1.5	person 8
0	1.5	person 8
0	2	person 8
0	2	person 8
0	2.5	person 8
0	2.5	person 8
0	3	person 8
0	3	person 8
0	3.5	person 8
0	3.5	person 8
0	4	person 8
0	4	person 8
0	4.5	person 8
1	4.5	person 8
1	5	person 8
0	5	person 8
0	5.5	person 8
2	5.5	person 8
2	6	person 8
1	6	person 8
1	6.5	person 8
4	6.5	person 8
4	7	person 8
0	7	person 8
0	7.5	person 8
0	7.5	person 8
0	8	person 8
0	8	person 8
0	8.5	person 8
0	8.5	person 8
0	9	person 8
1	9	person 8
1	9.5	person 8
2	9.5	person 8
2	10	person 8
0	10	person 8
0	10.5	person 8
0	10.5	person 8
0	11	person 8
1	11	person 8
1	11.5	person 8
1	11.5	person 8
1	12	person 8
0	12	person 8
0	12.5	person 8
2	12.5	person 8
2	13	person 8
0	13	person 8
0	13.5	person 8
0	13.5	person 8
0	14	person 8
0	14	person 8
0	14.5	person 8
0	14.5	person 8
0	15	person 8
0	15	person 8
0	15.5	person 8
1	15.5	person 8
1	16	person 8
0	16	person 8
0	16.5	person 8
0	16.5	person 8
0	17	person 8
0	17	person 8
0	17.5	person 8
0	17.5	person 8
0	18	person 8
0	18	person 8
0	18.5	person 8
0	18.5	person 8
0	19	person 8
0	19	person 8
0	19.5	person 8
0	19.5	person 8
0	20	person 8
0	20	person 8
0	20.5	person 8
0	20.5	person 8
0	21	person 8
0	21	person 8
0	21.5	person 8
0	21.5	person 8
0	22	person 8
0	22	person 8
0	22.5	person 8
0	22.5	person 8
0	23	person 8
0	23	person 8
0	23.5	person 8
0	23.5	person 8
0	24	person 8
0	24	person 8
0	24.5	person 8
0	24.5	person 8
0	25	person 8
0	25	person 8
0	25.5	person 8
0	25.5	person 8
0	26	person 8
0	26	person 8
0	26.5	person 8
0	26.5	person 8
0	27	person 8
1	27	person 8
1	27.5	person 8
0	27.5	person 8
0	28	person 8
1	28	person 8
1	28.5	person 8
0	28.5	person 8
0	29	person 8
0	29	person 8
0	29.5	person 8
1	29.5	person 8
1	30	person 8
2	30	person 8
2	30.5	person 8
7	30.5	person 8
7	31	person 8
0	31	person 8
0	31.5	person 8
0	31.5	person 8
0	32	person 8
0	32	person 8
0	32.5	person 8
0	32.5	person 8
0	33	person 8
0	33	person 8
0	33.5	person 8
0	33.5	person 8
0	34	person 8
0	34	person 8
0	34.5	person 8
1	34.5	person 8
1	35	person 8
1	35	person 8
1	35.5	person 8
0	35.5	person 8
0	36	person 8
0	36	person 8
0	36.5	person 8
1	36.5	person 8
1	37	person 8
0	37	person 8
0	37.5	person 8
0	37.5	person 8
0	38	person 8
0	38	person 8
0	38.5	person 8
0	38.5	person 8
0	39	person 8
0	39	person 8
0	39.5	person 8
0	39.5	person 8
0	40	person 8
0	40	person 8
0	40.5	person 8
1	40.5	person 8
1	41	person 8
0	41	person 8
0	41.5	person 8
0	41.5	person 8
0	42	person 8
0	42	person 8
0	42.5	person 8
0	42.5	person 8
0	43	person 8
0	43	person 8
0	43.5	person 8
0	43.5	person 8
0	44	person 8
0	44	person 8
0	44.5	person 8
0	44.5	person 8
0	45	person 8
0	45	person 8
0	45.5	person 8
0	45.5	person 8
0	46	person 8
0	46	person 8
0	46.5	person 8
0	46.5	person 8
0	47	person 8
0	47	person 8
0	47.5	person 8
0	47.5	person 8
0	48	person 8
0	0	person 20
0	0.5	person 20
0	0.5	person 20
0	1	person 20
0	1	person 20
0	1.5	person 20
0	1.5	person 20
0	2	person 20
0	2	person 20
0	2.5	person 20
0	2.5	person 20
0	3	person 20
0	3	person 20
0	3.5	person 20
0	3.5	person 20
0	4	person 20
1	4	person 20
1	4.5	person 20
0	4.5	person 20
0	5	person 20
3	5	person 20
3	5.5	person 20
3	5.5	person 20
3	6	person 20
13	6	person 20
13	6.5	person 20
9	6.5	person 20
9	7	person 20
0	7	person 20
0	7.5	person 20
0	7.5	person 20
0	8	person 20
0	8	person 20
0	8.5	person 20
0	8.5	person 20
0	9	person 20
0	9	person 20
0	9.5	person 20
0	9.5	person 20
0	10	person 20
0	10	person 20
0	10.5	person 20
0	10.5	person 20
0	11	person 20
0	11	person 20
0	11.5	person 20
0	11.5	person 20
0	12	person 20
0	12	person 20
0	12.5	person 20
1	12.5	person 20
1	13	person 20
0	13	person 20
0	13.5	person 20
0	13.5	person 20
0	14	person 20
0	14	person 20
0	14.5	person 20
0	14.5	person 20
0	15	person 20
0	15	person 20
0	15.5	person 20
0	15.5	person 20
0	16	person 20
0	16	person 20
0	16.5	person 20
0	16.5	person 20
0	17	person 20
0	17	person 20
0	17.5	person 20
0	17.5	person 20
0	18	person 20
0	18	person 20
0	18.5	person 20
0	18.5	person 20
0	19	person 20
0	19	person 20
0	19.5	person 20
0	19.5	person 20
0	20	person 20
0	20	person 20
0	20.5	person 20
0	20.5	person 20
0	21	person 20
0	21	person 20
0	21.5	person 20
0	21.5	person 20
0	22	person 20
0	22	person 20
0	22.5	person 20
0	22.5	person 20
0	23	person 20
0	23	person 20
0	23.5	person 20
0	23.5	person 20
0	24	person 20
0	24	person 20
0	24.5	person 20
0	24.5	person 20
0	25	person 20
0	25	person 20
0	25.5	person 20
0	25.5	person 20
0	26	person 20
0	26	person 20
0	26.5	person 20
1	26.5	person 20
1	27	person 20
0	27	person 20
0	27.5	person 20
2	27.5	person 20
2	28	person 20
0	28	person 20
0	28.5	person 20
1	28.5	person 20
1	29	person 20
3	29	person 20
3	29.5	person 20
3	29.5	person 20
3	30	person 20
8	30	person 20
8	30.5	person 20
15	30.5	person 20
15	31	person 20
0	31	person 20
0	31.5	person 20
0	31.5	person 20
0	32	person 20
0	32	person 20
0	32.5	person 20
0	32.5	person 20
0	33	person 20
0	33	person 20
0	33.5	person 20
0	33.5	person 20
0	34	person 20
0	34	person 20
0	34.5	person 20
0	34.5	person 20
0	35	person 20
0	35	person 20
0	35.5	person 20
0	35.5	person 20
0	36	person 20
0	36	person 20
0	36.5	person 20
0	36.5	person 20
0	37	person 20
0	37	person 20
0	37.5	person 20
0	37.5	person 20
0	38	person 20
0	38	person 20
0	38.5	person 20
0	38.5	person 20
0	39	person 20
0	39	person 20
0	39.5	person 20
0	39.5	person 20
0	40	person 20
0	40	person 20
0	40.5	person 20
0	40.5	person 20
0	41	person 20
0	41	person 20
0	41.5	person 20
0	41.5	person 20
0	42	person 20
0	42	person 20
0	42.5	person 20
0	42.5	person 20
0	43	person 20
0	43	person 20
0	43.5	person 20
0	43.5	person 20
0	44	person 20
0	44	person 20
0	44.5	person 20
0	44.5	person 20
0	45	person 20
0	45	person 20
0	45.5	person 20
0	45.5	person 20
0	46	person 20
0	46	person 20
0	46.5	person 20
0	46.5	person 20
0	47	person 20
0	47	person 20
0	47.5	person 20
0	47.5	person 20
0	48	person 20
0	0	person 40
0	0.5	person 40
0	0.5	person 40
0	1	person 40
0	1	person 40
0	1.5	person 40
0	1.5	person 40
0	2	person 40
0	2	person 40
0	2.5	person 40
0	2.5	person 40
0	3	person 40
0	3	person 40
0	3.5	person 40
0	3.5	person 40
0	4	person 40
0	4	person 40
0	4.5	person 40
1	4.5	person 40
1	5	person 40
1	5	person 40
1	5.5	person 40
4	5.5	person 40
4	6	person 40
4	6	person 40
4	6.5	person 40
7	6.5	person 40
7	7	person 40
0	7	person 40
0	7.5	person 40
0	7.5	person 40
0	8	person 40
0	8	person 40
0	8.5	person 40
0	8.5	person 40
0	9	person 40
0	9	person 40
0	9.5	person 40
1	9.5	person 40
1	10	person 40
0	10	person 40
0	10.5	person 40
0	10.5	person 40
0	11	person 40
0	11	person 40
0	11.5	person 40
0	11.5	person 40
0	12	person 40
0	12	person 40
0	12.5	person 40
0	12.5	person 40
0	13	person 40
0	13	person 40
0	13.5	person 40
0	13.5	person 40
0	14	person 40
1	14	person 40
1	14.5	person 40
0	14.5	person 40
0	15	person 40
0	15	person 40
0	15.5	person 40
0	15.5	person 40
0	16	person 40
0	16	person 40
0	16.5	person 40
0	16.5	person 40
0	17	person 40
0	17	person 40
0	17.5	person 40
0	17.5	person 40
0	18	person 40
0	18	person 40
0	18.5	person 40
0	18.5	person 40
0	19	person 40
0	19	person 40
0	19.5	person 40
0	19.5	person 40
0	20	person 40
0	20	person 40
0	20.5	person 40
0	20.5	person 40
0	21	person 40
0	21	person 40
0	21.5	person 40
0	21.5	person 40
0	22	person 40
0	22	person 40
0	22.5	person 40
0	22.5	person 40
0	23	person 40
0	23	person 40
0	23.5	person 40
0	23.5	person 40
0	24	person 40
0	24	person 40
0	24.5	person 40
0	24.5	person 40
0	25	person 40
0	25	person 40
0	25.5	person 40
0	25.5	person 40
0	26	person 40
0	26	person 40
0	26.5	person 40
0	26.5	person 40
0	27	person 40
0	27	person 40
0	27.5	person 40
1	27.5	person 40
1	28	person 40
0	28	person 40
0	28.5	person 40
3	28.5	person 40
3	29	person 40
1	29	person 40
1	29.5	person 40
5	29.5	person 40
5	30	person 40
2	30	person 40
2	30.5	person 40
3	30.5	person 40
3	31	person 40
0	31	person 40
0	31.5	person 40
0	31.5	person 40
0	32	person 40
0	32	person 40
0	32.5	person 40
0	32.5	person 40
0	33	person 40
0	33	person 40
0	33.5	person 40
0	33.5	person 40
0	34	person 40
0	34	person 40
0	34.5	person 40
0	34.5	person 40
0	35	person 40
2	35	person 40
2	35.5	person 40
0	35.5	person 40
0	36	person 40
1	36	person 40
1	36.5	person 40
0	36.5	person 40
0	37	person 40
0	37	person 40
0	37.5	person 40
0	37.5	person 40
0	38	person 40
0	38	person 40
0	38.5	person 40
0	38.5	person 40
0	39	person 40
0	39	person 40
0	39.5	person 40
3	39.5	person 40
3	40	person 40
0	40	person 40
0	40.5	person 40
0	40.5	person 40
0	41	person 40
0	41	person 40
0	41.5	person 40
0	41.5	person 40
0	42	person 40
0	42	person 40
0	42.5	person 40
0	42.5	person 40
0	43	person 40
0	43	person 40
0	43.5	person 40
0	43.5	person 40
0	44	person 40
0	44	person 40
0	44.5	person 40
0	44.5	person 40
0	45	person 40
0	45	person 40
0	45.5	person 40
0	45.5	person 40
0	46	person 40
0	46	person 40
0	46.5	person 40
0	46.5	person 40
0	47	person 40
0	47	person 40
0	47.5	person 40
0	47.5	person 40
0	48	person 40
0	0	person 55
0	0.5	person 55
0	0.5	person 55
0	1	person 55
0	1	person 55
0	1.5	person 55
0	1.5	person 55
0	2	person 55
0	2	person 55
0	2.5	person 55
1	2.5	person 55
1	3	person 55
0	3	person 55
0	3.5	person 55
0	3.5	person 55
0	4	person 55
0	4	person 55
0	4.5	person 55
1	4.5	person 55
1	5	person 55
3	5	person 55
3	5.5	person 55
1	5.5	person 55
1	6	person 55
2	6	person 55
2	6.5	person 55
9	6.5	person 55
9	7	person 55
0	7	person 55
0	7.5	person 55
0	7.5	person 55
0	8	person 55
0	8	person 55
0	8.5	person 55
0	8.5	person 55
0	9	person 55
2	9	person 55
2	9.5	person 55
0	9.5	person 55
0	10	person 55
0	10	person 55
0	10.5	person 55
1	10.5	person 55
1	11	person 55
0	11	person 55
0	11.5	person 55
0	11.5	person 55
0	12	person 55
1	12	person 55
1	12.5	person 55
0	12.5	person 55
0	13	person 55
1	13	person 55
1	13.5	person 55
2	13.5	person 55
2	14	person 55
0	14	person 55
0	14.5	person 55
0	14.5	person 55
0	15	person 55
1	15	person 55
1	15.5	person 55
0	15.5	person 55
0	16	person 55
1	16	person 55
1	16.5	person 55
1	16.5	person 55
1	17	person 55
0	17	person 55
0	17.5	person 55
0	17.5	person 55
0	18	person 55
0	18	person 55
0	18.5	person 55
0	18.5	person 55
0	19	person 55
0	19	person 55
0	19.5	person 55
0	19.5	person 55
0	20	person 55
0	20	person 55
0	20.5	person 55
0	20.5	person 55
0	21	person 55
0	21	person 55
0	21.5	person 55
0	21.5	person 55
0	22	person 55
0	22	person 55
0	22.5	person 55
0	22.5	person 55
0	23	person 55
0	23	person 55
0	23.5	person 55
0	23.5	person 55
0	24	person 55
0	24	person 55
0	24.5	person 55
0	24.5	person 55
0	25	person 55
0	25	person 55
0	25.5	person 55
0	25.5	person 55
0	26	person 55
0	26	person 55
0	26.5	person 55
0	26.5	person 55
0	27	person 55
0	27	person 55
0	27.5	person 55
1	27.5	person 55
1	28	person 55
1	28	person 55
1	28.5	person 55
3	28.5	person 55
3	29	person 55
1	29	person 55
1	29.5	person 55
3	29.5	person 55
3	30	person 55
10	30	person 55
10	30.5	person 55
11	30.5	person 55
11	31	person 55
0	31	person 55
0	31.5	person 55
0	31.5	person 55
0	32	person 55
0	32	person 55
0	32.5	person 55
0	32.5	person 55
0	33	person 55
3	33	person 55
3	33.5	person 55
0	33.5	person 55
0	34	person 55
2	34	person 55
2	34.5	person 55
2	34.5	person 55
2	35	person 55
0	35	person 55
0	35.5	person 55
0	35.5	person 55
0	36	person 55
0	36	person 55
0	36.5	person 55
1	36.5	person 55
1	37	person 55
1	37	person 55
1	37.5	person 55
1	37.5	person 55
1	38	person 55
1	38	person 55
1	38.5	person 55
0	38.5	person 55
0	39	person 55
0	39	person 55
0	39.5	person 55
1	39.5	person 55
1	40	person 55
0	40	person 55
0	40.5	person 55
1	40.5	person 55
1	41	person 55
0	41	person 55
0	41.5	person 55
0	41.5	person 55
0	42	person 55
0	42	person 55
0	42.5	person 55
0	42.5	person 55
0	43	person 55
0	43	person 55
0	43.5	person 55
0	43.5	person 55
0	44	person 55
0	44	person 55
0	44.5	person 55
0	44.5	person 55
0	45	person 55
0	45	person 55
0	45.5	person 55
0	45.5	person 55
0	46	person 55
0	46	person 55
0	46.5	person 55
0	46.5	person 55
0	47	person 55
0	47	person 55
0	47.5	person 55
0	47.5	person 55
0	48	person 55
