# Supplementary material for: From work stress to disease: A computational model
Source: PLoS One. 2022 Feb 16;17(2):e0263966. doi: 10.1371/journal.pone.0263966 (PMC8849534; doi:10.1371/journal.pone.0263966)
Supplement: S1 Data — Zip file with data used in S5 and S6 Scripts. (ZIP) [file pone.0263966.s009.zip › figureData/data_figure10_odds_workvariations.csv]

OR	lower	upper	config	hours_week
1	1	1	#1	40 hours
0.991917521615284	0.916603021949081	1.07341802180384	#2	40 hours
1.3742450269613	1.26832164390569	1.48915659205536	#3	40 hours
2.05606312077162	1.89168885615748	2.23530369473793	#4	40 hours
0.683992940995382	0.632142599421879	0.740023466068939	#5	40 hours
0.504922792005451	0.466225217708808	0.546733665379108	#6	40 hours
1.46979977297789	1.35597760310476	1.59336541476138	#1	50 hours
1.4685045989313	1.35479014433159	1.5919521399168	#2	50 hours
2.0134955333577	1.85290982354411	2.18854707019459	#3	50 hours
2.94859249443432	2.70075258319019	3.22073808507174	#4	50 hours
1.11310658370112	1.02826442564558	1.20498515789794	#5	50 hours
0.827634162408407	0.764971908828894	0.895384871414481	#6	50 hours
0.509174609425957	0.470168848520429	0.551318181269334	#1	30 hours
0.507470520229858	0.468588301144932	0.549480721427975	#2	30 hours
0.755480256493364	0.698278328246295	0.817308466715145	#3	30 hours
1.28755810559362	1.18871537211174	1.39472293753016	#4	30 hours
0.317043937675705	0.291781108458365	0.344374611934386	#5	30 hours
0.202609048824867	0.185397594245522	0.221283899606943	#6	30 hours
