# Supplementary material for: From work stress to disease: A computational model
Source: PLoS One. 2022 Feb 16;17(2):e0263966. doi: 10.1371/journal.pone.0263966 (PMC8849534; doi:10.1371/journal.pone.0263966)
Supplement: S1 Data — Zip file with data used in S5 and S6 Scripts. (ZIP) [file pone.0263966.s009.zip › figureData/data_figure4_impulses_correlation.csv]

simperson	night.f.mean_pp	work.f.mean_pp	impulse_corr
1	5.98718170890354	2.42075739659874	Scenario I, Uncorrelated
2	5.64864639135122	3.68859854493811	Scenario I, Uncorrelated
3	4.81672996045984	2.02034301687409	Scenario I, Uncorrelated
4	12.6119849795495	6.11354549993492	Scenario I, Uncorrelated
5	7.0167311591331	5.03990319322256	Scenario I, Uncorrelated
6	9.96505035019861	5.46573326635281	Scenario I, Uncorrelated
7	6.77393567964212	8.46781560720392	Scenario I, Uncorrelated
8	14.9518686655395	6.83507315401411	Scenario I, Uncorrelated
9	20.0351529793576	3.32469588662771	Scenario I, Uncorrelated
10	8.94901716602961	2.06260051218037	Scenario I, Uncorrelated
11	9.1202659684729	7.89111939203213	Scenario I, Uncorrelated
12	0.845315378964413	10.1427505340656	Scenario I, Uncorrelated
13	21.4044454686874	7.42985759667462	Scenario I, Uncorrelated
14	14.183373366055	4.0302490857459	Scenario I, Uncorrelated
15	7.84936996057858	3.16018561028907	Scenario I, Uncorrelated
16	32.1941977903693	2.70883350819564	Scenario I, Uncorrelated
17	4.49262887034491	3.33799555781964	Scenario I, Uncorrelated
18	18.5333652493066	5.57965476549627	Scenario I, Uncorrelated
19	8.98079244154524	3.23153583497469	Scenario I, Uncorrelated
20	33.0089199796459	3.58536680736864	Scenario I, Uncorrelated
21	6.63961520248699	2.7994918708114	Scenario I, Uncorrelated
22	8.30152734025623	8.71257719245669	Scenario I, Uncorrelated
23	5.95724881449538	4.77466550483037	Scenario I, Uncorrelated
24	21.3568693769986	3.32432008087425	Scenario I, Uncorrelated
25	13.0577014001544	8.05629110370121	Scenario I, Uncorrelated
26	15.1848938997035	7.5660221255416	Scenario I, Uncorrelated
27	9.89153607209546	7.60024198727913	Scenario I, Uncorrelated
28	29.9396815930015	3.94846601241415	Scenario I, Uncorrelated
29	16.7119119891029	7.49317311848263	Scenario I, Uncorrelated
30	30.9813590496993	12.4552666674362	Scenario I, Uncorrelated
31	9.52148352040749	5.40095861704709	Scenario I, Uncorrelated
32	6.22053057138673	2.3904760812848	Scenario I, Uncorrelated
33	4.49793295841975	7.79644964078344	Scenario I, Uncorrelated
34	10.3596986226276	4.066423054504	Scenario I, Uncorrelated
35	7.88685234916995	8.61566606020892	Scenario I, Uncorrelated
36	10.8183843252435	4.95818276777382	Scenario I, Uncorrelated
37	13.0455864288325	11.4725245139861	Scenario I, Uncorrelated
38	5.85910493008514	3.52646370958645	Scenario I, Uncorrelated
39	8.1199036198116	7.56261381602099	Scenario I, Uncorrelated
40	15.0958631824377	2.76792040561123	Scenario I, Uncorrelated
41	11.2736334670712	3.78493647106391	Scenario I, Uncorrelated
42	9.18496906909245	1.53274228102803	Scenario I, Uncorrelated
43	18.0563676868167	14.5887051714689	Scenario I, Uncorrelated
44	20.7253275627665	6.17495620521706	Scenario I, Uncorrelated
45	3.58206640495456	9.40311490397972	Scenario I, Uncorrelated
46	26.4659228970737	3.59503686776439	Scenario I, Uncorrelated
47	17.4133941473984	2.87870355762235	Scenario I, Uncorrelated
48	14.7066149735303	1.75457221192386	Scenario I, Uncorrelated
49	30.7095143581802	5.30609834602356	Scenario I, Uncorrelated
50	12.3978291390871	3.62457613563974	Scenario I, Uncorrelated
51	4.15343290110473	8.7632878626565	Scenario I, Uncorrelated
52	9.66065482221168	5.88120193174861	Scenario I, Uncorrelated
53	5.02952243459749	5.75997017710238	Scenario I, Uncorrelated
54	26.463513244483	7.64354219597478	Scenario I, Uncorrelated
55	27.368646089289	9.58933644137996	Scenario I, Uncorrelated
56	28.9219992466374	6.28576734116981	Scenario I, Uncorrelated
57	7.3419465388589	2.36362682434097	Scenario I, Uncorrelated
58	11.6604896234816	0.971843309054997	Scenario I, Uncorrelated
59	6.47337576877831	3.94799198683103	Scenario I, Uncorrelated
60	11.7424300443069	7.47685419379558	Scenario I, Uncorrelated
61	11.4356641504678	2.52730570478582	Scenario I, Uncorrelated
62	17.6039532984371	4.97977433385224	Scenario I, Uncorrelated
63	6.26788235588693	9.8067789225769	Scenario I, Uncorrelated
64	2.5369289671101	5.24063565274744	Scenario I, Uncorrelated
65	17.997216694946	7.77911359195082	Scenario I, Uncorrelated
66	15.3432520029364	5.54277167573567	Scenario I, Uncorrelated
67	13.7278851611074	3.53532944175155	Scenario I, Uncorrelated
68	17.1119324835748	3.1535647872362	Scenario I, Uncorrelated
69	14.792055315859	2.01345323010728	Scenario I, Uncorrelated
70	7.43355562493908	4.77927744385643	Scenario I, Uncorrelated
71	6.53632290124872	5.47333988488599	Scenario I, Uncorrelated
72	3.99037699817947	4.16126637567415	Scenario I, Uncorrelated
73	21.6081107362033	4.36011428908234	Scenario I, Uncorrelated
74	9.71281825159758	9.00917017824369	Scenario I, Uncorrelated
75	4.3177137895126	4.94405100504217	Scenario I, Uncorrelated
76	19.2200948858051	7.08596317356395	Scenario I, Uncorrelated
77	20.7016035585186	8.73510837261487	Scenario I, Uncorrelated
78	13.2345975295756	7.10812766674291	Scenario I, Uncorrelated
79	7.35066610136591	5.67512650585979	Scenario I, Uncorrelated
80	21.6306399803909	11.9294643021294	Scenario I, Uncorrelated
81	19.0265153668972	5.79870058992541	Scenario I, Uncorrelated
82	13.7120159425997	6.99136168647415	Scenario I, Uncorrelated
83	15.6442552138589	1.56073761902899	Scenario I, Uncorrelated
84	30.276770935972	3.669840335215	Scenario I, Uncorrelated
85	13.4355589627909	5.98846567540604	Scenario I, Uncorrelated
86	20.4676874506006	9.85439275817719	Scenario I, Uncorrelated
87	8.11783097013566	3.57955743225685	Scenario I, Uncorrelated
88	4.83035239562409	1.38920784317002	Scenario I, Uncorrelated
89	12.7124225796558	1.3885989249666	Scenario I, Uncorrelated
90	15.2356479492733	3.58568720019496	Scenario I, Uncorrelated
91	22.3516793809715	6.84758960755627	Scenario I, Uncorrelated
92	39.1127316472416	3.13536087012174	Scenario I, Uncorrelated
93	6.60030413833718	3.12068727780822	Scenario I, Uncorrelated
94	11.0130986690791	4.77143262972758	Scenario I, Uncorrelated
95	19.8517427071799	7.43353609142726	Scenario I, Uncorrelated
96	31.4318898539078	5.46294701817521	Scenario I, Uncorrelated
97	14.3447677006948	10.8349371348855	Scenario I, Uncorrelated
98	26.9840188346925	1.17064000496313	Scenario I, Uncorrelated
99	17.4663725609836	2.70191929682434	Scenario I, Uncorrelated
100	17.9930646717607	10.6085664690777	Scenario I, Uncorrelated
101	11.5472234573678	2.60692263827383	Scenario I, Uncorrelated
102	18.1235756465838	1.49935511654483	Scenario I, Uncorrelated
103	7.86936438361423	8.84450156094836	Scenario I, Uncorrelated
104	39.9864103668239	17.5295374513779	Scenario I, Uncorrelated
105	6.48253953208091	6.62221474445364	Scenario I, Uncorrelated
106	8.53194406111599	5.83681653391756	Scenario I, Uncorrelated
107	12.8063612606954	6.17974695624965	Scenario I, Uncorrelated
108	6.9354087193779	5.67503341665603	Scenario I, Uncorrelated
109	9.4279866654673	8.631084319943	Scenario I, Uncorrelated
110	15.4451519086121	4.24795301902359	Scenario I, Uncorrelated
111	3.99124949918251	16.8044771856862	Scenario I, Uncorrelated
112	9.6578693761022	6.65887752293853	Scenario I, Uncorrelated
113	12.0493472069217	8.06481064655312	Scenario I, Uncorrelated
114	22.1905209100534	9.03431181334681	Scenario I, Uncorrelated
115	2.80588552893934	5.74026004178775	Scenario I, Uncorrelated
116	9.41173667484519	5.21798920119437	Scenario I, Uncorrelated
117	15.8310234298634	2.37067065837532	Scenario I, Uncorrelated
118	22.5090651751968	8.18127310108269	Scenario I, Uncorrelated
119	27.6066997876125	6.23868467544552	Scenario I, Uncorrelated
120	5.06041501962128	2.75595176362447	Scenario I, Uncorrelated
121	15.8830083557168	8.5158246670997	Scenario I, Uncorrelated
122	11.397505308126	11.3777884884888	Scenario I, Uncorrelated
123	27.9154467293702	12.4883886230873	Scenario I, Uncorrelated
124	28.1804137972136	7.46810915423871	Scenario I, Uncorrelated
125	1.55594417966074	9.59277702515742	Scenario I, Uncorrelated
126	13.591612848314	2.07799356220567	Scenario I, Uncorrelated
127	26.5169830780002	9.51373197662131	Scenario I, Uncorrelated
128	11.4060499375665	5.78169247432016	Scenario I, Uncorrelated
129	11.6881545143304	3.41046093888692	Scenario I, Uncorrelated
130	13.2622494160409	9.33931016145338	Scenario I, Uncorrelated
131	23.4654265854037	3.04523681229854	Scenario I, Uncorrelated
132	33.2911809972141	14.6908394497354	Scenario I, Uncorrelated
133	14.960203565073	3.73131329714777	Scenario I, Uncorrelated
134	17.8931570149688	1.77893373284639	Scenario I, Uncorrelated
135	3.83404890406465	7.3897226320821	Scenario I, Uncorrelated
136	19.1041333326315	14.1781700318087	Scenario I, Uncorrelated
137	1.9020891750062	3.76918167469225	Scenario I, Uncorrelated
138	14.4116364723447	3.76075006248472	Scenario I, Uncorrelated
139	8.70980322098509	7.26641880379348	Scenario I, Uncorrelated
140	19.4537117473909	7.73648188960348	Scenario I, Uncorrelated
141	22.6250173070317	17.0464325846377	Scenario I, Uncorrelated
142	7.18187311460991	1.60456815641103	Scenario I, Uncorrelated
143	15.0674083603919	17.4867843852897	Scenario I, Uncorrelated
144	8.89837668374964	2.92556047898818	Scenario I, Uncorrelated
145	42.8344552098072	3.1245877599259	Scenario I, Uncorrelated
146	5.78587092553996	8.19088364493915	Scenario I, Uncorrelated
147	8.27781065648317	5.36799536796367	Scenario I, Uncorrelated
148	7.71572457453862	3.39672147596682	Scenario I, Uncorrelated
149	14.5116281798661	3.65877597641447	Scenario I, Uncorrelated
150	13.9460921429832	7.69250574181877	Scenario I, Uncorrelated
151	15.9046223155837	11.5945146041144	Scenario I, Uncorrelated
152	19.9100047785256	6.04152141054779	Scenario I, Uncorrelated
153	29.9995014964011	5.2381338138522	Scenario I, Uncorrelated
154	25.3900365152588	5.69235182182326	Scenario I, Uncorrelated
155	9.47924084839005	3.62733345725506	Scenario I, Uncorrelated
156	11.8932789010997	8.04712176663691	Scenario I, Uncorrelated
157	24.6008319163807	3.57158359246954	Scenario I, Uncorrelated
158	31.9133945689666	5.48412872130705	Scenario I, Uncorrelated
159	42.2749018459739	1.55628511463265	Scenario I, Uncorrelated
160	24.8795703526302	12.3798056356383	Scenario I, Uncorrelated
161	17.1024419668253	10.6514408491203	Scenario I, Uncorrelated
162	9.09623635453468	6.3892654366744	Scenario I, Uncorrelated
163	10.0988008451493	5.6591012083029	Scenario I, Uncorrelated
164	24.2773151246672	11.7448848060389	Scenario I, Uncorrelated
165	5.75514617172505	2.41440024405529	Scenario I, Uncorrelated
166	6.48442952970296	7.12475828479562	Scenario I, Uncorrelated
167	12.5935633353186	2.74725942958092	Scenario I, Uncorrelated
168	25.9654953245891	4.0830755423677	Scenario I, Uncorrelated
169	24.5316610811871	8.91612766846143	Scenario I, Uncorrelated
170	9.1696817092244	3.60433355167078	Scenario I, Uncorrelated
171	46.9654989351465	1.90772806309673	Scenario I, Uncorrelated
172	8.21407604467335	3.78933460100317	Scenario I, Uncorrelated
173	8.5399923650499	11.558505116451	Scenario I, Uncorrelated
174	8.37558671174394	2.59317249251783	Scenario I, Uncorrelated
175	11.9761850706016	2.50471882790347	Scenario I, Uncorrelated
176	10.3973136732236	6.11429401943091	Scenario I, Uncorrelated
177	15.5529168062646	6.07742748549343	Scenario I, Uncorrelated
178	10.7299093424686	8.0764341896725	Scenario I, Uncorrelated
179	11.4138964139569	16.252111505566	Scenario I, Uncorrelated
180	9.71775594005976	1.32599878370239	Scenario I, Uncorrelated
181	37.8437348276998	8.80205662338876	Scenario I, Uncorrelated
182	12.8625419355767	7.32549749002193	Scenario I, Uncorrelated
183	17.8755223417861	4.05825677373314	Scenario I, Uncorrelated
184	8.72408094901375	8.67259275895072	Scenario I, Uncorrelated
185	24.4124476606934	8.51594660422641	Scenario I, Uncorrelated
186	13.8782072282931	7.15706155064908	Scenario I, Uncorrelated
187	11.0845400690227	2.94206201629345	Scenario I, Uncorrelated
188	2.94207301817718	5.45861093121603	Scenario I, Uncorrelated
189	9.77433828618931	2.83092134947686	Scenario I, Uncorrelated
190	24.4234016643938	8.03245725108514	Scenario I, Uncorrelated
191	18.5871444315993	1.03379230658836	Scenario I, Uncorrelated
192	13.058778060889	3.41119297824994	Scenario I, Uncorrelated
193	23.6442679181211	5.50491819332442	Scenario I, Uncorrelated
194	22.2247578265609	5.2616157152471	Scenario I, Uncorrelated
195	18.9864142847075	7.22426003381203	Scenario I, Uncorrelated
196	10.8234084991944	7.10591625259073	Scenario I, Uncorrelated
197	17.5547149054054	2.51977307665406	Scenario I, Uncorrelated
198	5.41089824330789	6.10384237466841	Scenario I, Uncorrelated
199	13.4241255982249	2.39799932936312	Scenario I, Uncorrelated
200	19.4288758249158	8.45770892549569	Scenario I, Uncorrelated
201	10.1405446670734	6.39035721880136	Scenario I, Uncorrelated
202	7.25892498185929	2.64010394201301	Scenario I, Uncorrelated
203	6.35075894323592	6.32422826772069	Scenario I, Uncorrelated
204	7.48783773261309	4.58492282007063	Scenario I, Uncorrelated
205	7.05464370282731	0.563587966214007	Scenario I, Uncorrelated
206	11.2342841784315	3.03304990027548	Scenario I, Uncorrelated
207	11.6819234786784	11.133284774044	Scenario I, Uncorrelated
208	12.1206059182327	3.71590106796526	Scenario I, Uncorrelated
209	4.93760616170098	8.33659047208321	Scenario I, Uncorrelated
210	39.0524970251898	2.58718865940707	Scenario I, Uncorrelated
211	26.1909414521873	4.36062265460799	Scenario I, Uncorrelated
212	13.9125914571918	16.4527944367044	Scenario I, Uncorrelated
213	17.7614526805962	9.06896988152207	Scenario I, Uncorrelated
214	4.24143648593606	4.03642659084344	Scenario I, Uncorrelated
215	20.9476820797791	7.29614164215354	Scenario I, Uncorrelated
216	31.675462200431	7.71488341982869	Scenario I, Uncorrelated
217	11.102960686607	23.1877627316035	Scenario I, Uncorrelated
218	27.5765715304064	4.30260230706892	Scenario I, Uncorrelated
219	13.9991711241914	8.30941850901743	Scenario I, Uncorrelated
220	12.0055738292683	3.99191878514969	Scenario I, Uncorrelated
221	12.6669932467974	2.25212531461705	Scenario I, Uncorrelated
222	31.223259751137	5.64097743325908	Scenario I, Uncorrelated
223	7.58668557041282	2.40829461423955	Scenario I, Uncorrelated
224	6.65815358496674	4.0295939801812	Scenario I, Uncorrelated
225	5.56227205972651	16.8445398927289	Scenario I, Uncorrelated
226	9.13819319858447	10.9715975829502	Scenario I, Uncorrelated
227	8.23476724684046	5.63435847580234	Scenario I, Uncorrelated
228	13.5805290937747	11.8073816793233	Scenario I, Uncorrelated
229	3.37488944089919	5.91798977137219	Scenario I, Uncorrelated
230	11.3941371150698	3.35733284395304	Scenario I, Uncorrelated
231	13.9577169073273	7.54559370971452	Scenario I, Uncorrelated
232	6.68147406718235	7.41481951017718	Scenario I, Uncorrelated
233	19.6528702912766	4.98996050916823	Scenario I, Uncorrelated
234	15.5882078835474	5.72439169175753	Scenario I, Uncorrelated
235	15.1712389312491	5.21851870425525	Scenario I, Uncorrelated
236	11.1562141576806	6.01940648637019	Scenario I, Uncorrelated
237	29.5460492806777	10.9087072310561	Scenario I, Uncorrelated
238	13.5648912173285	7.13709498662464	Scenario I, Uncorrelated
239	46.6774567409251	5.28804363770627	Scenario I, Uncorrelated
240	15.2435924192285	9.7231490429521	Scenario I, Uncorrelated
241	27.3370555400925	5.19475404394121	Scenario I, Uncorrelated
242	14.8948472122421	1.71416993314882	Scenario I, Uncorrelated
243	5.55278662396488	2.47259083560661	Scenario I, Uncorrelated
244	23.1897502779618	3.99830407930026	Scenario I, Uncorrelated
245	5.0370883264092	3.68131134521328	Scenario I, Uncorrelated
246	11.2624422050673	10.0336683499848	Scenario I, Uncorrelated
247	4.23936064369361	5.4121641708931	Scenario I, Uncorrelated
248	6.60343880855198	4.76665093891585	Scenario I, Uncorrelated
249	12.7400308928094	4.60789142960275	Scenario I, Uncorrelated
250	8.52068310769155	2.90669591378596	Scenario I, Uncorrelated
251	11.5269408475476	6.34254356552853	Scenario I, Uncorrelated
252	7.75837139451322	5.43417121241514	Scenario I, Uncorrelated
253	9.0111464305034	1.9546146983528	Scenario I, Uncorrelated
254	6.68854069003362	4.32095817180842	Scenario I, Uncorrelated
255	5.70604424235445	3.16935383144577	Scenario I, Uncorrelated
256	25.0362427451781	3.12847262159768	Scenario I, Uncorrelated
257	3.21429790323484	10.1107704845211	Scenario I, Uncorrelated
258	7.35618669920582	11.2054828099513	Scenario I, Uncorrelated
259	33.2519688247973	3.60338577218525	Scenario I, Uncorrelated
260	13.9463877901019	8.171534434225	Scenario I, Uncorrelated
261	15.1772175405931	6.72488905550957	Scenario I, Uncorrelated
262	28.9393397058375	5.35583203234331	Scenario I, Uncorrelated
263	16.8288408399227	4.11678292152095	Scenario I, Uncorrelated
264	11.5763843073744	9.00490118006698	Scenario I, Uncorrelated
265	3.53121674867874	5.99632102895435	Scenario I, Uncorrelated
266	18.4749686290343	5.33204476200868	Scenario I, Uncorrelated
267	14.8743114693972	9.0919969747368	Scenario I, Uncorrelated
268	12.7426744761908	4.22965774083969	Scenario I, Uncorrelated
269	10.9144820646937	3.90208940306319	Scenario I, Uncorrelated
270	9.27672731229416	11.9059616600729	Scenario I, Uncorrelated
271	12.0319944108199	4.79662365610024	Scenario I, Uncorrelated
272	28.201555885501	3.0692208006354	Scenario I, Uncorrelated
273	12.0551072074385	6.4950243411861	Scenario I, Uncorrelated
274	30.3295967202088	3.81499814700454	Scenario I, Uncorrelated
275	14.3844473732999	3.1808599397172	Scenario I, Uncorrelated
276	27.8907501229863	10.5250952249559	Scenario I, Uncorrelated
277	5.40192161790233	15.5398556060808	Scenario I, Uncorrelated
278	22.7215168438332	3.85978159108703	Scenario I, Uncorrelated
279	16.9674810922903	5.07689587138231	Scenario I, Uncorrelated
280	12.3561672328575	15.282812938232	Scenario I, Uncorrelated
281	11.200425500647	4.01553125677279	Scenario I, Uncorrelated
282	17.8593483124628	8.41700120045576	Scenario I, Uncorrelated
283	13.1484762506716	12.9087267990588	Scenario I, Uncorrelated
284	11.5739542500556	2.32466845632133	Scenario I, Uncorrelated
285	10.974535086041	7.08461645188564	Scenario I, Uncorrelated
286	7.5033028870244	8.92919092486645	Scenario I, Uncorrelated
287	8.39354356434056	5.37562242746799	Scenario I, Uncorrelated
288	12.9139565323129	6.86441517185092	Scenario I, Uncorrelated
289	17.7871676149879	9.27178775572847	Scenario I, Uncorrelated
290	6.7077396487963	1.76293275147801	Scenario I, Uncorrelated
291	8.76942358300616	4.15000796262303	Scenario I, Uncorrelated
292	4.41090723795815	16.6569871226201	Scenario I, Uncorrelated
293	20.7497400292008	3.34669463377903	Scenario I, Uncorrelated
294	13.069338849232	4.97203343110632	Scenario I, Uncorrelated
295	29.9879681542601	9.24588690366978	Scenario I, Uncorrelated
296	9.41143572942375	15.7159342437143	Scenario I, Uncorrelated
297	21.7175480366027	5.24055721392005	Scenario I, Uncorrelated
298	17.5871262745797	2.31797335524204	Scenario I, Uncorrelated
299	12.1478354137615	5.26691303751921	Scenario I, Uncorrelated
300	11.1579772449368	5.61326952784907	Scenario I, Uncorrelated
301	18.2300896885628	5.61825989750477	Scenario I, Uncorrelated
302	7.93589169653884	5.71183838800213	Scenario I, Uncorrelated
303	12.0470694065175	3.15874942920047	Scenario I, Uncorrelated
304	18.3883659544519	5.76455116118155	Scenario I, Uncorrelated
305	23.6687323428303	5.44791483395661	Scenario I, Uncorrelated
306	7.9572516961743	8.31724930593186	Scenario I, Uncorrelated
307	26.2602295578354	7.97431759933778	Scenario I, Uncorrelated
308	20.5969430763443	2.61048345918181	Scenario I, Uncorrelated
309	11.589158486881	2.40184309762934	Scenario I, Uncorrelated
310	10.0007018923054	8.20187377444232	Scenario I, Uncorrelated
311	15.6151474804915	6.24026773619043	Scenario I, Uncorrelated
312	6.14119853618397	17.6866776408824	Scenario I, Uncorrelated
313	18.9177291366079	9.26504816760023	Scenario I, Uncorrelated
314	29.7831338005972	3.49661512082914	Scenario I, Uncorrelated
315	7.18327813357013	3.13740995939413	Scenario I, Uncorrelated
316	10.5655382950132	1.54631243878709	Scenario I, Uncorrelated
317	10.3881801667402	7.31129303140013	Scenario I, Uncorrelated
318	4.88956033459397	6.44525072359229	Scenario I, Uncorrelated
319	12.3642313719289	2.04534587553878	Scenario I, Uncorrelated
320	10.7449145491711	4.90922457022415	Scenario I, Uncorrelated
321	21.9849331355849	7.13877706044496	Scenario I, Uncorrelated
322	19.743852893935	6.43356717538214	Scenario I, Uncorrelated
323	12.4764845381203	11.317426506436	Scenario I, Uncorrelated
324	26.3014753380905	4.76455566685816	Scenario I, Uncorrelated
325	18.5583556233796	5.54829072032188	Scenario I, Uncorrelated
326	5.94227179348902	5.1230183666331	Scenario I, Uncorrelated
327	22.2368858348293	8.99071892262982	Scenario I, Uncorrelated
328	25.2275712757902	6.27183700214829	Scenario I, Uncorrelated
329	17.7553587265005	2.1717428682309	Scenario I, Uncorrelated
330	18.0706057272217	5.57249642384484	Scenario I, Uncorrelated
331	10.2726609473862	3.20905665044514	Scenario I, Uncorrelated
332	19.8241785137985	6.14346547487499	Scenario I, Uncorrelated
333	4.1704573123066	4.6134333008965	Scenario I, Uncorrelated
334	14.0239345245889	3.38880850925687	Scenario I, Uncorrelated
335	12.8397755867167	8.01168661701095	Scenario I, Uncorrelated
336	16.8807066837156	8.04747333401421	Scenario I, Uncorrelated
337	13.8152482520868	6.59533646463624	Scenario I, Uncorrelated
338	21.0313652550803	1.79100977311977	Scenario I, Uncorrelated
339	8.5951445868158	6.42368923410449	Scenario I, Uncorrelated
340	14.4086685188126	2.95072732691581	Scenario I, Uncorrelated
341	6.5275670622529	3.01978913279518	Scenario I, Uncorrelated
342	18.1461959718537	3.83922814348934	Scenario I, Uncorrelated
343	15.8448795519224	19.0588027265538	Scenario I, Uncorrelated
344	22.1220010669996	3.79804429535049	Scenario I, Uncorrelated
345	24.7502174940465	5.42708483204963	Scenario I, Uncorrelated
346	3.42558642024607	3.6456649609903	Scenario I, Uncorrelated
347	22.9567744307012	5.87795265609996	Scenario I, Uncorrelated
348	13.302760389947	7.2167073278212	Scenario I, Uncorrelated
349	7.02513992521525	11.4859322525523	Scenario I, Uncorrelated
350	12.5749218339828	8.32933658742327	Scenario I, Uncorrelated
351	17.0722880619381	3.66179644763309	Scenario I, Uncorrelated
352	7.43627929034845	10.7136054843528	Scenario I, Uncorrelated
353	8.50528121493695	10.276929630276	Scenario I, Uncorrelated
354	23.3619190641069	5.38070489936444	Scenario I, Uncorrelated
355	18.0647415241358	6.82533492188581	Scenario I, Uncorrelated
356	4.54174932889833	4.39440796289659	Scenario I, Uncorrelated
357	24.8163960643351	5.69809865572995	Scenario I, Uncorrelated
358	12.1016144273547	4.352014415047	Scenario I, Uncorrelated
359	19.9521163086689	1.50115951477016	Scenario I, Uncorrelated
360	4.68355563011048	5.84226645751682	Scenario I, Uncorrelated
361	15.0421095257725	7.86472263024638	Scenario I, Uncorrelated
362	5.21107573142147	4.07336222167231	Scenario I, Uncorrelated
363	29.1228768170892	2.52188080226855	Scenario I, Uncorrelated
364	7.00430435021296	10.650578009159	Scenario I, Uncorrelated
365	4.94917165431948	3.95082003804712	Scenario I, Uncorrelated
366	9.06471771728505	2.23735045474378	Scenario I, Uncorrelated
367	6.04973775976761	6.93483226742879	Scenario I, Uncorrelated
368	10.8331794289569	5.1102220920582	Scenario I, Uncorrelated
369	5.65380821042569	2.35284436607952	Scenario I, Uncorrelated
370	3.86171029022408	2.29444735641052	Scenario I, Uncorrelated
371	17.1855233112252	5.17117868490851	Scenario I, Uncorrelated
372	7.64277520237716	7.56997099985374	Scenario I, Uncorrelated
373	13.3049775664735	6.56765937668106	Scenario I, Uncorrelated
374	41.9368717474283	5.21627616130978	Scenario I, Uncorrelated
375	7.3120958105669	11.7597081568784	Scenario I, Uncorrelated
376	14.250691020733	2.30300598539148	Scenario I, Uncorrelated
377	6.29478322631527	7.65993157080545	Scenario I, Uncorrelated
378	6.96932220523411	7.74546618496437	Scenario I, Uncorrelated
379	10.5195684388461	0.94496246066906	Scenario I, Uncorrelated
380	15.6675182324131	3.97018696367206	Scenario I, Uncorrelated
381	13.3927808245637	1.42900121946264	Scenario I, Uncorrelated
382	10.9088402488479	7.8151881597578	Scenario I, Uncorrelated
383	12.7598440234626	4.49991794392468	Scenario I, Uncorrelated
384	6.31400858195566	0.448683756938224	Scenario I, Uncorrelated
385	28.3839595745075	8.81133012357573	Scenario I, Uncorrelated
386	13.4719449570337	5.59300892679873	Scenario I, Uncorrelated
387	35.2024077977739	6.35865513626973	Scenario I, Uncorrelated
388	10.9194474588765	4.78446966644084	Scenario I, Uncorrelated
389	8.65456231121024	5.74409701911861	Scenario I, Uncorrelated
390	24.9697601975611	3.25410836169837	Scenario I, Uncorrelated
391	13.7397242457215	7.40095466605047	Scenario I, Uncorrelated
392	0.951897723851557	11.1700678220943	Scenario I, Uncorrelated
393	17.1319090269971	4.97527292371591	Scenario I, Uncorrelated
394	18.1856002784026	4.93509304636819	Scenario I, Uncorrelated
395	10.3995970672449	8.40258529728861	Scenario I, Uncorrelated
396	16.1007926367003	5.28258608120928	Scenario I, Uncorrelated
397	19.7365367774536	13.469616522429	Scenario I, Uncorrelated
398	6.99029942143944	4.29363061540204	Scenario I, Uncorrelated
399	6.61426409650692	2.76628027535376	Scenario I, Uncorrelated
400	12.5183296950478	3.08164494797621	Scenario I, Uncorrelated
401	14.5974742152331	10.4670324483534	Scenario I, Uncorrelated
402	24.974986454343	5.18772663013408	Scenario I, Uncorrelated
403	4.30099982165894	3.32518141217059	Scenario I, Uncorrelated
404	22.1012296531041	2.64820005587115	Scenario I, Uncorrelated
405	13.3593657648963	4.54721732994026	Scenario I, Uncorrelated
406	20.4563728276099	6.61311043146884	Scenario I, Uncorrelated
407	4.81953597276229	4.08777203745279	Scenario I, Uncorrelated
408	5.94060955477792	3.54116771531626	Scenario I, Uncorrelated
409	21.348172995124	1.70542389449229	Scenario I, Uncorrelated
410	22.7299978756654	3.2167643664118	Scenario I, Uncorrelated
411	6.12976823169246	1.90732112585322	Scenario I, Uncorrelated
412	8.98757445472068	4.75879795517594	Scenario I, Uncorrelated
413	12.1109877828178	5.67873977977685	Scenario I, Uncorrelated
414	13.2212390794024	6.39670531632689	Scenario I, Uncorrelated
415	20.3204546394674	1.42677596097458	Scenario I, Uncorrelated
416	12.0375667659218	9.49680154624647	Scenario I, Uncorrelated
417	13.9515320337028	4.22885798424027	Scenario I, Uncorrelated
418	13.5141410413716	6.46341816135594	Scenario I, Uncorrelated
419	16.9080624216687	14.6062936167631	Scenario I, Uncorrelated
420	43.4475990536071	7.88587019622528	Scenario I, Uncorrelated
421	9.69066274138861	8.52021221769131	Scenario I, Uncorrelated
422	11.6889106621481	4.91281888477406	Scenario I, Uncorrelated
423	9.28799346145312	8.15519356934444	Scenario I, Uncorrelated
424	10.0639550534437	5.08956781533967	Scenario I, Uncorrelated
425	11.5513284264044	9.01080409282579	Scenario I, Uncorrelated
426	11.601776508633	5.89905586058923	Scenario I, Uncorrelated
427	12.719069776595	7.77709454974032	Scenario I, Uncorrelated
428	5.33211701564158	9.78083188866842	Scenario I, Uncorrelated
429	20.1746657473348	4.35758190323668	Scenario I, Uncorrelated
430	16.3354505069311	5.78365911186058	Scenario I, Uncorrelated
431	6.72708271997306	3.70514062951594	Scenario I, Uncorrelated
432	7.79405271709519	0.659997527187013	Scenario I, Uncorrelated
433	1.85968178616665	3.30166728016929	Scenario I, Uncorrelated
434	15.3393616665995	12.3537236423703	Scenario I, Uncorrelated
435	1.87372255880114	6.53638028946949	Scenario I, Uncorrelated
436	6.1949367592203	6.21165938291021	Scenario I, Uncorrelated
437	3.18629906979334	0.68011776361272	Scenario I, Uncorrelated
438	6.54808670833564	3.78721710805571	Scenario I, Uncorrelated
439	12.5413421457186	10.9525322286724	Scenario I, Uncorrelated
440	14.3700259760186	2.09763690546446	Scenario I, Uncorrelated
441	16.0512829318509	7.01437858067074	Scenario I, Uncorrelated
442	8.15709702312321	5.92513691917787	Scenario I, Uncorrelated
443	21.3068202156046	10.0257404802934	Scenario I, Uncorrelated
444	13.7614445413577	14.9265862907208	Scenario I, Uncorrelated
445	12.692170652447	5.59480511462046	Scenario I, Uncorrelated
446	21.1967490702088	2.72733632442375	Scenario I, Uncorrelated
447	26.024064482442	3.83490886430057	Scenario I, Uncorrelated
448	32.7200307697021	3.32439980158285	Scenario I, Uncorrelated
449	5.01336990983682	3.6046555236579	Scenario I, Uncorrelated
450	19.9064500200347	6.17326674472777	Scenario I, Uncorrelated
451	36.0480471678041	5.53283035644272	Scenario I, Uncorrelated
452	25.1005294359861	3.36876483295208	Scenario I, Uncorrelated
453	8.47408564991777	10.4278997717057	Scenario I, Uncorrelated
454	7.44679353231196	4.79423763664457	Scenario I, Uncorrelated
455	12.8826001173834	1.34934488357565	Scenario I, Uncorrelated
456	2.50959624209523	5.94207741124424	Scenario I, Uncorrelated
457	35.2377692836822	4.86126731475546	Scenario I, Uncorrelated
458	2.28619486993821	9.14027820044188	Scenario I, Uncorrelated
459	13.0096427326022	6.93160580275631	Scenario I, Uncorrelated
460	14.6696534259573	4.00267395309405	Scenario I, Uncorrelated
461	10.2949153218259	2.88605956285975	Scenario I, Uncorrelated
462	33.3381602651217	5.29827504516038	Scenario I, Uncorrelated
463	14.3378619735481	1.96293400254109	Scenario I, Uncorrelated
464	30.2969497568057	8.85517571308578	Scenario I, Uncorrelated
465	7.89538712841489	6.15236132545454	Scenario I, Uncorrelated
466	5.30897424020444	9.3830309088115	Scenario I, Uncorrelated
467	8.96991952405455	11.4484398247958	Scenario I, Uncorrelated
468	7.08213439496879	4.15964073772276	Scenario I, Uncorrelated
469	14.9608794613613	4.12399543480171	Scenario I, Uncorrelated
470	15.1213670801777	5.80202894027037	Scenario I, Uncorrelated
471	30.960552949816	4.91978297697857	Scenario I, Uncorrelated
472	20.0513443893726	4.89349803840027	Scenario I, Uncorrelated
473	20.312655013023	5.19584615842199	Scenario I, Uncorrelated
474	1.76183446354601	3.55718919637096	Scenario I, Uncorrelated
475	7.4077159277865	2.22587419117618	Scenario I, Uncorrelated
476	10.5070313885513	5.56066863636157	Scenario I, Uncorrelated
477	11.087871425559	4.80943546841942	Scenario I, Uncorrelated
478	9.41767835028194	3.79693339301919	Scenario I, Uncorrelated
479	28.3293345009118	2.6754657831988	Scenario I, Uncorrelated
480	29.5747321135915	2.42548648664726	Scenario I, Uncorrelated
481	4.35265801079815	9.36805310140524	Scenario I, Uncorrelated
482	16.4823312414809	6.31139585826464	Scenario I, Uncorrelated
483	8.79089025645507	4.57640490478221	Scenario I, Uncorrelated
484	36.0425034993498	5.28468058402343	Scenario I, Uncorrelated
485	14.6122086646372	4.35821262025586	Scenario I, Uncorrelated
486	25.5969519337777	6.96363384496925	Scenario I, Uncorrelated
487	5.9339529356414	3.20773444813685	Scenario I, Uncorrelated
488	8.95627316944502	3.47438874362147	Scenario I, Uncorrelated
489	7.62020508069334	2.58278601990434	Scenario I, Uncorrelated
490	5.60055874767454	0.677240533649224	Scenario I, Uncorrelated
491	7.48650591236632	9.78745485681455	Scenario I, Uncorrelated
492	4.97719646766911	14.3216043151484	Scenario I, Uncorrelated
493	19.9549203614757	12.645491344266	Scenario I, Uncorrelated
494	2.87219324280175	7.59474188196783	Scenario I, Uncorrelated
495	19.8762965923136	2.82262446903231	Scenario I, Uncorrelated
496	11.0399766886312	4.43516080027455	Scenario I, Uncorrelated
497	24.8409406022626	11.4190836656696	Scenario I, Uncorrelated
498	13.3701434129265	6.69897643339356	Scenario I, Uncorrelated
499	10.5373874280207	11.3518354896736	Scenario I, Uncorrelated
500	16.5132745387592	7.21184461035383	Scenario I, Uncorrelated
501	27.5317352135525	6.00120758058822	Scenario I, Uncorrelated
502	18.0473889379911	8.39368291223743	Scenario I, Uncorrelated
503	12.1631183536489	2.80922067395574	Scenario I, Uncorrelated
504	3.63723272425735	1.6823026546979	Scenario I, Uncorrelated
505	9.04577224754446	1.95295469730601	Scenario I, Uncorrelated
506	16.3796300739583	4.64657515989473	Scenario I, Uncorrelated
507	32.2902432486972	1.50004534951809	Scenario I, Uncorrelated
508	6.04270999220327	5.35275317918731	Scenario I, Uncorrelated
509	6.54014269244727	9.92605484973735	Scenario I, Uncorrelated
510	5.10026763156179	1.95575776013929	Scenario I, Uncorrelated
511	16.8195199152975	1.49897590235843	Scenario I, Uncorrelated
512	6.70559129299252	9.18879331030918	Scenario I, Uncorrelated
513	14.2283546251421	2.35470931159249	Scenario I, Uncorrelated
514	18.4741252096909	1.63139260399589	Scenario I, Uncorrelated
515	14.0058783434149	10.3935088276136	Scenario I, Uncorrelated
516	10.5747362999844	11.3457999094678	Scenario I, Uncorrelated
517	4.57633280229192	4.56378293232751	Scenario I, Uncorrelated
518	11.6879293745663	5.30106938820559	Scenario I, Uncorrelated
519	10.7089664635199	3.37485559292531	Scenario I, Uncorrelated
520	10.3498314117562	9.26038630556915	Scenario I, Uncorrelated
521	16.6475015827911	2.1891688004153	Scenario I, Uncorrelated
522	12.0475603745653	5.55345885556678	Scenario I, Uncorrelated
523	5.73515164624704	8.93576340800853	Scenario I, Uncorrelated
524	8.34353184538746	10.887802161413	Scenario I, Uncorrelated
525	13.2052552902889	7.30474920913124	Scenario I, Uncorrelated
526	22.769443573302	2.70066598422759	Scenario I, Uncorrelated
527	20.8588410498517	1.24907272165499	Scenario I, Uncorrelated
528	20.5206255874376	13.67152146186	Scenario I, Uncorrelated
529	44.429474461292	2.27383760238799	Scenario I, Uncorrelated
530	9.76441308587539	3.93118677687097	Scenario I, Uncorrelated
531	20.5203183345345	6.90235219734433	Scenario I, Uncorrelated
532	20.5165556910744	2.88770670658173	Scenario I, Uncorrelated
533	8.43370765593217	7.256890918903	Scenario I, Uncorrelated
534	20.0314141782043	8.04207619890077	Scenario I, Uncorrelated
535	12.1080761783706	2.19327596212921	Scenario I, Uncorrelated
536	11.7976836804012	4.27556553103376	Scenario I, Uncorrelated
537	14.5128354922164	8.08239940062663	Scenario I, Uncorrelated
538	4.79804273712418	5.87743393872079	Scenario I, Uncorrelated
539	10.4677299029189	9.40205584150514	Scenario I, Uncorrelated
540	10.382900269251	7.28070923936326	Scenario I, Uncorrelated
541	27.1443247209883	9.22283621757533	Scenario I, Uncorrelated
542	18.4808914831178	3.31232523738616	Scenario I, Uncorrelated
543	31.584955434437	13.8280706359671	Scenario I, Uncorrelated
544	16.2904851927708	2.17686838120567	Scenario I, Uncorrelated
545	10.6849961758199	4.43391946925141	Scenario I, Uncorrelated
546	22.513985952226	3.88900530480181	Scenario I, Uncorrelated
547	13.8972722226376	5.86762549991427	Scenario I, Uncorrelated
548	13.6938618817727	6.8177341415402	Scenario I, Uncorrelated
549	9.13766081215619	4.46581540765376	Scenario I, Uncorrelated
550	13.6951496582188	7.07722048099779	Scenario I, Uncorrelated
551	6.29070920089094	2.6426353057541	Scenario I, Uncorrelated
552	31.5207531154484	0.947910060708619	Scenario I, Uncorrelated
553	18.6548755409164	8.56768865894419	Scenario I, Uncorrelated
554	5.68626630780469	10.8077073977869	Scenario I, Uncorrelated
555	29.7300413515232	7.88624600890112	Scenario I, Uncorrelated
556	21.5171434346326	8.86992006072691	Scenario I, Uncorrelated
557	25.7085336610408	6.42313845812602	Scenario I, Uncorrelated
558	13.9096036208504	6.51022562031255	Scenario I, Uncorrelated
559	7.04878564619779	8.67883255571351	Scenario I, Uncorrelated
560	7.29415896856861	7.82702380878308	Scenario I, Uncorrelated
561	24.4628528541256	6.62671373140224	Scenario I, Uncorrelated
562	5.07880865417965	5.90857993789949	Scenario I, Uncorrelated
563	2.92490468277452	3.46463762771761	Scenario I, Uncorrelated
564	19.3621484749706	1.65964794091882	Scenario I, Uncorrelated
565	21.0085031059375	4.22750859112089	Scenario I, Uncorrelated
566	7.58920893794505	7.43302517332947	Scenario I, Uncorrelated
567	3.5393041404813	7.48002434767036	Scenario I, Uncorrelated
568	7.22270694859824	5.91896120177605	Scenario I, Uncorrelated
569	9.15998989843113	1.91998770153509	Scenario I, Uncorrelated
570	17.8334407122299	1.97135665517232	Scenario I, Uncorrelated
571	7.12919912403564	1.59314828379422	Scenario I, Uncorrelated
572	41.930813918234	2.01165715303789	Scenario I, Uncorrelated
573	14.3472585438459	16.5758938930855	Scenario I, Uncorrelated
574	17.0032007083242	4.26989851833184	Scenario I, Uncorrelated
575	2.56401375100094	1.63601661468789	Scenario I, Uncorrelated
576	19.2838667449584	5.7454463253206	Scenario I, Uncorrelated
577	6.04633341382036	3.10909434615127	Scenario I, Uncorrelated
578	15.3601621454968	8.31160110494448	Scenario I, Uncorrelated
579	19.7740998522937	2.89095482490205	Scenario I, Uncorrelated
580	5.72429772582523	7.69873663406567	Scenario I, Uncorrelated
581	21.7196203599698	4.99907755796001	Scenario I, Uncorrelated
582	6.62869574818329	3.87256071284328	Scenario I, Uncorrelated
583	10.8541617730908	8.54908245924438	Scenario I, Uncorrelated
584	10.6888808208367	0.890293549205424	Scenario I, Uncorrelated
585	20.6489946381462	6.26944178138127	Scenario I, Uncorrelated
586	11.6910724540259	0.450404389962256	Scenario I, Uncorrelated
587	20.9632130739461	3.50852307274575	Scenario I, Uncorrelated
588	16.1484558662537	2.09965930466284	Scenario I, Uncorrelated
589	17.3310741206781	0.384012528382877	Scenario I, Uncorrelated
590	17.0249277173775	2.51760811869005	Scenario I, Uncorrelated
591	9.3783511492293	1.98217198309281	Scenario I, Uncorrelated
592	19.7504132460988	9.64095614421738	Scenario I, Uncorrelated
593	10.3141653936378	2.77384063110561	Scenario I, Uncorrelated
594	12.8952199650512	5.61711833883623	Scenario I, Uncorrelated
595	9.59719839401046	4.77385854355405	Scenario I, Uncorrelated
596	12.9852418735102	6.44199128419637	Scenario I, Uncorrelated
597	20.0378119929965	5.68761176557846	Scenario I, Uncorrelated
598	14.3439445034538	1.11914658256358	Scenario I, Uncorrelated
599	10.6450476178582	10.0399284696671	Scenario I, Uncorrelated
600	3.77042568051297	2.85819235749893	Scenario I, Uncorrelated
601	7.43311806334992	4.19806530961423	Scenario I, Uncorrelated
602	23.0345826325374	5.2237577094551	Scenario I, Uncorrelated
603	11.8027454539951	1.49856534078022	Scenario I, Uncorrelated
604	16.9893683716728	7.62941945019025	Scenario I, Uncorrelated
605	24.2298120591927	3.39407487663072	Scenario I, Uncorrelated
606	13.8928947441983	9.74805461102445	Scenario I, Uncorrelated
607	20.4260725371226	6.77169125917562	Scenario I, Uncorrelated
608	9.36256788702721	4.99633706816408	Scenario I, Uncorrelated
609	7.81513463664294	10.3418975006437	Scenario I, Uncorrelated
610	20.9991025632297	3.8636912908769	Scenario I, Uncorrelated
611	27.7102431338372	3.6831332058982	Scenario I, Uncorrelated
612	7.74327306115833	6.77604403931701	Scenario I, Uncorrelated
613	7.72313951925496	1.7074780131384	Scenario I, Uncorrelated
614	12.6028436872093	6.52156898792897	Scenario I, Uncorrelated
615	5.99205506299346	5.77875818163707	Scenario I, Uncorrelated
616	10.4775596984797	6.15404095426999	Scenario I, Uncorrelated
617	8.8392317900317	13.5048983418041	Scenario I, Uncorrelated
618	13.6567236326194	6.39761681647347	Scenario I, Uncorrelated
619	15.1172109677509	7.64258078936503	Scenario I, Uncorrelated
620	18.2268529340477	1.38861645282103	Scenario I, Uncorrelated
621	4.92044842965263	10.2976980533595	Scenario I, Uncorrelated
622	30.2551965459496	14.1980649822979	Scenario I, Uncorrelated
623	23.5580855003245	5.66773276090042	Scenario I, Uncorrelated
624	20.7004148307891	3.90235713880746	Scenario I, Uncorrelated
625	19.1998857550453	4.44887406128921	Scenario I, Uncorrelated
626	15.0810631447766	1.93169437305694	Scenario I, Uncorrelated
627	12.2431718528807	9.39699175377528	Scenario I, Uncorrelated
628	18.517868747318	5.90857154183694	Scenario I, Uncorrelated
629	19.8890419119365	7.13424792977639	Scenario I, Uncorrelated
630	13.3712069535925	6.30828415370916	Scenario I, Uncorrelated
631	21.2660253172862	5.24050699253073	Scenario I, Uncorrelated
632	18.1434237031889	6.09839167871495	Scenario I, Uncorrelated
633	6.31109919149162	4.604693611259	Scenario I, Uncorrelated
634	7.31100437806127	3.56845774012968	Scenario I, Uncorrelated
635	12.2547260711315	8.27962162913482	Scenario I, Uncorrelated
636	26.3818969004402	1.53867334310185	Scenario I, Uncorrelated
637	6.97776382311554	4.56142141364654	Scenario I, Uncorrelated
638	12.8854385559486	7.86400846119	Scenario I, Uncorrelated
639	3.84310309483543	2.82752775364677	Scenario I, Uncorrelated
640	21.7457496396447	6.80300473508485	Scenario I, Uncorrelated
641	12.6451973671905	3.80552629099103	Scenario I, Uncorrelated
642	30.7060799155866	10.2086876895614	Scenario I, Uncorrelated
643	18.460008487935	9.574348650759	Scenario I, Uncorrelated
644	6.17988976815295	4.89241442609388	Scenario I, Uncorrelated
645	8.24616845236309	9.5663381479879	Scenario I, Uncorrelated
646	4.93250442557371	12.5943982531417	Scenario I, Uncorrelated
647	4.29929435597387	16.0100310166382	Scenario I, Uncorrelated
648	20.0357463456444	0.801572109249799	Scenario I, Uncorrelated
649	12.3051840718848	7.15934217544256	Scenario I, Uncorrelated
650	26.924946007246	4.97348504941003	Scenario I, Uncorrelated
651	2.50658108331924	3.90044609032763	Scenario I, Uncorrelated
652	4.13600008453045	3.79925835706588	Scenario I, Uncorrelated
653	20.5136337642579	2.60593844540172	Scenario I, Uncorrelated
654	10.1225046269796	3.35186387475772	Scenario I, Uncorrelated
655	19.3054678601019	2.78100247186477	Scenario I, Uncorrelated
656	7.51550427213204	4.34849386402688	Scenario I, Uncorrelated
657	11.4551848033282	6.57787404117574	Scenario I, Uncorrelated
658	5.47163595381022	2.49018285314261	Scenario I, Uncorrelated
659	16.9902142779012	1.9601417406799	Scenario I, Uncorrelated
660	4.48897824304872	1.74264640326237	Scenario I, Uncorrelated
661	3.5796265078763	5.96128006830411	Scenario I, Uncorrelated
662	8.56225742039673	3.3981558067358	Scenario I, Uncorrelated
663	11.8689956631599	4.40126380732839	Scenario I, Uncorrelated
664	10.4153793617023	7.45955735255868	Scenario I, Uncorrelated
665	32.5263414829291	5.56988994827921	Scenario I, Uncorrelated
666	3.81940037168825	5.49630900954551	Scenario I, Uncorrelated
667	19.2121262960966	4.29453179531515	Scenario I, Uncorrelated
668	9.4727882456207	8.65092256287344	Scenario I, Uncorrelated
669	8.9397406485199	10.2674146302287	Scenario I, Uncorrelated
670	2.47943446673897	8.50909036885431	Scenario I, Uncorrelated
671	16.7231917351819	1.40507353404044	Scenario I, Uncorrelated
672	6.85089037060623	7.1940616357563	Scenario I, Uncorrelated
673	26.5390102233862	6.41567846687988	Scenario I, Uncorrelated
674	44.1136196952159	2.84619379534994	Scenario I, Uncorrelated
675	18.5052307391818	3.99046190188942	Scenario I, Uncorrelated
676	13.4677568124084	5.5438487047852	Scenario I, Uncorrelated
677	23.350879086303	8.7782428219105	Scenario I, Uncorrelated
678	12.8454342530703	6.46394977687515	Scenario I, Uncorrelated
679	8.72628525616189	1.51669662069777	Scenario I, Uncorrelated
680	8.02979886886848	2.40240247078701	Scenario I, Uncorrelated
681	13.8442068905047	5.25272678650388	Scenario I, Uncorrelated
682	32.2836768077135	5.16302327464745	Scenario I, Uncorrelated
683	11.149670167511	7.75818932319867	Scenario I, Uncorrelated
684	3.74028166510603	6.12330032430242	Scenario I, Uncorrelated
685	7.04454453205564	6.47374960293541	Scenario I, Uncorrelated
686	26.0079730571161	6.1713890935079	Scenario I, Uncorrelated
687	9.37581858099603	2.18779840983818	Scenario I, Uncorrelated
688	30.2225465526522	6.00071481001288	Scenario I, Uncorrelated
689	17.2134862091447	3.79025864648277	Scenario I, Uncorrelated
690	10.7622002125294	2.06980783933497	Scenario I, Uncorrelated
691	18.1397102435217	1.51109383188674	Scenario I, Uncorrelated
692	20.6163750103358	5.06068860515783	Scenario I, Uncorrelated
693	15.0322236514323	4.26034364434532	Scenario I, Uncorrelated
694	7.47511729355307	11.7569950645907	Scenario I, Uncorrelated
695	6.60973758101914	3.64130913634474	Scenario I, Uncorrelated
696	9.5845161769955	1.15136937184272	Scenario I, Uncorrelated
697	6.69201425341818	8.86001310755067	Scenario I, Uncorrelated
698	16.4537657632686	6.77126637716994	Scenario I, Uncorrelated
699	16.6467029037465	3.18212455317644	Scenario I, Uncorrelated
700	15.3800812792621	1.4625788869852	Scenario I, Uncorrelated
701	4.0435645383306	10.8778665492629	Scenario I, Uncorrelated
702	12.4179698262774	2.11504092601146	Scenario I, Uncorrelated
703	14.1788216202813	6.46303160069937	Scenario I, Uncorrelated
704	13.782213413604	5.03540816932866	Scenario I, Uncorrelated
705	9.11542160014809	14.533089518085	Scenario I, Uncorrelated
706	7.6374555429919	5.80231528696937	Scenario I, Uncorrelated
707	10.3685147112274	4.13315929649215	Scenario I, Uncorrelated
708	8.78764767772457	2.30525052230959	Scenario I, Uncorrelated
709	7.28971360749585	5.97755184457365	Scenario I, Uncorrelated
710	18.0184322544946	4.7568008009611	Scenario I, Uncorrelated
711	11.9443258561697	6.30794500859715	Scenario I, Uncorrelated
712	7.66340816246805	4.29889767252942	Scenario I, Uncorrelated
713	15.025824437091	21.5669400504305	Scenario I, Uncorrelated
714	27.692374986063	7.89023875069106	Scenario I, Uncorrelated
715	12.5746572553142	5.19372359766242	Scenario I, Uncorrelated
716	19.4218381403255	5.04131723773627	Scenario I, Uncorrelated
717	13.6789100589857	2.09823174513565	Scenario I, Uncorrelated
718	40.4591492644953	3.31272612014736	Scenario I, Uncorrelated
719	10.7136710652246	5.47148096424084	Scenario I, Uncorrelated
720	19.4441123578837	4.7512302131951	Scenario I, Uncorrelated
721	11.9683139575973	5.16321660740562	Scenario I, Uncorrelated
722	15.5499356583876	6.81961889234559	Scenario I, Uncorrelated
723	10.2248204524805	8.73152749864223	Scenario I, Uncorrelated
724	10.7906653556378	6.88240298725016	Scenario I, Uncorrelated
725	14.4212708430769	4.65733752494804	Scenario I, Uncorrelated
726	32.9728950317518	5.01708087133682	Scenario I, Uncorrelated
727	7.1752406064302	5.02935992319207	Scenario I, Uncorrelated
728	9.64345388082974	7.01120121356363	Scenario I, Uncorrelated
729	15.868101292902	5.720334277582	Scenario I, Uncorrelated
730	7.75457920958887	3.90786761944057	Scenario I, Uncorrelated
731	30.456356926816	1.85654012933694	Scenario I, Uncorrelated
732	17.165366812237	4.99801784024283	Scenario I, Uncorrelated
733	13.2060930199527	4.60126471790384	Scenario I, Uncorrelated
734	16.7327441340689	6.28458808739147	Scenario I, Uncorrelated
735	15.4923138443143	1.40360474914868	Scenario I, Uncorrelated
736	10.2487240803285	10.6609188884618	Scenario I, Uncorrelated
737	15.197767171865	2.8864609123084	Scenario I, Uncorrelated
738	12.351810497899	5.2626188964916	Scenario I, Uncorrelated
739	11.173321738748	6.75576463810035	Scenario I, Uncorrelated
740	19.0137299150376	5.24304179915349	Scenario I, Uncorrelated
741	15.9399177377054	9.96307725959969	Scenario I, Uncorrelated
742	5.19419256593154	3.65194376495251	Scenario I, Uncorrelated
743	3.20894125140334	3.96993704390298	Scenario I, Uncorrelated
744	17.0736990279881	9.96326548468852	Scenario I, Uncorrelated
745	15.8463071510564	6.00584727633125	Scenario I, Uncorrelated
746	45.9314893262574	1.91973154151217	Scenario I, Uncorrelated
747	29.9406886726652	0.709231881616657	Scenario I, Uncorrelated
748	12.7025589884484	4.95662206898034	Scenario I, Uncorrelated
749	6.03417388916381	4.77948761416354	Scenario I, Uncorrelated
750	17.5561840268245	7.95285428139604	Scenario I, Uncorrelated
751	11.6533033944605	0.633948709630007	Scenario I, Uncorrelated
752	9.12550430768677	3.20605143445742	Scenario I, Uncorrelated
753	17.8302055367487	1.12392114839436	Scenario I, Uncorrelated
754	16.1268633602145	2.15098655573833	Scenario I, Uncorrelated
755	20.2274341651327	8.45756127451224	Scenario I, Uncorrelated
756	20.3457712740924	5.01955100999614	Scenario I, Uncorrelated
757	15.6998183160744	14.2549942262086	Scenario I, Uncorrelated
758	13.4354967027266	12.6151790113607	Scenario I, Uncorrelated
759	4.63833005246953	4.85868410342598	Scenario I, Uncorrelated
760	9.01091613892763	4.82806623210467	Scenario I, Uncorrelated
761	6.67860157106275	7.10450431259302	Scenario I, Uncorrelated
762	4.60512633683193	6.17479644376913	Scenario I, Uncorrelated
763	6.41048204377683	4.60289433565504	Scenario I, Uncorrelated
764	7.67096768347542	4.89909747774673	Scenario I, Uncorrelated
765	1.15835106259646	5.72913247075654	Scenario I, Uncorrelated
766	8.52320725323903	8.25134183653214	Scenario I, Uncorrelated
767	20.0428010192267	6.97860581484538	Scenario I, Uncorrelated
768	9.14088631409226	2.95464606239346	Scenario I, Uncorrelated
769	12.1928919073429	5.55694635131578	Scenario I, Uncorrelated
770	16.7484956929552	7.88590387916626	Scenario I, Uncorrelated
771	16.676388339398	2.23750206802433	Scenario I, Uncorrelated
772	16.1811621652228	6.92967166234286	Scenario I, Uncorrelated
773	14.3869697392195	5.82879683240938	Scenario I, Uncorrelated
774	17.2648853264979	1.92589395679456	Scenario I, Uncorrelated
775	10.2996084788309	4.04069145963173	Scenario I, Uncorrelated
776	29.317025879086	11.0546544193232	Scenario I, Uncorrelated
777	16.6819171583936	4.13900741717108	Scenario I, Uncorrelated
778	26.2741386817403	4.83217117285809	Scenario I, Uncorrelated
779	24.0857034506912	4.84785781010471	Scenario I, Uncorrelated
780	10.3863285617013	5.61028761953718	Scenario I, Uncorrelated
781	11.76714632293	1.66508167795649	Scenario I, Uncorrelated
782	5.49919180399559	5.48498523711669	Scenario I, Uncorrelated
783	8.00637397604166	11.7873809283733	Scenario I, Uncorrelated
784	12.3628051929785	9.6580983447918	Scenario I, Uncorrelated
785	12.4846579839038	5.58421875925196	Scenario I, Uncorrelated
786	4.29804074994686	3.35186702158618	Scenario I, Uncorrelated
787	14.1101014628573	2.07738932027012	Scenario I, Uncorrelated
788	7.68151179737027	9.0167536325099	Scenario I, Uncorrelated
789	9.12868997353828	6.29584653521546	Scenario I, Uncorrelated
790	4.58639888281331	3.07007288677527	Scenario I, Uncorrelated
791	9.22147643679394	14.7555500953908	Scenario I, Uncorrelated
792	7.54996970526103	5.72362382748071	Scenario I, Uncorrelated
793	7.67472554767077	4.53834175158277	Scenario I, Uncorrelated
794	7.51333054944087	6.96732668076465	Scenario I, Uncorrelated
795	46.7139442422148	9.19952987530818	Scenario I, Uncorrelated
796	1.83330414312395	5.48426268509333	Scenario I, Uncorrelated
797	16.5146983966606	9.9317436277486	Scenario I, Uncorrelated
798	24.2799294184557	2.46655049094284	Scenario I, Uncorrelated
799	21.3009626244672	4.41259512701009	Scenario I, Uncorrelated
800	12.4672030227488	8.39158528632651	Scenario I, Uncorrelated
801	27.3173403511826	2.89185573124106	Scenario I, Uncorrelated
802	24.1107863668126	4.73435706398508	Scenario I, Uncorrelated
803	26.7954439647301	2.929104912258	Scenario I, Uncorrelated
804	1.45473384934553	3.67155886365363	Scenario I, Uncorrelated
805	12.7615256114385	11.859955479413	Scenario I, Uncorrelated
806	15.5339369626912	3.57293841275908	Scenario I, Uncorrelated
807	8.66569878577499	7.86956118854053	Scenario I, Uncorrelated
808	6.08538490917163	13.5138329079264	Scenario I, Uncorrelated
809	14.2191795207558	7.83091671260716	Scenario I, Uncorrelated
810	6.94517471704826	3.88668323513836	Scenario I, Uncorrelated
811	27.7662355200549	5.98717385780459	Scenario I, Uncorrelated
812	30.7176183188826	2.88993022982243	Scenario I, Uncorrelated
813	17.2354660046412	5.47972093710047	Scenario I, Uncorrelated
814	5.33631364154832	12.1746923113064	Scenario I, Uncorrelated
815	23.0595340566445	7.92649396240417	Scenario I, Uncorrelated
816	5.59150409571373	7.31986249786428	Scenario I, Uncorrelated
817	14.9759019618539	1.15513475411012	Scenario I, Uncorrelated
818	18.8779282193533	7.12849129675135	Scenario I, Uncorrelated
819	40.6357820258507	2.334979694352	Scenario I, Uncorrelated
820	17.202083076747	7.35507048330387	Scenario I, Uncorrelated
821	5.18978333488102	2.30308356932864	Scenario I, Uncorrelated
822	15.5951577730525	8.13294940081608	Scenario I, Uncorrelated
823	14.3493569005069	1.12761344142469	Scenario I, Uncorrelated
824	6.40778717350798	3.33134261390358	Scenario I, Uncorrelated
825	11.854076359421	6.31812993182907	Scenario I, Uncorrelated
826	24.0800768804319	4.16897954312704	Scenario I, Uncorrelated
827	3.92005204621089	11.4742485863109	Scenario I, Uncorrelated
828	21.4485425181966	9.48675292874113	Scenario I, Uncorrelated
829	19.4729963563266	15.9020166282076	Scenario I, Uncorrelated
830	23.6685456425059	4.03408864277017	Scenario I, Uncorrelated
831	15.636933659998	5.88788745689636	Scenario I, Uncorrelated
832	4.97720210238601	9.24727899522695	Scenario I, Uncorrelated
833	5.65702764806157	9.64094199915944	Scenario I, Uncorrelated
834	10.1670134189695	7.51283663419343	Scenario I, Uncorrelated
835	3.0698006496703	9.02163364472583	Scenario I, Uncorrelated
836	3.30847492958054	11.0288409520148	Scenario I, Uncorrelated
837	7.01063596320254	0.87447198740393	Scenario I, Uncorrelated
838	10.62800817533	8.68367055589589	Scenario I, Uncorrelated
839	7.31840394549907	6.90765498305106	Scenario I, Uncorrelated
840	20.7983135331444	9.19813113937992	Scenario I, Uncorrelated
841	7.65119188501773	16.5037887647677	Scenario I, Uncorrelated
842	11.7371641442173	10.2656293328563	Scenario I, Uncorrelated
843	13.402303550727	6.49560160674864	Scenario I, Uncorrelated
844	11.518730635876	17.833482251911	Scenario I, Uncorrelated
845	40.0462346439238	16.9888938301333	Scenario I, Uncorrelated
846	18.8932548837868	7.69208710318645	Scenario I, Uncorrelated
847	36.1212469044287	4.78361114557984	Scenario I, Uncorrelated
848	2.63898046411249	4.76095515177176	Scenario I, Uncorrelated
849	12.8716424326637	5.77192270423033	Scenario I, Uncorrelated
850	14.9155437692153	5.80256777497916	Scenario I, Uncorrelated
851	11.1441277273564	3.89126149295342	Scenario I, Uncorrelated
852	17.2987433795909	2.63625182053161	Scenario I, Uncorrelated
853	8.62674075193186	3.39930740212399	Scenario I, Uncorrelated
854	12.3153141412107	11.0193556045697	Scenario I, Uncorrelated
855	7.56861493382779	6.54351139782932	Scenario I, Uncorrelated
856	11.9228074166593	3.37552024961313	Scenario I, Uncorrelated
857	11.6593840229123	1.45983854200087	Scenario I, Uncorrelated
858	20.529895620552	11.1887774077658	Scenario I, Uncorrelated
859	20.0291919832769	13.8665560659009	Scenario I, Uncorrelated
860	4.73254562976238	7.9825628586186	Scenario I, Uncorrelated
861	8.69977582717067	1.32849618523211	Scenario I, Uncorrelated
862	12.825027021095	1.21420806044054	Scenario I, Uncorrelated
863	21.0843848341044	3.40562553083529	Scenario I, Uncorrelated
864	2.86454881037464	6.96843610614022	Scenario I, Uncorrelated
865	14.1667541954383	3.96482093140219	Scenario I, Uncorrelated
866	11.0433588956539	1.05476447931213	Scenario I, Uncorrelated
867	9.88663276876785	5.12076417766125	Scenario I, Uncorrelated
868	19.6753825061497	14.58956926152	Scenario I, Uncorrelated
869	13.8631253715167	4.77101196443834	Scenario I, Uncorrelated
870	8.79469725722906	13.8685664917544	Scenario I, Uncorrelated
871	11.7086582122452	5.03592521576423	Scenario I, Uncorrelated
872	19.4112280359579	6.42662952953491	Scenario I, Uncorrelated
873	5.098490874445	2.60501148304623	Scenario I, Uncorrelated
874	20.3335861173059	2.75805962741224	Scenario I, Uncorrelated
875	9.08699852748328	10.3060313564625	Scenario I, Uncorrelated
876	20.7798086174303	3.84536573654303	Scenario I, Uncorrelated
877	18.2471170365532	4.28076394362955	Scenario I, Uncorrelated
878	5.01414393231412	2.61789547298666	Scenario I, Uncorrelated
879	19.6481959828916	2.90082849331172	Scenario I, Uncorrelated
880	6.15079356696851	6.49292890537537	Scenario I, Uncorrelated
881	8.53763954925406	4.76449777222178	Scenario I, Uncorrelated
882	4.78161794758707	6.21254479696346	Scenario I, Uncorrelated
883	6.67097920866027	5.57126732904593	Scenario I, Uncorrelated
884	13.6259713462496	10.8326166452281	Scenario I, Uncorrelated
885	8.76693610488339	5.53144223208094	Scenario I, Uncorrelated
886	14.3593124143724	9.67503834523874	Scenario I, Uncorrelated
887	11.3813042971939	2.83577766588929	Scenario I, Uncorrelated
888	19.6353730476836	3.42701603564606	Scenario I, Uncorrelated
889	11.9674781490773	4.48559120056487	Scenario I, Uncorrelated
890	18.4386405513447	1.07546501143187	Scenario I, Uncorrelated
891	6.06235482735937	6.61640042820512	Scenario I, Uncorrelated
892	6.61934755359582	11.9875405943067	Scenario I, Uncorrelated
893	30.6300777115996	13.6834884067937	Scenario I, Uncorrelated
894	11.8860950806086	10.7907279818855	Scenario I, Uncorrelated
895	15.4965387609706	9.09705112475377	Scenario I, Uncorrelated
896	14.7063425988183	1.18191855314085	Scenario I, Uncorrelated
897	10.3764867093983	3.07978817371272	Scenario I, Uncorrelated
898	13.9531417557805	1.24580042823238	Scenario I, Uncorrelated
899	6.46522386287319	9.73794823027188	Scenario I, Uncorrelated
900	11.8129815362363	2.32184552747858	Scenario I, Uncorrelated
901	21.9276149786533	3.21634041444362	Scenario I, Uncorrelated
902	13.8293545490065	5.68350520890862	Scenario I, Uncorrelated
903	19.3303841711173	3.14283489138396	Scenario I, Uncorrelated
904	12.9386916286997	2.81626546397519	Scenario I, Uncorrelated
905	13.1102826731455	3.21165180637314	Scenario I, Uncorrelated
906	5.49247058189732	3.61012532522453	Scenario I, Uncorrelated
907	10.4676693531232	12.8410341935879	Scenario I, Uncorrelated
908	24.0743614398012	0.605207709453771	Scenario I, Uncorrelated
909	14.4355783422068	5.07675190972843	Scenario I, Uncorrelated
910	6.25260974363748	2.81264925884269	Scenario I, Uncorrelated
911	4.55059911285163	7.87505904230841	Scenario I, Uncorrelated
912	11.8191469431218	16.3101308728451	Scenario I, Uncorrelated
913	10.7741160768263	8.93659892101214	Scenario I, Uncorrelated
914	2.42925048493101	6.5180894988419	Scenario I, Uncorrelated
915	15.4445514901975	7.63775644896356	Scenario I, Uncorrelated
916	10.8278573365456	24.8574693290855	Scenario I, Uncorrelated
917	13.7270898145462	0.88360945989227	Scenario I, Uncorrelated
918	14.2613260085427	4.07800624686756	Scenario I, Uncorrelated
919	14.4349222087599	5.02833117119008	Scenario I, Uncorrelated
920	18.799060197046	6.20804214497783	Scenario I, Uncorrelated
921	7.80484107624124	5.51792625997255	Scenario I, Uncorrelated
922	7.60018943731864	2.06881183058219	Scenario I, Uncorrelated
923	24.9606742507621	2.44366878762783	Scenario I, Uncorrelated
924	10.7458757685991	7.39016383918642	Scenario I, Uncorrelated
925	12.4339281261458	1.20285234990843	Scenario I, Uncorrelated
926	12.9263578091305	3.47614842598444	Scenario I, Uncorrelated
927	24.35517264311	13.4151987938322	Scenario I, Uncorrelated
928	8.45760613908669	5.41186213020685	Scenario I, Uncorrelated
929	16.1722111441105	3.67535198654711	Scenario I, Uncorrelated
930	21.3580759316051	1.64105195408525	Scenario I, Uncorrelated
931	10.0651003054634	7.59910440995965	Scenario I, Uncorrelated
932	8.16951181467369	6.89201758994166	Scenario I, Uncorrelated
933	9.55032268711109	9.54720249069569	Scenario I, Uncorrelated
934	17.1318190258602	1.56882880128409	Scenario I, Uncorrelated
935	16.0959407720425	12.0812822504404	Scenario I, Uncorrelated
936	15.2462024072582	2.8109316847014	Scenario I, Uncorrelated
937	6.01285239029087	1.36115206253249	Scenario I, Uncorrelated
938	4.32758495394024	1.76425340868436	Scenario I, Uncorrelated
939	17.7827106506442	1.62825049664586	Scenario I, Uncorrelated
940	12.9663774554984	14.2198431521692	Scenario I, Uncorrelated
941	14.9909502324156	3.17504834893316	Scenario I, Uncorrelated
942	28.5019934307969	2.72567724229597	Scenario I, Uncorrelated
943	9.28177966747928	5.54266084458463	Scenario I, Uncorrelated
944	5.28552624867742	5.12468879352041	Scenario I, Uncorrelated
945	16.8972800605094	4.76113621464477	Scenario I, Uncorrelated
946	2.46606395072889	5.31051339520525	Scenario I, Uncorrelated
947	22.0410902938345	5.62831125904415	Scenario I, Uncorrelated
948	34.2406087172321	2.91211436109805	Scenario I, Uncorrelated
949	5.81125055184616	1.34712711014692	Scenario I, Uncorrelated
950	9.47209717551829	2.43742726094738	Scenario I, Uncorrelated
951	20.5451235138316	2.88855062107449	Scenario I, Uncorrelated
952	6.97693097026781	6.08893341816971	Scenario I, Uncorrelated
953	20.8047266824316	2.14806975239417	Scenario I, Uncorrelated
954	5.86500225857311	2.8015663025285	Scenario I, Uncorrelated
955	12.3791635412853	2.45314564519007	Scenario I, Uncorrelated
956	13.3663674531611	8.11665853364652	Scenario I, Uncorrelated
957	8.26919751450902	7.84009581194412	Scenario I, Uncorrelated
958	14.1782984841363	1.45867440698886	Scenario I, Uncorrelated
959	6.92948584946639	4.6752171075976	Scenario I, Uncorrelated
960	18.4238301014243	7.31788219853448	Scenario I, Uncorrelated
961	24.9653101585652	8.58995200449539	Scenario I, Uncorrelated
962	1.57447500095111	7.91441496661738	Scenario I, Uncorrelated
963	6.29182532919705	12.7036916822678	Scenario I, Uncorrelated
964	4.46277970196016	6.44288457590243	Scenario I, Uncorrelated
965	9.07939939012389	4.65391907486058	Scenario I, Uncorrelated
966	25.4606768377328	4.89636814327191	Scenario I, Uncorrelated
967	18.2995564659951	6.74518089521255	Scenario I, Uncorrelated
968	23.9526515222807	3.70387934566624	Scenario I, Uncorrelated
969	16.8237367440576	4.7201342500904	Scenario I, Uncorrelated
970	10.072014338893	4.05182394007347	Scenario I, Uncorrelated
971	21.6232866050955	9.09926637584923	Scenario I, Uncorrelated
972	7.46120766253019	7.30552278896081	Scenario I, Uncorrelated
973	12.4866509353228	6.3897493061996	Scenario I, Uncorrelated
974	14.3726114372605	8.51411230162185	Scenario I, Uncorrelated
975	34.552264459765	10.9446431699469	Scenario I, Uncorrelated
976	7.19674586885262	3.67635481861856	Scenario I, Uncorrelated
977	7.37816806553823	2.2001650159621	Scenario I, Uncorrelated
978	20.0094366911373	9.96052582972897	Scenario I, Uncorrelated
979	2.67246288261878	4.15793104325544	Scenario I, Uncorrelated
980	12.6384548939359	8.8716955650707	Scenario I, Uncorrelated
981	10.0898776056076	7.50753525744132	Scenario I, Uncorrelated
982	13.7506425175937	2.55924538790147	Scenario I, Uncorrelated
983	5.66565924099577	9.85089798541882	Scenario I, Uncorrelated
984	14.5226177926455	6.75012017116274	Scenario I, Uncorrelated
985	23.2029894474134	6.90707154696761	Scenario I, Uncorrelated
986	7.34950385557947	3.35934906993009	Scenario I, Uncorrelated
987	17.9478561967494	6.69824064549059	Scenario I, Uncorrelated
988	35.4888541133232	14.0795472985289	Scenario I, Uncorrelated
989	11.6844538831152	3.22591010808122	Scenario I, Uncorrelated
990	13.2803846703247	8.71318684900593	Scenario I, Uncorrelated
991	4.13657750408304	5.92069042870964	Scenario I, Uncorrelated
992	7.38527326861716	3.10538518241408	Scenario I, Uncorrelated
993	7.6369058164303	7.68946482568859	Scenario I, Uncorrelated
994	7.01602189027472	2.71476109210669	Scenario I, Uncorrelated
995	16.2797227815957	3.97781534649357	Scenario I, Uncorrelated
996	11.2397698544857	3.81315326380216	Scenario I, Uncorrelated
997	21.0318657320217	1.46666837473493	Scenario I, Uncorrelated
998	8.27477105693408	7.9681893824164	Scenario I, Uncorrelated
999	6.49350992297071	7.08667894765227	Scenario I, Uncorrelated
1000	5.16785621992619	5.37281273834804	Scenario I, Uncorrelated
1001	10.3636390064854	6.28022508220924	Scenario I, Uncorrelated
1002	4.80764000432564	3.39558872300175	Scenario I, Uncorrelated
1003	13.1018151911772	5.36163538253615	Scenario I, Uncorrelated
1004	45.7630744045882	1.7366519379247	Scenario I, Uncorrelated
1005	8.05903503689831	3.50331894778398	Scenario I, Uncorrelated
1006	12.0802586124597	4.55934068863927	Scenario I, Uncorrelated
1007	4.52280514069204	9.98846167129582	Scenario I, Uncorrelated
1008	25.5524394186501	2.64759662190743	Scenario I, Uncorrelated
1009	10.6468630454777	3.95148559071847	Scenario I, Uncorrelated
1010	10.4153231792078	3.78447364657455	Scenario I, Uncorrelated
1011	13.3797520019879	11.3807731230677	Scenario I, Uncorrelated
1012	10.794890939649	4.36242868708364	Scenario I, Uncorrelated
1013	32.7463013100029	16.9286906092295	Scenario I, Uncorrelated
1014	22.1770726178426	5.86606509020759	Scenario I, Uncorrelated
1015	14.7711588281078	4.16770792276552	Scenario I, Uncorrelated
1016	12.7327744677973	8.02264883450682	Scenario I, Uncorrelated
1017	17.3275517781516	4.10344446464233	Scenario I, Uncorrelated
1018	8.32683091536902	6.91691082494971	Scenario I, Uncorrelated
1019	17.9029422950948	9.52452587275119	Scenario I, Uncorrelated
1020	29.8655578160096	10.0071747286848	Scenario I, Uncorrelated
1021	14.6162113691569	3.35691021994767	Scenario I, Uncorrelated
1022	17.7374861256886	2.25319016335363	Scenario I, Uncorrelated
1023	11.4728356653133	6.21599394656575	Scenario I, Uncorrelated
1024	21.4288296364384	12.9774322366197	Scenario I, Uncorrelated
1025	13.4877798441335	3.10110923158695	Scenario I, Uncorrelated
1026	13.3965287080172	1.00988287154253	Scenario I, Uncorrelated
1027	17.7963414729536	4.94659981324579	Scenario I, Uncorrelated
1028	13.0836254306659	3.05917041751328	Scenario I, Uncorrelated
1029	24.2028178311055	2.12127153288907	Scenario I, Uncorrelated
1030	10.8363283409528	2.54775810257241	Scenario I, Uncorrelated
1031	18.8745363796989	11.9944583896941	Scenario I, Uncorrelated
1032	24.2429365497341	3.58867323090461	Scenario I, Uncorrelated
1033	16.9197644710351	5.38762517103193	Scenario I, Uncorrelated
1034	20.6487447701852	5.69113599198611	Scenario I, Uncorrelated
1035	2.65764342239488	2.76645858234477	Scenario I, Uncorrelated
1036	15.283825678387	2.3606837995941	Scenario I, Uncorrelated
1037	6.73712662945595	13.6190818364703	Scenario I, Uncorrelated
1038	3.47428748107003	12.2808797752772	Scenario I, Uncorrelated
1039	19.9438192711233	2.44185444430609	Scenario I, Uncorrelated
1040	17.2239257841089	6.27920615668852	Scenario I, Uncorrelated
1041	10.2314229233047	10.389374574546	Scenario I, Uncorrelated
1042	9.77930423933805	5.53001143569094	Scenario I, Uncorrelated
1043	14.2570349622841	4.76724337221906	Scenario I, Uncorrelated
1044	14.3301903166085	6.88837687132567	Scenario I, Uncorrelated
1045	10.5772735078181	8.27614976657857	Scenario I, Uncorrelated
1046	8.37461638217457	1.58328366970138	Scenario I, Uncorrelated
1047	10.4137651256138	5.23202458690292	Scenario I, Uncorrelated
1048	6.89340378948777	1.53256199587861	Scenario I, Uncorrelated
1049	14.9335947676334	4.13835370173078	Scenario I, Uncorrelated
1050	15.8162691503276	7.57317919574667	Scenario I, Uncorrelated
1051	12.7011014376084	8.73379117873845	Scenario I, Uncorrelated
1052	26.72974118776	8.40566517326062	Scenario I, Uncorrelated
1053	9.56904940367597	2.90084474688933	Scenario I, Uncorrelated
1054	13.6251250708097	5.86307293998231	Scenario I, Uncorrelated
1055	28.7160013145219	4.40571445602082	Scenario I, Uncorrelated
1056	14.3481257107336	1.5439421189293	Scenario I, Uncorrelated
1057	20.227736003615	7.64753581666842	Scenario I, Uncorrelated
1058	6.15292914742928	3.6253652776726	Scenario I, Uncorrelated
1059	10.8335168366494	11.5254785041614	Scenario I, Uncorrelated
1060	31.944300427537	10.7524450103437	Scenario I, Uncorrelated
1061	9.50206875354858	11.1808140444071	Scenario I, Uncorrelated
1062	18.5287903493246	2.51677648560595	Scenario I, Uncorrelated
1063	10.4453569347109	6.37591396068676	Scenario I, Uncorrelated
1064	5.20220186547463	2.93678046423996	Scenario I, Uncorrelated
1065	7.13266411468545	13.3861201387508	Scenario I, Uncorrelated
1066	21.5813203556317	7.62308923568488	Scenario I, Uncorrelated
1067	13.044286298695	6.00248241846447	Scenario I, Uncorrelated
1068	10.9274452838114	2.49119423241853	Scenario I, Uncorrelated
1069	13.3311174113873	10.2687218355427	Scenario I, Uncorrelated
1070	8.00540428170528	3.96375315630683	Scenario I, Uncorrelated
1071	12.048632863939	4.74590223545321	Scenario I, Uncorrelated
1072	26.8950267222251	5.79667484384658	Scenario I, Uncorrelated
1073	22.9513811581457	6.18854463071861	Scenario I, Uncorrelated
1074	17.8250953966981	11.7110647405286	Scenario I, Uncorrelated
1075	11.2621371682206	4.15683463362854	Scenario I, Uncorrelated
1076	12.2376722066199	3.71441852890549	Scenario I, Uncorrelated
1077	6.81206952947158	5.87028967729518	Scenario I, Uncorrelated
1078	15.739000692423	5.59149436763605	Scenario I, Uncorrelated
1079	25.8085920229047	3.57205995014308	Scenario I, Uncorrelated
1080	15.3771830923717	2.09737547393828	Scenario I, Uncorrelated
1081	14.7467889509564	6.16342895015813	Scenario I, Uncorrelated
1082	7.98997019202102	8.06243076995262	Scenario I, Uncorrelated
1083	10.4826935972087	8.71265827105051	Scenario I, Uncorrelated
1084	19.0303939495779	2.49403094240189	Scenario I, Uncorrelated
1085	6.04557780657287	3.63851054223898	Scenario I, Uncorrelated
1086	30.7782332191386	3.65589457498044	Scenario I, Uncorrelated
1087	11.7444419381461	2.18381967630653	Scenario I, Uncorrelated
1088	7.94748073983072	3.79472168829441	Scenario I, Uncorrelated
1089	38.2214223824292	6.45829126670142	Scenario I, Uncorrelated
1090	9.13923677409118	9.41357033864317	Scenario I, Uncorrelated
1091	11.1429135230582	7.42565768905447	Scenario I, Uncorrelated
1092	4.86788041424361	6.21122169403087	Scenario I, Uncorrelated
1093	16.8239678342606	8.13021158801793	Scenario I, Uncorrelated
1094	9.32592373249146	4.14962468876938	Scenario I, Uncorrelated
1095	15.3548650936018	12.5956672391745	Scenario I, Uncorrelated
1096	7.83684554217188	2.40881496257032	Scenario I, Uncorrelated
1097	11.091803636764	10.6320282604878	Scenario I, Uncorrelated
1098	14.2113039348444	6.41464120501908	Scenario I, Uncorrelated
1099	10.0033937418919	6.36983791070541	Scenario I, Uncorrelated
1100	38.5768347068011	3.60795980982145	Scenario I, Uncorrelated
1101	14.6872252385751	9.7986185273997	Scenario I, Uncorrelated
1102	11.1294382619347	8.22693246156814	Scenario I, Uncorrelated
1103	9.36767507185191	3.57892876645099	Scenario I, Uncorrelated
1104	0.944639294963324	4.87929185752831	Scenario I, Uncorrelated
1105	12.5501155656271	1.91933122441474	Scenario I, Uncorrelated
1106	28.5160831720168	8.06325701531115	Scenario I, Uncorrelated
1107	8.36512700655945	20.7241585325602	Scenario I, Uncorrelated
1108	17.3197814344466	3.05744544099892	Scenario I, Uncorrelated
1109	8.4576324078085	12.0976160468285	Scenario I, Uncorrelated
1110	4.21855916762553	10.9976105370404	Scenario I, Uncorrelated
1111	20.8279082655997	5.54271870934167	Scenario I, Uncorrelated
1112	14.5683575634795	11.5377904199445	Scenario I, Uncorrelated
1113	12.3340236463215	4.24951058410444	Scenario I, Uncorrelated
1114	5.24501962777581	8.54385626907758	Scenario I, Uncorrelated
1115	2.03116773904193	9.45992144436617	Scenario I, Uncorrelated
1116	23.3941896262276	4.50488084624383	Scenario I, Uncorrelated
1117	25.2767981048301	5.97084272997262	Scenario I, Uncorrelated
1118	11.3226706272613	1.76594866488952	Scenario I, Uncorrelated
1119	9.29372383931123	3.74837934262886	Scenario I, Uncorrelated
1120	8.96393632533072	5.42951094198717	Scenario I, Uncorrelated
1121	14.5573744270468	5.00231243192692	Scenario I, Uncorrelated
1122	27.2189164281375	4.05953783626076	Scenario I, Uncorrelated
1123	3.8095304641377	4.72938978513319	Scenario I, Uncorrelated
1124	4.17868394948405	8.92654996755099	Scenario I, Uncorrelated
1125	7.52855762094165	4.97569914439339	Scenario I, Uncorrelated
1126	10.3134233739439	8.61146722543786	Scenario I, Uncorrelated
1127	13.6403408411896	7.39755460750066	Scenario I, Uncorrelated
1128	16.484355500195	4.15040658365379	Scenario I, Uncorrelated
1129	11.3307275945996	5.31482769131301	Scenario I, Uncorrelated
1130	16.5717677415646	2.90313911302295	Scenario I, Uncorrelated
1131	15.4367816642103	2.19005607053301	Scenario I, Uncorrelated
1132	11.9622924653649	0.586129502428076	Scenario I, Uncorrelated
1133	5.80997527974495	13.5229231816955	Scenario I, Uncorrelated
1134	12.037632071787	13.1969226475211	Scenario I, Uncorrelated
1135	13.2681980220614	5.99754848065901	Scenario I, Uncorrelated
1136	13.6004965690934	2.64725062384029	Scenario I, Uncorrelated
1137	12.5503696158535	3.44087380006023	Scenario I, Uncorrelated
1138	8.24750281706142	3.02345543936707	Scenario I, Uncorrelated
1139	2.0094934153816	4.88521256639302	Scenario I, Uncorrelated
1140	2.94775376596989	1.3882717615043	Scenario I, Uncorrelated
1141	26.7656491800175	5.10696700952836	Scenario I, Uncorrelated
1142	5.74142683558245	8.87609226295555	Scenario I, Uncorrelated
1143	25.3193822414106	2.34725453291128	Scenario I, Uncorrelated
1144	8.08789902616974	4.9485798671669	Scenario I, Uncorrelated
1145	14.7669057959627	4.13578039954295	Scenario I, Uncorrelated
1146	26.1227339311718	5.68588058882696	Scenario I, Uncorrelated
1147	8.75546621442845	5.54303620546972	Scenario I, Uncorrelated
1148	16.1912184605132	15.0177962108982	Scenario I, Uncorrelated
1149	21.146887643448	4.98862561036408	Scenario I, Uncorrelated
1150	20.2513210839875	7.36304692803869	Scenario I, Uncorrelated
1151	14.2973226445753	3.10959591210872	Scenario I, Uncorrelated
1152	6.1713389513883	5.37428271359773	Scenario I, Uncorrelated
1153	14.9160801922672	3.89163651136735	Scenario I, Uncorrelated
1154	20.5935806885409	11.4824129685738	Scenario I, Uncorrelated
1155	14.415357101584	9.68837618189661	Scenario I, Uncorrelated
1156	22.2342830371302	3.07098294325987	Scenario I, Uncorrelated
1157	4.28302748019742	3.75989872723938	Scenario I, Uncorrelated
1158	23.9264238511906	3.85851442659916	Scenario I, Uncorrelated
1159	9.28865673147327	2.13548230684078	Scenario I, Uncorrelated
1160	13.0504510633994	2.18546786320984	Scenario I, Uncorrelated
1161	24.4865562325333	6.80943670870902	Scenario I, Uncorrelated
1162	7.11456930922331	4.57078779831686	Scenario I, Uncorrelated
1163	19.0951512044048	14.8992472592426	Scenario I, Uncorrelated
1164	13.1053922153723	1.51552826168836	Scenario I, Uncorrelated
1165	24.6799121126451	6.97425448055657	Scenario I, Uncorrelated
1166	16.2351251251616	10.1170349592932	Scenario I, Uncorrelated
1167	21.8269034585285	4.42701092837749	Scenario I, Uncorrelated
1168	4.98172482713451	3.95773538258029	Scenario I, Uncorrelated
1169	6.07380708687477	3.29518077008523	Scenario I, Uncorrelated
1170	12.7832930939446	4.32308695488938	Scenario I, Uncorrelated
1171	6.3881745645545	2.49693616790663	Scenario I, Uncorrelated
1172	1.87390882358564	5.45886118186713	Scenario I, Uncorrelated
1173	12.5190537932637	4.34975793199356	Scenario I, Uncorrelated
1174	19.8210647208455	7.27557495638832	Scenario I, Uncorrelated
1175	16.5598684547743	2.62531470236332	Scenario I, Uncorrelated
1176	19.9671283259392	5.94264396201879	Scenario I, Uncorrelated
1177	16.8594424932073	1.76169949039997	Scenario I, Uncorrelated
1178	10.0850583158674	9.46275790699892	Scenario I, Uncorrelated
1179	26.91376701776	2.21833312810311	Scenario I, Uncorrelated
1180	12.0145997260853	1.9332986366898	Scenario I, Uncorrelated
1181	21.6276153720689	4.97428934517586	Scenario I, Uncorrelated
1182	29.6782929579295	10.159261844449	Scenario I, Uncorrelated
1183	8.73202457112641	4.99447757922857	Scenario I, Uncorrelated
1184	26.2888931626088	3.50246246496922	Scenario I, Uncorrelated
1185	9.21155805488771	6.65544142795008	Scenario I, Uncorrelated
1186	10.9569594567522	6.18187282271177	Scenario I, Uncorrelated
1187	21.3829454386426	4.45983807663269	Scenario I, Uncorrelated
1188	17.8047375599719	9.74909009261597	Scenario I, Uncorrelated
1189	16.8386674050018	2.38328404767496	Scenario I, Uncorrelated
1190	7.34817088420755	3.57604745059482	Scenario I, Uncorrelated
1191	9.47115585509611	3.17884778478851	Scenario I, Uncorrelated
1192	11.8271462565674	5.3513378076904	Scenario I, Uncorrelated
1193	31.969373406135	10.3370437176443	Scenario I, Uncorrelated
1194	6.69466498616069	4.26854165224495	Scenario I, Uncorrelated
1195	10.957658933737	3.87765217720318	Scenario I, Uncorrelated
1196	22.0123069430888	1.54424052943276	Scenario I, Uncorrelated
1197	24.5348303539274	5.8729143286561	Scenario I, Uncorrelated
1198	21.027230942605	10.5823290680864	Scenario I, Uncorrelated
1199	8.66935997840909	6.20710938114822	Scenario I, Uncorrelated
1200	16.6785521056408	12.7631366373237	Scenario I, Uncorrelated
1201	10.9929236851665	10.7955965918091	Scenario I, Uncorrelated
1202	8.35082362873472	2.58434835867272	Scenario I, Uncorrelated
1203	10.1111460051472	8.08241685674992	Scenario I, Uncorrelated
1204	8.09059737096637	4.73861639933159	Scenario I, Uncorrelated
1205	2.13581829867455	8.00546976730183	Scenario I, Uncorrelated
1206	8.8828655345581	1.85909545364983	Scenario I, Uncorrelated
1207	14.5317193916209	5.44073443227022	Scenario I, Uncorrelated
1208	12.2862070353329	4.15628360525375	Scenario I, Uncorrelated
1209	13.2165952468525	3.70894705332663	Scenario I, Uncorrelated
1210	19.2452436874558	4.46463426927097	Scenario I, Uncorrelated
1211	8.49410228226799	7.03729392359999	Scenario I, Uncorrelated
1212	34.9373222250716	5.20714466396033	Scenario I, Uncorrelated
1213	13.723929501788	6.33726734777674	Scenario I, Uncorrelated
1214	17.3109670065444	6.86347102124426	Scenario I, Uncorrelated
1215	7.21341921160042	7.30371559169118	Scenario I, Uncorrelated
1216	20.258791036771	7.56236794798749	Scenario I, Uncorrelated
1217	15.7534351349527	3.33233222555243	Scenario I, Uncorrelated
1218	18.9687624001504	2.262631476485	Scenario I, Uncorrelated
1219	12.6754239568876	5.77566530004456	Scenario I, Uncorrelated
1220	17.4621218058143	9.00525433006856	Scenario I, Uncorrelated
1221	35.0000917365954	2.32703510986652	Scenario I, Uncorrelated
1222	2.4976339954383	4.85443671258052	Scenario I, Uncorrelated
1223	28.0122622103576	2.40085465111515	Scenario I, Uncorrelated
1224	5.74566112176764	7.39667817933344	Scenario I, Uncorrelated
1225	19.3848999989527	5.43239567709403	Scenario I, Uncorrelated
1226	8.91651224537036	6.16662712495408	Scenario I, Uncorrelated
1227	20.2788275813472	3.13544714699037	Scenario I, Uncorrelated
1228	5.90241841716412	2.2271856229753	Scenario I, Uncorrelated
1229	7.00388207012487	2.14696623747843	Scenario I, Uncorrelated
1230	19.7941045233787	10.310455268085	Scenario I, Uncorrelated
1231	7.03382322356993	5.74276844236005	Scenario I, Uncorrelated
1232	18.544818802536	2.59299798775938	Scenario I, Uncorrelated
1233	14.8360669342701	7.61715458001021	Scenario I, Uncorrelated
1234	16.0265727340013	4.49965662974285	Scenario I, Uncorrelated
1235	17.0314497289549	0.995764776370312	Scenario I, Uncorrelated
1236	18.7634802853818	13.5030687139456	Scenario I, Uncorrelated
1237	11.3338400354111	19.0069708281861	Scenario I, Uncorrelated
1238	19.3696402508532	3.53933225619154	Scenario I, Uncorrelated
1239	21.2868458421256	4.83349783555117	Scenario I, Uncorrelated
1240	12.7861248922508	7.70579392636023	Scenario I, Uncorrelated
1241	22.6156644227787	2.39208052367246	Scenario I, Uncorrelated
1242	19.4960372458508	3.30155117415701	Scenario I, Uncorrelated
1243	13.8963508920278	2.64673161373238	Scenario I, Uncorrelated
1244	1.88150553630261	5.45312841959948	Scenario I, Uncorrelated
1245	9.38291358217234	7.54882380335739	Scenario I, Uncorrelated
1246	20.6115286515309	3.078790188641	Scenario I, Uncorrelated
1247	21.9562087030191	3.38872354958676	Scenario I, Uncorrelated
1248	47.4197475923243	14.1711567716456	Scenario I, Uncorrelated
1249	43.2816589720966	1.5485919137044	Scenario I, Uncorrelated
1250	5.70607506170391	7.62348673913608	Scenario I, Uncorrelated
1251	12.7741388154238	4.90687979512253	Scenario I, Uncorrelated
1252	48.8231389201118	3.76224887468631	Scenario I, Uncorrelated
1253	12.5171575293183	2.25506408869367	Scenario I, Uncorrelated
1254	26.1693957249965	7.37131603907539	Scenario I, Uncorrelated
1255	20.7502809800553	3.81178770933553	Scenario I, Uncorrelated
1256	26.0050348188318	4.9336866441081	Scenario I, Uncorrelated
1257	12.0765164066891	3.18730750499271	Scenario I, Uncorrelated
1258	10.0566015104322	4.59943735217138	Scenario I, Uncorrelated
1259	12.2806809832627	5.69724144853588	Scenario I, Uncorrelated
1260	6.90134664113531	6.22288289374038	Scenario I, Uncorrelated
1261	9.11672822441478	6.2800110503705	Scenario I, Uncorrelated
1262	17.5161395992896	3.28966621591664	Scenario I, Uncorrelated
1263	1.7326610926024	2.52501296443327	Scenario I, Uncorrelated
1264	8.17444324080594	9.30187736423641	Scenario I, Uncorrelated
1265	11.446263892588	3.04963548635641	Scenario I, Uncorrelated
1266	15.0719429493505	1.02927371803927	Scenario I, Uncorrelated
1267	11.5228540594947	1.41076411590825	Scenario I, Uncorrelated
1268	10.0210375549124	5.09722096555029	Scenario I, Uncorrelated
1269	35.9522961043585	10.4177866068609	Scenario I, Uncorrelated
1270	8.8896128544558	5.49326980799505	Scenario I, Uncorrelated
1271	7.04450399932831	4.2765778320477	Scenario I, Uncorrelated
1272	23.5256095492579	21.9176879228719	Scenario I, Uncorrelated
1273	24.9472500438477	4.40251904938155	Scenario I, Uncorrelated
1274	27.1351042132296	7.28300264453804	Scenario I, Uncorrelated
1275	6.71822304724262	5.4963678584051	Scenario I, Uncorrelated
1276	14.3938056733104	4.10666993701429	Scenario I, Uncorrelated
1277	20.2155748150179	4.53947549090558	Scenario I, Uncorrelated
1278	22.367842702873	6.99241960206971	Scenario I, Uncorrelated
1279	22.7707364242797	1.21935602269735	Scenario I, Uncorrelated
1280	10.3403955103342	6.67865221168147	Scenario I, Uncorrelated
1281	12.6318297075986	14.2485351515099	Scenario I, Uncorrelated
1282	13.8758061670391	1.81536579027684	Scenario I, Uncorrelated
1283	13.5309527282828	7.45275259193167	Scenario I, Uncorrelated
1284	11.6605528743348	10.8617010406288	Scenario I, Uncorrelated
1285	7.87140735813943	4.80557695830658	Scenario I, Uncorrelated
1286	18.7363682201446	5.99216329922369	Scenario I, Uncorrelated
1287	7.07757837760217	9.58667158372221	Scenario I, Uncorrelated
1288	41.5785351840375	11.2713105813038	Scenario I, Uncorrelated
1289	18.6862870696923	6.36539347269028	Scenario I, Uncorrelated
1290	12.0375267273029	2.82939075450584	Scenario I, Uncorrelated
1291	10.3275948723674	18.2325826592291	Scenario I, Uncorrelated
1292	10.2494706318409	6.88334606163217	Scenario I, Uncorrelated
1293	16.2025402542263	7.42003525110669	Scenario I, Uncorrelated
1294	9.23310051167737	4.13234415626601	Scenario I, Uncorrelated
1295	23.2074133176022	16.0524162084183	Scenario I, Uncorrelated
1296	7.7232048078314	1.83755418280999	Scenario I, Uncorrelated
1297	22.5378009051515	5.45238620014351	Scenario I, Uncorrelated
1298	3.06414279044839	8.60224888015574	Scenario I, Uncorrelated
1299	7.87880270505824	6.74098771119176	Scenario I, Uncorrelated
1300	18.2364308716493	3.43318334890919	Scenario I, Uncorrelated
1301	10.9092200494552	4.37791577837284	Scenario I, Uncorrelated
1302	3.03768262869525	3.61694927166667	Scenario I, Uncorrelated
1303	15.087983835126	4.87739439731468	Scenario I, Uncorrelated
1304	17.1454509704859	5.7476437601576	Scenario I, Uncorrelated
1305	11.7782895916555	6.53356574995957	Scenario I, Uncorrelated
1306	6.33969973298821	0.847777360537899	Scenario I, Uncorrelated
1307	17.5076501748558	3.04137030756099	Scenario I, Uncorrelated
1308	8.87636023811011	4.44618338914563	Scenario I, Uncorrelated
1309	8.788179198086	3.33357933443182	Scenario I, Uncorrelated
1310	19.4482778793041	3.59186173788954	Scenario I, Uncorrelated
1311	5.18719935155755	4.27136865047443	Scenario I, Uncorrelated
1312	5.66402635947778	3.53323855436074	Scenario I, Uncorrelated
1313	19.2305761976551	8.68899235240622	Scenario I, Uncorrelated
1314	24.192132525247	1.80222036595257	Scenario I, Uncorrelated
1315	3.84844740065178	10.4395404636977	Scenario I, Uncorrelated
1316	35.0809804897764	5.95935885517769	Scenario I, Uncorrelated
1317	21.1197762010124	8.22470834897673	Scenario I, Uncorrelated
1318	9.48630300338419	7.52829340591714	Scenario I, Uncorrelated
1319	4.00167404175204	6.12301767910707	Scenario I, Uncorrelated
1320	22.1557507570977	1.10728497945239	Scenario I, Uncorrelated
1321	15.4484171432569	5.14412210856741	Scenario I, Uncorrelated
1322	4.00709533853762	11.2010400725126	Scenario I, Uncorrelated
1323	11.3856846365719	3.03545456589277	Scenario I, Uncorrelated
1324	12.3018258181168	11.9525572942175	Scenario I, Uncorrelated
1325	39.4780184402128	7.85228102173866	Scenario I, Uncorrelated
1326	16.73529628635	9.05814707496829	Scenario I, Uncorrelated
1327	25.7816054060971	2.38839823750944	Scenario I, Uncorrelated
1328	9.51642468306121	3.09587493467292	Scenario I, Uncorrelated
1329	13.677479722654	5.31088671018092	Scenario I, Uncorrelated
1330	15.6982264194152	5.76724203423763	Scenario I, Uncorrelated
1331	13.840389905474	4.98888224070081	Scenario I, Uncorrelated
1332	15.0761161159914	4.56760086295152	Scenario I, Uncorrelated
1333	14.9648381976838	2.09685699034106	Scenario I, Uncorrelated
1334	14.5684316511718	10.2608078519448	Scenario I, Uncorrelated
1335	16.0994069592491	4.70490969919515	Scenario I, Uncorrelated
1336	6.70597857567554	7.07204222269836	Scenario I, Uncorrelated
1337	12.7030759649045	5.13695778719807	Scenario I, Uncorrelated
1338	7.11360836391824	6.20825378245627	Scenario I, Uncorrelated
1339	12.8306239081338	5.4403238188691	Scenario I, Uncorrelated
1340	19.4674927486418	0.980979333878813	Scenario I, Uncorrelated
1341	18.4942639970869	5.43187451885133	Scenario I, Uncorrelated
1342	6.39314097028012	6.34569902269808	Scenario I, Uncorrelated
1343	23.8649461208741	4.9202569705538	Scenario I, Uncorrelated
1344	10.3228529761772	1.96108050358682	Scenario I, Uncorrelated
1345	9.02740640342389	2.61692918446429	Scenario I, Uncorrelated
1346	16.7838863436609	11.7049171693655	Scenario I, Uncorrelated
1347	22.4946249169486	7.86181288300001	Scenario I, Uncorrelated
1348	21.5143652492385	2.65917477729649	Scenario I, Uncorrelated
1349	8.28599979642029	6.25665315225866	Scenario I, Uncorrelated
1350	18.7439591320903	1.2579833312671	Scenario I, Uncorrelated
1351	36.9179083850953	4.94538031660148	Scenario I, Uncorrelated
1352	10.4430598322191	1.50095309731135	Scenario I, Uncorrelated
1353	12.5558659666586	5.51369498464095	Scenario I, Uncorrelated
1354	4.47768685096944	10.835710521809	Scenario I, Uncorrelated
1355	8.97226449585641	11.5062555196996	Scenario I, Uncorrelated
1356	7.53031290337307	1.81073802366004	Scenario I, Uncorrelated
1357	3.99584552441091	5.73938254897951	Scenario I, Uncorrelated
1358	35.5258220454849	9.87160215405986	Scenario I, Uncorrelated
1359	7.22255994716119	9.13734823011917	Scenario I, Uncorrelated
1360	6.73119926256411	9.89390308332816	Scenario I, Uncorrelated
1361	12.8957254900404	1.38905845822094	Scenario I, Uncorrelated
1362	22.2699159136043	1.98012520660207	Scenario I, Uncorrelated
1363	24.9548356575791	7.55885096035148	Scenario I, Uncorrelated
1364	10.9957376201741	5.6519316919737	Scenario I, Uncorrelated
1365	15.7612552571107	2.56188893108339	Scenario I, Uncorrelated
1366	12.0128644659429	0.954882257616405	Scenario I, Uncorrelated
1367	3.6136398346809	10.3074373105825	Scenario I, Uncorrelated
1368	14.3096186867954	7.90067261502341	Scenario I, Uncorrelated
1369	8.40752363404773	7.78361644051422	Scenario I, Uncorrelated
1370	14.5335479686571	2.61653855072116	Scenario I, Uncorrelated
1371	6.35029820868158	16.0446361039034	Scenario I, Uncorrelated
1372	7.33396576495846	6.58501490444629	Scenario I, Uncorrelated
1373	11.5620265517887	3.4786094100803	Scenario I, Uncorrelated
1374	14.3790077537531	7.77742891426557	Scenario I, Uncorrelated
1375	15.6642127570511	5.68121783318136	Scenario I, Uncorrelated
1376	13.3891732541628	8.59342051813964	Scenario I, Uncorrelated
1377	15.4013395907208	4.88017110305851	Scenario I, Uncorrelated
1378	5.48622346887816	5.90930878304391	Scenario I, Uncorrelated
1379	8.49473929657991	4.19300065746982	Scenario I, Uncorrelated
1380	8.27752690176724	11.2027679292922	Scenario I, Uncorrelated
1381	6.62873593299592	4.98607197272644	Scenario I, Uncorrelated
1382	6.97986185570045	12.3474864063551	Scenario I, Uncorrelated
1383	31.6397976860062	13.7762532488641	Scenario I, Uncorrelated
1384	10.8090494656016	2.55069057689034	Scenario I, Uncorrelated
1385	12.4788792032772	12.540042351376	Scenario I, Uncorrelated
1386	28.1932487007788	8.91374787501186	Scenario I, Uncorrelated
1387	6.23881413523194	12.4390825149939	Scenario I, Uncorrelated
1388	15.2162919364922	3.3133162514257	Scenario I, Uncorrelated
1389	3.29289607784071	6.4381820595575	Scenario I, Uncorrelated
1390	22.5251767245424	3.25276045291898	Scenario I, Uncorrelated
1391	17.1901723711789	5.18683165482351	Scenario I, Uncorrelated
1392	13.2174388960227	2.91402480247135	Scenario I, Uncorrelated
1393	6.94249806540295	5.19913428016394	Scenario I, Uncorrelated
1394	1.5939729934127	6.36364586971248	Scenario I, Uncorrelated
1395	5.53819544145248	14.2499668107141	Scenario I, Uncorrelated
1396	16.9920186848848	3.42902125867295	Scenario I, Uncorrelated
1397	13.5280452993348	2.96752198684359	Scenario I, Uncorrelated
1398	29.887586136657	4.2541485873762	Scenario I, Uncorrelated
1399	11.2494610440334	5.00175994533963	Scenario I, Uncorrelated
1400	7.94380453289673	4.06806349439441	Scenario I, Uncorrelated
1401	35.8791347705448	5.4917184602817	Scenario I, Uncorrelated
1402	8.65989092768354	1.87145162638415	Scenario I, Uncorrelated
1403	18.4772240617582	2.98504156435114	Scenario I, Uncorrelated
1404	4.66922318977205	8.0041016326297	Scenario I, Uncorrelated
1405	9.15171322833226	5.41153361480077	Scenario I, Uncorrelated
1406	22.5515545471024	1.97942828785318	Scenario I, Uncorrelated
1407	30.1078119139241	7.96836802365314	Scenario I, Uncorrelated
1408	32.0369859251744	3.48464895709298	Scenario I, Uncorrelated
1409	25.0419420005471	8.70799008989212	Scenario I, Uncorrelated
1410	15.3221317157435	6.99687355153521	Scenario I, Uncorrelated
1411	9.03332432700676	2.01323783712793	Scenario I, Uncorrelated
1412	8.14933457041337	3.36826139492555	Scenario I, Uncorrelated
1413	20.7164675167753	8.78653791043833	Scenario I, Uncorrelated
1414	1.86595604170163	4.55810389789023	Scenario I, Uncorrelated
1415	18.2087843532784	4.89423625913536	Scenario I, Uncorrelated
1416	21.2562577343794	4.02755548827642	Scenario I, Uncorrelated
1417	11.9553422927483	6.69295791628149	Scenario I, Uncorrelated
1418	3.31911339575671	2.30206895250082	Scenario I, Uncorrelated
1419	5.41934793630339	11.6563226792958	Scenario I, Uncorrelated
1420	8.39207313828495	2.09319808798349	Scenario I, Uncorrelated
1421	29.5704709014505	9.55594031795135	Scenario I, Uncorrelated
1422	30.4308893899659	8.15742070149185	Scenario I, Uncorrelated
1423	9.04078188225209	7.63169169712184	Scenario I, Uncorrelated
1424	8.15568434474713	7.67512983234129	Scenario I, Uncorrelated
1425	7.57642026225316	10.1228088921094	Scenario I, Uncorrelated
1426	41.4113171326431	1.72936173524197	Scenario I, Uncorrelated
1427	4.49619033128055	6.9748311263409	Scenario I, Uncorrelated
1428	14.528069850942	2.42332699916033	Scenario I, Uncorrelated
1429	4.00379128125924	15.1683297851925	Scenario I, Uncorrelated
1430	5.91835162975148	5.43478824015821	Scenario I, Uncorrelated
1431	3.97432745419597	11.314868987539	Scenario I, Uncorrelated
1432	17.3185684496444	12.3234176395998	Scenario I, Uncorrelated
1433	13.0742394153817	11.5507346230317	Scenario I, Uncorrelated
1434	17.6206243344363	7.18955012667996	Scenario I, Uncorrelated
1435	14.823684057703	10.6861716867066	Scenario I, Uncorrelated
1436	22.549985700096	5.36667244925713	Scenario I, Uncorrelated
1437	11.0841263126773	6.35929540150744	Scenario I, Uncorrelated
1438	14.1578205959105	10.3022298441336	Scenario I, Uncorrelated
1439	15.4134575699722	7.83599105642658	Scenario I, Uncorrelated
1440	10.6649386326486	3.07345889349969	Scenario I, Uncorrelated
1441	9.66452879429626	1.74596902080647	Scenario I, Uncorrelated
1442	10.0625827498101	3.44251880195614	Scenario I, Uncorrelated
1443	21.4391689470493	3.04784065941359	Scenario I, Uncorrelated
1444	3.8293508309637	6.03379483870182	Scenario I, Uncorrelated
1445	8.56313864730273	5.9686055066682	Scenario I, Uncorrelated
1446	5.68849024580507	1.54622354697659	Scenario I, Uncorrelated
1447	13.0157759768591	4.82945621108297	Scenario I, Uncorrelated
1448	23.7009971501418	5.01942549243056	Scenario I, Uncorrelated
1449	19.7991638091373	5.98035530532049	Scenario I, Uncorrelated
1450	13.0817324307067	8.73775536112524	Scenario I, Uncorrelated
1451	17.3408234387946	15.8704977534922	Scenario I, Uncorrelated
1452	27.2430921525812	3.13872159821189	Scenario I, Uncorrelated
1453	35.2488609087542	5.88285674908432	Scenario I, Uncorrelated
1454	17.0579957266239	2.79871467799126	Scenario I, Uncorrelated
1455	19.6276363761697	3.87393631672395	Scenario I, Uncorrelated
1456	17.7146777624088	4.74070359444196	Scenario I, Uncorrelated
1457	27.4140651665198	9.4183941797681	Scenario I, Uncorrelated
1458	4.61108087023742	3.31060971340839	Scenario I, Uncorrelated
1459	11.984093305584	6.16802692137246	Scenario I, Uncorrelated
1460	13.5473677537247	11.0686115597301	Scenario I, Uncorrelated
1461	8.09066935222228	4.27485537204944	Scenario I, Uncorrelated
1462	16.0015575444132	10.8540110805408	Scenario I, Uncorrelated
1463	12.3122515897156	10.8399313058573	Scenario I, Uncorrelated
1464	14.546080816834	12.267536297345	Scenario I, Uncorrelated
1465	8.75117694260291	2.78993914953285	Scenario I, Uncorrelated
1466	4.45880310738313	4.01083457896605	Scenario I, Uncorrelated
1467	12.7290238807105	5.68899479159244	Scenario I, Uncorrelated
1468	13.417000079916	5.83295880889428	Scenario I, Uncorrelated
1469	8.42657264217737	2.3283085466988	Scenario I, Uncorrelated
1470	20.5767140411588	5.71108975148105	Scenario I, Uncorrelated
1471	17.3722728470987	6.96011256747774	Scenario I, Uncorrelated
1472	14.9908693675807	2.7801557997471	Scenario I, Uncorrelated
1473	3.00492590228885	10.5641866886353	Scenario I, Uncorrelated
1474	11.3963361980225	4.75720514110333	Scenario I, Uncorrelated
1475	40.7846671221915	4.30695731275037	Scenario I, Uncorrelated
1476	5.71362819239549	4.68287859244669	Scenario I, Uncorrelated
1477	9.25832900002952	3.69295308180485	Scenario I, Uncorrelated
1478	16.756974532621	3.19480617649276	Scenario I, Uncorrelated
1479	8.56975089091668	6.05809023754984	Scenario I, Uncorrelated
1480	6.12892451476922	1.86152680474234	Scenario I, Uncorrelated
1481	14.409693063304	7.47109587077938	Scenario I, Uncorrelated
1482	43.5675161953448	5.65419348291263	Scenario I, Uncorrelated
1483	15.755063409483	4.16679680502228	Scenario I, Uncorrelated
1484	29.5118583920929	13.6322684897949	Scenario I, Uncorrelated
1485	3.8170339455699	1.34823833593853	Scenario I, Uncorrelated
1486	18.9563029800502	10.4606961829148	Scenario I, Uncorrelated
1487	15.430759170399	3.96434443709596	Scenario I, Uncorrelated
1488	11.4085992259949	6.34665083444379	Scenario I, Uncorrelated
1489	9.05385853739947	0.781099032958532	Scenario I, Uncorrelated
1490	10.103867406514	3.0736153436557	Scenario I, Uncorrelated
1491	25.0491998631768	2.05710325016441	Scenario I, Uncorrelated
1492	22.1926403914987	5.95697214354153	Scenario I, Uncorrelated
1493	2.10883238977247	8.19850198767291	Scenario I, Uncorrelated
1494	27.9398993333716	2.76711052521409	Scenario I, Uncorrelated
1495	8.52677215577885	2.97267393092913	Scenario I, Uncorrelated
1496	13.4504058252523	1.91670682935601	Scenario I, Uncorrelated
1497	5.77227308121669	5.005153454236	Scenario I, Uncorrelated
1498	23.0035691717913	7.41210206932566	Scenario I, Uncorrelated
1499	31.1060926282908	4.93463846969768	Scenario I, Uncorrelated
1500	25.4214293067189	2.95048396642978	Scenario I, Uncorrelated
1501	15.6757125521187	3.41190367065433	Scenario I, Uncorrelated
1502	6.95694534472502	12.5896862771047	Scenario I, Uncorrelated
1503	19.8475921473787	4.0285549517102	Scenario I, Uncorrelated
1504	8.32917611939712	6.19272938930003	Scenario I, Uncorrelated
1505	14.441361248418	4.48399848305114	Scenario I, Uncorrelated
1506	7.17144001448044	4.56711683995189	Scenario I, Uncorrelated
1507	15.2485677983267	6.00921783471951	Scenario I, Uncorrelated
1508	11.1372972245883	4.62715265350478	Scenario I, Uncorrelated
1509	26.0998975000348	7.16004626709811	Scenario I, Uncorrelated
1510	14.1940176942188	6.35547582748261	Scenario I, Uncorrelated
1511	8.1409785691474	2.98471968693035	Scenario I, Uncorrelated
1512	3.70764556986033	4.99063113349067	Scenario I, Uncorrelated
1513	16.9392179910725	4.20596486579799	Scenario I, Uncorrelated
1514	26.3982900541366	13.6044283699377	Scenario I, Uncorrelated
1515	9.4017494891334	9.10600964376608	Scenario I, Uncorrelated
1516	6.16815350244833	5.27251966971623	Scenario I, Uncorrelated
1517	30.365022301004	4.14390192120782	Scenario I, Uncorrelated
1518	3.22313114840654	3.71520643636656	Scenario I, Uncorrelated
1519	26.4557962208991	6.89269966227411	Scenario I, Uncorrelated
1520	10.6866347636474	3.96340307914972	Scenario I, Uncorrelated
1521	20.0185774580099	4.44620449808942	Scenario I, Uncorrelated
1522	16.916942155658	2.39453063643444	Scenario I, Uncorrelated
1523	22.2691027867867	6.23210343482966	Scenario I, Uncorrelated
1524	2.08735190743353	6.56893091960661	Scenario I, Uncorrelated
1525	5.82690988891798	11.1836976944965	Scenario I, Uncorrelated
1526	4.19864167863895	8.33266862802644	Scenario I, Uncorrelated
1527	15.7338730482275	3.39599028179597	Scenario I, Uncorrelated
1528	37.9408863055625	6.62216690248842	Scenario I, Uncorrelated
1529	26.9142987630785	5.84311705111964	Scenario I, Uncorrelated
1530	14.3131147494994	1.71342970517477	Scenario I, Uncorrelated
1531	14.2525965698778	3.62034337565335	Scenario I, Uncorrelated
1532	3.58979300183236	7.39807601383646	Scenario I, Uncorrelated
1533	7.0782570130223	4.91714053257441	Scenario I, Uncorrelated
1534	12.9671144570768	4.82611085291376	Scenario I, Uncorrelated
1535	15.3938913042049	14.990194364915	Scenario I, Uncorrelated
1536	16.6841041666836	2.6819549982632	Scenario I, Uncorrelated
1537	36.3424263013084	4.34751079593902	Scenario I, Uncorrelated
1538	25.6901858050313	9.55914744499635	Scenario I, Uncorrelated
1539	27.0007118881571	5.9579544522388	Scenario I, Uncorrelated
1540	9.18683009643517	3.65812748630006	Scenario I, Uncorrelated
1541	5.68739027857112	13.4884947672384	Scenario I, Uncorrelated
1542	14.3851523902621	5.43465647816459	Scenario I, Uncorrelated
1543	17.7706297943157	5.93848011217218	Scenario I, Uncorrelated
1544	18.5115124376795	3.69211959802617	Scenario I, Uncorrelated
1545	25.6013119097325	7.79148446831292	Scenario I, Uncorrelated
1546	5.77036057257034	9.79367725301917	Scenario I, Uncorrelated
1547	9.21132571859238	2.10469085201899	Scenario I, Uncorrelated
1548	15.1641799044803	9.38972806727292	Scenario I, Uncorrelated
1549	6.1300749744334	7.74769047290879	Scenario I, Uncorrelated
1550	1.84153811290232	4.12327737018501	Scenario I, Uncorrelated
1551	7.38021271194928	5.62563828508039	Scenario I, Uncorrelated
1552	5.25937390642307	2.5398387496197	Scenario I, Uncorrelated
1553	2.45881438779572	9.45224336203037	Scenario I, Uncorrelated
1554	19.957447054918	8.61219054518326	Scenario I, Uncorrelated
1555	20.9761545831053	9.310892923928	Scenario I, Uncorrelated
1556	13.2531336895301	9.48288743881815	Scenario I, Uncorrelated
1557	7.90140665867726	15.9259199128394	Scenario I, Uncorrelated
1558	6.91855052123117	3.94971222272464	Scenario I, Uncorrelated
1559	3.54455568153815	7.58493257261292	Scenario I, Uncorrelated
1560	16.3385222371767	11.3946988636384	Scenario I, Uncorrelated
1561	8.87675280342921	4.10863480462831	Scenario I, Uncorrelated
1562	8.10476230390917	0.655628037221385	Scenario I, Uncorrelated
1563	7.64086952275212	4.50947923301441	Scenario I, Uncorrelated
1564	7.79082586797087	10.2440565017803	Scenario I, Uncorrelated
1565	9.90484400110054	3.92697919187288	Scenario I, Uncorrelated
1566	14.965210763504	2.4046682678307	Scenario I, Uncorrelated
1567	12.4309216376913	2.37662180762536	Scenario I, Uncorrelated
1568	12.0648010438861	5.28601658442671	Scenario I, Uncorrelated
1569	6.86239538729176	0.82123593585616	Scenario I, Uncorrelated
1570	27.7679631491222	3.13988050835418	Scenario I, Uncorrelated
1571	26.9190738610218	2.95099580119682	Scenario I, Uncorrelated
1572	14.1517316997527	4.67549872531602	Scenario I, Uncorrelated
1573	13.9878752061374	4.8834332129958	Scenario I, Uncorrelated
1574	7.9772279531404	2.8604421119042	Scenario I, Uncorrelated
1575	13.2063696406963	1.72066365824463	Scenario I, Uncorrelated
1576	21.5396026317596	8.77891293104901	Scenario I, Uncorrelated
1577	6.77930662384738	10.5505805321762	Scenario I, Uncorrelated
1578	14.6798175800327	2.95208975893862	Scenario I, Uncorrelated
1579	5.27587049549105	0.535377662047644	Scenario I, Uncorrelated
1580	13.5532209298645	2.90804648775535	Scenario I, Uncorrelated
1581	14.9018032689536	8.00448880109987	Scenario I, Uncorrelated
1582	8.56062519130524	1.89535951578058	Scenario I, Uncorrelated
1583	10.889536432832	6.60155021070634	Scenario I, Uncorrelated
1584	10.6527137670935	4.20855683742746	Scenario I, Uncorrelated
1585	13.7287010652624	5.00224508783936	Scenario I, Uncorrelated
1586	7.93683494326914	4.58630730725183	Scenario I, Uncorrelated
1587	9.89693596807521	8.29940495190892	Scenario I, Uncorrelated
1588	4.07056092735755	7.84701855869658	Scenario I, Uncorrelated
1589	9.54096041244531	9.33250997178822	Scenario I, Uncorrelated
1590	3.7631610314237	13.4968315196621	Scenario I, Uncorrelated
1591	8.41872220090467	5.40984111533762	Scenario I, Uncorrelated
1592	11.9019589729831	8.03400133059076	Scenario I, Uncorrelated
1593	12.8970605728054	5.77533185897695	Scenario I, Uncorrelated
1594	15.6303489232227	8.72938255625826	Scenario I, Uncorrelated
1595	9.78171221752324	6.0596802106728	Scenario I, Uncorrelated
1596	15.0444753265198	2.72524487413174	Scenario I, Uncorrelated
1597	5.91135345138519	6.85334173062547	Scenario I, Uncorrelated
1598	32.8186558835793	1.10834835534812	Scenario I, Uncorrelated
1599	13.6156877632924	6.90477443848267	Scenario I, Uncorrelated
1600	1.17959969437997	4.80439946112543	Scenario I, Uncorrelated
1601	10.4623455618826	4.2548026665786	Scenario I, Uncorrelated
1602	10.5646868987669	3.93083794707871	Scenario I, Uncorrelated
1603	3.13225122484386	4.71666242128638	Scenario I, Uncorrelated
1604	7.30101412348259	4.8240897684993	Scenario I, Uncorrelated
1605	7.88094170379691	4.11857527708366	Scenario I, Uncorrelated
1606	11.4361714331416	2.1689718748673	Scenario I, Uncorrelated
1607	8.30304318880852	7.91032546093318	Scenario I, Uncorrelated
1608	19.5077196245828	3.2395987905599	Scenario I, Uncorrelated
1609	19.3235749639698	5.34226379447858	Scenario I, Uncorrelated
1610	1.83514714520001	3.305632737568	Scenario I, Uncorrelated
1611	11.8586314317901	5.29916882722893	Scenario I, Uncorrelated
1612	11.8152936673329	4.1534782415375	Scenario I, Uncorrelated
1613	18.2140620048538	2.10206255041094	Scenario I, Uncorrelated
1614	13.8724173262463	6.86159564340651	Scenario I, Uncorrelated
1615	2.51730400710125	3.22180557682427	Scenario I, Uncorrelated
1616	15.3168982708571	1.9314921030455	Scenario I, Uncorrelated
1617	13.7631484758486	3.32810540065001	Scenario I, Uncorrelated
1618	19.6690371538204	11.9457534069665	Scenario I, Uncorrelated
1619	18.1020591527074	5.47757373911986	Scenario I, Uncorrelated
1620	15.0506591812176	3.09287641764338	Scenario I, Uncorrelated
1621	2.68698427475836	8.1148165120286	Scenario I, Uncorrelated
1622	35.0903272335665	1.4716529828359	Scenario I, Uncorrelated
1623	32.9624084825127	2.52081689618988	Scenario I, Uncorrelated
1624	8.60605912436251	8.4289246909107	Scenario I, Uncorrelated
1625	7.38963234973225	4.51274746750344	Scenario I, Uncorrelated
1626	9.56870678420244	4.84389926138239	Scenario I, Uncorrelated
1627	9.46309131023956	2.8183434913887	Scenario I, Uncorrelated
1628	16.5752942014997	7.6794172682491	Scenario I, Uncorrelated
1629	10.4045934439981	12.1756074819802	Scenario I, Uncorrelated
1630	12.4759190637095	2.58500801921198	Scenario I, Uncorrelated
1631	9.37429967072969	5.68868273301569	Scenario I, Uncorrelated
1632	22.5377873127504	6.83457427320262	Scenario I, Uncorrelated
1633	12.5971161798659	2.44089705887114	Scenario I, Uncorrelated
1634	9.18515032471086	5.74601179084381	Scenario I, Uncorrelated
1635	3.49565350459527	10.9878061454755	Scenario I, Uncorrelated
1636	6.83570039757909	2.84073207225898	Scenario I, Uncorrelated
1637	15.0414538551949	4.44909784447785	Scenario I, Uncorrelated
1638	3.74942749649783	10.4579586028785	Scenario I, Uncorrelated
1639	14.6465420250301	2.86299802172136	Scenario I, Uncorrelated
1640	9.19513570249913	1.48831607942546	Scenario I, Uncorrelated
1641	10.2176889640855	6.10927165462157	Scenario I, Uncorrelated
1642	7.8019773660911	2.77839776172719	Scenario I, Uncorrelated
1643	4.75606148497997	3.1986230905006	Scenario I, Uncorrelated
1644	12.7743942886804	10.5866551322677	Scenario I, Uncorrelated
1645	9.91236734180588	3.47040528363042	Scenario I, Uncorrelated
1646	21.0328379022958	8.06986608987257	Scenario I, Uncorrelated
1647	24.0241150244077	8.45844653833986	Scenario I, Uncorrelated
1648	8.70965086732028	4.86508084968814	Scenario I, Uncorrelated
1649	27.3235709526992	8.27309179366597	Scenario I, Uncorrelated
1650	21.1726912359285	6.48844839969249	Scenario I, Uncorrelated
1651	10.0473696954619	8.41723521847218	Scenario I, Uncorrelated
1652	11.899506967753	12.392389683878	Scenario I, Uncorrelated
1653	15.7669925521097	4.58612274605631	Scenario I, Uncorrelated
1654	19.0243260547349	8.54156662268924	Scenario I, Uncorrelated
1655	35.3697598577418	1.47377056135137	Scenario I, Uncorrelated
1656	18.1983834468378	4.33366724313371	Scenario I, Uncorrelated
1657	2.30048458023027	8.78974128653537	Scenario I, Uncorrelated
1658	12.5231470476018	15.9865989768343	Scenario I, Uncorrelated
1659	16.7110159408591	4.5506205876071	Scenario I, Uncorrelated
1660	36.7928567084452	1.43044710490023	Scenario I, Uncorrelated
1661	5.63697629032923	5.19628920553816	Scenario I, Uncorrelated
1662	8.9081028406465	19.5683520001774	Scenario I, Uncorrelated
1663	14.9446015034832	4.66332924191581	Scenario I, Uncorrelated
1664	29.6546798342409	2.44701211675006	Scenario I, Uncorrelated
1665	5.75083192067249	5.662367194954	Scenario I, Uncorrelated
1666	15.0074784266019	5.65459253177931	Scenario I, Uncorrelated
1667	11.0483355816935	6.40657085197163	Scenario I, Uncorrelated
1668	14.6086122797819	10.6852929853911	Scenario I, Uncorrelated
1669	29.9194817792212	11.1972191729625	Scenario I, Uncorrelated
1670	4.61641741907397	2.41558560424766	Scenario I, Uncorrelated
1671	30.0540284741605	2.52743587230906	Scenario I, Uncorrelated
1672	28.7789398610404	1.20473495967198	Scenario I, Uncorrelated
1673	8.26788467343825	4.36127407062055	Scenario I, Uncorrelated
1674	27.1416933966746	1.63689491498649	Scenario I, Uncorrelated
1675	10.7309199889643	6.414829486975	Scenario I, Uncorrelated
1676	31.0452581351373	10.7553771588721	Scenario I, Uncorrelated
1677	17.3421158350612	3.62277492970264	Scenario I, Uncorrelated
1678	9.69082895043821	10.8202664803969	Scenario I, Uncorrelated
1679	25.9968713100431	6.65542050826467	Scenario I, Uncorrelated
1680	3.64336133074427	6.75248159471477	Scenario I, Uncorrelated
1681	11.3694540910633	5.83799295573667	Scenario I, Uncorrelated
1682	4.3126408309199	7.13961304826989	Scenario I, Uncorrelated
1683	11.3707640454603	1.31099970353489	Scenario I, Uncorrelated
1684	24.2470315890288	7.45425603795963	Scenario I, Uncorrelated
1685	15.0799306887209	5.43106794537458	Scenario I, Uncorrelated
1686	12.3030334671201	5.23855568280708	Scenario I, Uncorrelated
1687	11.3502423652537	9.12614734469834	Scenario I, Uncorrelated
1688	35.1690712316055	6.75445448769333	Scenario I, Uncorrelated
1689	19.3128421027954	5.67255398557004	Scenario I, Uncorrelated
1690	8.03363399628061	8.46113138429328	Scenario I, Uncorrelated
1691	18.8219354702392	2.54176764745827	Scenario I, Uncorrelated
1692	32.3191464140011	4.05214100059937	Scenario I, Uncorrelated
1693	8.17179589210305	4.99843839563096	Scenario I, Uncorrelated
1694	12.4683262178979	5.35114459695787	Scenario I, Uncorrelated
1695	9.66203973295481	0.719824226740312	Scenario I, Uncorrelated
1696	14.0130473575935	4.0835588746983	Scenario I, Uncorrelated
1697	13.2289100088441	6.20159907940581	Scenario I, Uncorrelated
1698	9.62142442826066	4.48667808282357	Scenario I, Uncorrelated
1699	16.2561481276362	2.39227279380939	Scenario I, Uncorrelated
1700	12.8708213298053	3.60755914520113	Scenario I, Uncorrelated
1701	5.90377200215476	7.18516504215288	Scenario I, Uncorrelated
1702	15.9579561033767	4.74945993383646	Scenario I, Uncorrelated
1703	12.0807266065759	4.69352880907442	Scenario I, Uncorrelated
1704	15.1084706342083	1.50039673842258	Scenario I, Uncorrelated
1705	13.8555027564249	1.94229343353015	Scenario I, Uncorrelated
1706	13.5992335563517	3.26655826405226	Scenario I, Uncorrelated
1707	13.1699950538473	5.1909034385039	Scenario I, Uncorrelated
1708	11.0780248228923	10.0323031116592	Scenario I, Uncorrelated
1709	11.3057569185075	5.10129128530822	Scenario I, Uncorrelated
1710	15.4234643351694	4.80356732511895	Scenario I, Uncorrelated
1711	6.60262437509765	1.01993532529624	Scenario I, Uncorrelated
1712	15.1890542038919	8.87060783109202	Scenario I, Uncorrelated
1713	24.2441120341966	7.30310893069027	Scenario I, Uncorrelated
1714	24.0302288597561	4.21235558800052	Scenario I, Uncorrelated
1715	13.4352315062094	5.41874033313213	Scenario I, Uncorrelated
1716	15.7492683266497	4.86470863341207	Scenario I, Uncorrelated
1717	15.1962542261231	10.9813878459584	Scenario I, Uncorrelated
1718	8.79539754396741	3.6331620048478	Scenario I, Uncorrelated
1719	12.1754366987115	9.99741658322466	Scenario I, Uncorrelated
1720	18.9492174946388	4.37716520203751	Scenario I, Uncorrelated
1721	13.585274259541	6.6860187120913	Scenario I, Uncorrelated
1722	14.3247460289029	2.45112355308618	Scenario I, Uncorrelated
1723	15.5006016907784	4.41448685964368	Scenario I, Uncorrelated
1724	11.2067875521227	3.82293731786492	Scenario I, Uncorrelated
1725	21.7786587969459	4.81145183511972	Scenario I, Uncorrelated
1726	27.2295628921443	4.56354510609719	Scenario I, Uncorrelated
1727	51.3470876406022	14.0385848121058	Scenario I, Uncorrelated
1728	10.7272650501796	8.07617502777552	Scenario I, Uncorrelated
1729	11.6073728502391	11.4262028379777	Scenario I, Uncorrelated
1730	9.34653491756046	2.16615935528975	Scenario I, Uncorrelated
1731	15.6614879310099	6.19312074730978	Scenario I, Uncorrelated
1732	7.05959214911028	4.06495941191822	Scenario I, Uncorrelated
1733	17.0967125210222	10.1561378370028	Scenario I, Uncorrelated
1734	22.0339646510855	5.51805905629086	Scenario I, Uncorrelated
1735	6.69091087498168	4.09241352035138	Scenario I, Uncorrelated
1736	9.7325930169849	5.81571286312105	Scenario I, Uncorrelated
1737	23.2096451087404	4.31933157296318	Scenario I, Uncorrelated
1738	7.63451159136974	11.8083038449616	Scenario I, Uncorrelated
1739	10.029754430742	0.756944716979344	Scenario I, Uncorrelated
1740	10.4702045123923	3.64222109558616	Scenario I, Uncorrelated
1741	24.1970244341434	6.82724676664477	Scenario I, Uncorrelated
1742	2.33830232094511	2.26125097167044	Scenario I, Uncorrelated
1743	19.6166308146207	0.879928210686546	Scenario I, Uncorrelated
1744	17.0239268076324	7.35914224146499	Scenario I, Uncorrelated
1745	7.36030725395052	11.1711332380614	Scenario I, Uncorrelated
1746	6.90952650733756	2.83472165594794	Scenario I, Uncorrelated
1747	3.42726090812854	6.37991975029467	Scenario I, Uncorrelated
1748	5.03298140461592	2.40672237392529	Scenario I, Uncorrelated
1749	12.2790750074672	3.82222136790647	Scenario I, Uncorrelated
1750	14.2573065594206	3.58884476657587	Scenario I, Uncorrelated
1751	4.14447737037731	5.18283155986293	Scenario I, Uncorrelated
1752	4.92642263179936	2.93438643896362	Scenario I, Uncorrelated
1753	8.15723248264744	8.15594382732023	Scenario I, Uncorrelated
1754	2.12293743457177	8.27290720614716	Scenario I, Uncorrelated
1755	8.08428298161238	6.96674906860372	Scenario I, Uncorrelated
1756	7.99818077739152	3.23964443513581	Scenario I, Uncorrelated
1757	21.1250801785522	6.31178501219386	Scenario I, Uncorrelated
1758	10.3697558412551	3.84738931354563	Scenario I, Uncorrelated
1759	18.2908373221351	21.5694362593982	Scenario I, Uncorrelated
1760	3.27475548001033	12.0373113689859	Scenario I, Uncorrelated
1761	4.84048053987689	6.88243311265266	Scenario I, Uncorrelated
1762	4.71543027349606	6.70744082607127	Scenario I, Uncorrelated
1763	14.353398495809	6.63444052825034	Scenario I, Uncorrelated
1764	20.5027190280585	3.01171813173852	Scenario I, Uncorrelated
1765	3.54693690904336	15.2283448829536	Scenario I, Uncorrelated
1766	9.0968416338029	3.73569264707905	Scenario I, Uncorrelated
1767	8.1676404722833	14.31968412482	Scenario I, Uncorrelated
1768	37.8106496959571	3.14498510453602	Scenario I, Uncorrelated
1769	5.997956399449	8.73694582886252	Scenario I, Uncorrelated
1770	18.2454502670372	4.88581818632586	Scenario I, Uncorrelated
1771	33.6175510779252	2.2198773343249	Scenario I, Uncorrelated
1772	17.9402017749112	3.35496107303325	Scenario I, Uncorrelated
1773	19.9517885334409	1.58217978908546	Scenario I, Uncorrelated
1774	28.6729445218277	5.91493205489285	Scenario I, Uncorrelated
1775	13.6356473817438	2.39351736032907	Scenario I, Uncorrelated
1776	23.7873898509354	4.65976087969829	Scenario I, Uncorrelated
1777	26.6927357341068	10.7981896165449	Scenario I, Uncorrelated
1778	32.7937360219876	17.7205282346383	Scenario I, Uncorrelated
1779	9.24684436858194	7.23559437048214	Scenario I, Uncorrelated
1780	8.11758920967583	5.58887334806983	Scenario I, Uncorrelated
1781	16.0253357024761	2.9880390813322	Scenario I, Uncorrelated
1782	17.5304709874318	5.03667240791553	Scenario I, Uncorrelated
1783	25.271751741669	6.62794651986522	Scenario I, Uncorrelated
1784	24.9397104307478	7.69949942110007	Scenario I, Uncorrelated
1785	13.2052668548161	2.41232814040346	Scenario I, Uncorrelated
1786	9.10800141693389	6.43696338583056	Scenario I, Uncorrelated
1787	7.84134428465676	12.7983134422273	Scenario I, Uncorrelated
1788	23.2210717685605	6.20608719837857	Scenario I, Uncorrelated
1789	13.4327535253724	6.05658662168376	Scenario I, Uncorrelated
1790	13.3454257482447	7.57406532081093	Scenario I, Uncorrelated
1791	15.992238429386	9.46232707273923	Scenario I, Uncorrelated
1792	14.3099078580351	5.82621869869453	Scenario I, Uncorrelated
1793	23.2804076296283	15.7290855814684	Scenario I, Uncorrelated
1794	6.38012191123368	6.4575680486204	Scenario I, Uncorrelated
1795	8.46701460571271	6.57681619131232	Scenario I, Uncorrelated
1796	4.60955897525778	2.71107419133078	Scenario I, Uncorrelated
1797	26.5232303251038	14.8057444894601	Scenario I, Uncorrelated
1798	4.51031890314356	3.94527189015497	Scenario I, Uncorrelated
1799	12.1908757162228	3.41742211253699	Scenario I, Uncorrelated
1800	11.2941224798474	7.25458552634035	Scenario I, Uncorrelated
1801	10.8733525384222	3.30873123412358	Scenario I, Uncorrelated
1802	36.0590482111582	3.05841541150999	Scenario I, Uncorrelated
1803	5.5009792209578	5.39739864262262	Scenario I, Uncorrelated
1804	13.7006134106376	4.87525576637684	Scenario I, Uncorrelated
1805	8.6313955395772	1.99922920284392	Scenario I, Uncorrelated
1806	7.13988636128808	4.19304263163168	Scenario I, Uncorrelated
1807	16.5469411891886	3.39734619048015	Scenario I, Uncorrelated
1808	8.97929261255103	0.945635140520022	Scenario I, Uncorrelated
1809	18.3156333686671	5.57366438046922	Scenario I, Uncorrelated
1810	8.66571044139278	1.55874783741415	Scenario I, Uncorrelated
1811	23.5620327109054	8.94697744097515	Scenario I, Uncorrelated
1812	5.82682404261855	7.84880313509506	Scenario I, Uncorrelated
1813	6.89484776128533	4.30555725790609	Scenario I, Uncorrelated
1814	7.09506335430742	0.902820013540004	Scenario I, Uncorrelated
1815	12.6874922167303	9.65882463143029	Scenario I, Uncorrelated
1816	19.5494650556426	7.58452043916002	Scenario I, Uncorrelated
1817	6.42342305209567	2.91606182958723	Scenario I, Uncorrelated
1818	14.8947234084186	1.93553092768479	Scenario I, Uncorrelated
1819	5.54044328677861	9.14217140846292	Scenario I, Uncorrelated
1820	5.96670454707879	6.23606026224377	Scenario I, Uncorrelated
1821	19.4799360378613	1.69658601552654	Scenario I, Uncorrelated
1822	10.2769928165538	4.17996557489464	Scenario I, Uncorrelated
1823	4.64984099219725	3.21012079456417	Scenario I, Uncorrelated
1824	4.01280803468244	2.6923480308585	Scenario I, Uncorrelated
1825	18.9387975114624	2.0671769279976	Scenario I, Uncorrelated
1826	16.7938904709403	13.0319616739114	Scenario I, Uncorrelated
1827	11.6850886622543	3.80322528553192	Scenario I, Uncorrelated
1828	22.4963408231728	6.49831093970041	Scenario I, Uncorrelated
1829	17.9453222967653	3.71756738601899	Scenario I, Uncorrelated
1830	7.07983568520311	8.16266574303586	Scenario I, Uncorrelated
1831	14.0086896847059	11.6236909770865	Scenario I, Uncorrelated
1832	19.637580320451	2.84622963586089	Scenario I, Uncorrelated
1833	11.8408215624935	4.61726504708262	Scenario I, Uncorrelated
1834	42.9456549486744	13.5349487831527	Scenario I, Uncorrelated
1835	18.8654481032528	2.04034598601211	Scenario I, Uncorrelated
1836	15.0296831352435	6.04077945010344	Scenario I, Uncorrelated
1837	27.7108651168836	10.4871998584921	Scenario I, Uncorrelated
1838	22.6089786944468	1.76937454374832	Scenario I, Uncorrelated
1839	15.1952999886682	4.86562418036424	Scenario I, Uncorrelated
1840	5.30983612249684	5.81208896552579	Scenario I, Uncorrelated
1841	23.2456274798212	2.95833039295125	Scenario I, Uncorrelated
1842	12.0143155055527	3.47023688416511	Scenario I, Uncorrelated
1843	5.35952674483975	8.45101501544943	Scenario I, Uncorrelated
1844	21.0523839874977	2.83653937266966	Scenario I, Uncorrelated
1845	16.3583032848791	2.95181552367807	Scenario I, Uncorrelated
1846	7.7590833573952	6.24916626458247	Scenario I, Uncorrelated
1847	9.67084267598751	4.77155849251564	Scenario I, Uncorrelated
1848	8.47719349770363	3.25754390238497	Scenario I, Uncorrelated
1849	3.7855737769842	12.5620288791647	Scenario I, Uncorrelated
1850	4.02355249678372	5.15838989211152	Scenario I, Uncorrelated
1851	13.940087715933	9.19750071492304	Scenario I, Uncorrelated
1852	4.38484509778539	5.19664879046387	Scenario I, Uncorrelated
1853	11.2981392506849	2.09121637419894	Scenario I, Uncorrelated
1854	7.89459506986994	10.2255117873973	Scenario I, Uncorrelated
1855	6.90453052808218	1.12112172996565	Scenario I, Uncorrelated
1856	32.0258956782538	2.14866710440686	Scenario I, Uncorrelated
1857	15.7059293630138	4.73343319511155	Scenario I, Uncorrelated
1858	16.599992918567	3.64219223495572	Scenario I, Uncorrelated
1859	15.7064273234679	14.6958550568101	Scenario I, Uncorrelated
1860	6.87465235898984	5.90579342233747	Scenario I, Uncorrelated
1861	7.29843187047001	4.10435424668183	Scenario I, Uncorrelated
1862	4.65783416868864	8.0604818679502	Scenario I, Uncorrelated
1863	5.55632898313767	4.27490779406015	Scenario I, Uncorrelated
1864	24.57628193796	4.90937970631994	Scenario I, Uncorrelated
1865	4.0619562564703	2.13192003473626	Scenario I, Uncorrelated
1866	28.775088088139	4.95962239975035	Scenario I, Uncorrelated
1867	10.3070106496367	7.23761041178204	Scenario I, Uncorrelated
1868	12.6405908123725	0.422312671963498	Scenario I, Uncorrelated
1869	10.523692624999	5.95512168723868	Scenario I, Uncorrelated
1870	21.5688500972894	8.36592262093987	Scenario I, Uncorrelated
1871	9.66122135654384	0.272562516689959	Scenario I, Uncorrelated
1872	14.385824829444	4.05610707003921	Scenario I, Uncorrelated
1873	19.8248451879147	27.1168185151609	Scenario I, Uncorrelated
1874	7.95862494545777	0.742925164493017	Scenario I, Uncorrelated
1875	15.1926099338542	11.6252969344015	Scenario I, Uncorrelated
1876	11.5756374870358	12.5551434789241	Scenario I, Uncorrelated
1877	3.12620478561434	6.64595049804204	Scenario I, Uncorrelated
1878	23.9711628955565	5.78086360435626	Scenario I, Uncorrelated
1879	16.6877463444853	8.30608809300099	Scenario I, Uncorrelated
1880	17.8045597024469	5.22070423067012	Scenario I, Uncorrelated
1881	22.6970428993655	1.87567605804551	Scenario I, Uncorrelated
1882	4.3223862765276	5.35962613749562	Scenario I, Uncorrelated
1883	21.648097803435	4.81233817154129	Scenario I, Uncorrelated
1884	21.3012743864891	9.00440702713336	Scenario I, Uncorrelated
1885	8.33650620758246	2.32466939400634	Scenario I, Uncorrelated
1886	31.9801490330426	8.64387795376734	Scenario I, Uncorrelated
1887	16.7021162651436	4.7081004514845	Scenario I, Uncorrelated
1888	18.7100848991219	11.4062963152469	Scenario I, Uncorrelated
1889	10.8109367832001	14.1259946246558	Scenario I, Uncorrelated
1890	19.7900493264256	7.49012335481991	Scenario I, Uncorrelated
1891	15.0528337261797	6.63789223446635	Scenario I, Uncorrelated
1892	7.41580638947885	5.68884363973496	Scenario I, Uncorrelated
1893	16.0880651962105	2.97898872399877	Scenario I, Uncorrelated
1894	11.7898775468667	3.62672697112139	Scenario I, Uncorrelated
1895	29.8252484906184	1.51390303380025	Scenario I, Uncorrelated
1896	9.39404748300117	9.54771550807418	Scenario I, Uncorrelated
1897	10.9282243830298	5.98035006331587	Scenario I, Uncorrelated
1898	6.00732637151482	6.38800885546913	Scenario I, Uncorrelated
1899	14.3837577485455	6.93548997837557	Scenario I, Uncorrelated
1900	19.1292112910882	6.79298205652429	Scenario I, Uncorrelated
1901	10.150864468258	4.72474905885201	Scenario I, Uncorrelated
1902	3.89029241143896	6.96704054749491	Scenario I, Uncorrelated
1903	16.0177187301842	3.49731238716836	Scenario I, Uncorrelated
1904	21.6435269399453	8.36800487036507	Scenario I, Uncorrelated
1905	12.0877930746462	11.8337874058356	Scenario I, Uncorrelated
1906	6.28747094329783	2.35318467784383	Scenario I, Uncorrelated
1907	13.2626668817541	1.03786360144653	Scenario I, Uncorrelated
1908	19.3161966213666	5.29462761524359	Scenario I, Uncorrelated
1909	20.1645393596794	1.73519281629585	Scenario I, Uncorrelated
1910	8.07330985372816	0.722671573269755	Scenario I, Uncorrelated
1911	9.08072265735351	5.42240330737522	Scenario I, Uncorrelated
1912	7.41888272017522	9.08234519485208	Scenario I, Uncorrelated
1913	14.8549416640578	4.98066112455399	Scenario I, Uncorrelated
1914	10.2883910836397	3.23221997742212	Scenario I, Uncorrelated
1915	10.1725387732173	2.7687453687181	Scenario I, Uncorrelated
1916	5.7315394375242	2.07964031227034	Scenario I, Uncorrelated
1917	3.65125375438365	5.70067397121112	Scenario I, Uncorrelated
1918	15.1468812154449	6.09145377197498	Scenario I, Uncorrelated
1919	14.8282565752395	2.48672227295993	Scenario I, Uncorrelated
1920	10.9013622538749	10.4284359626838	Scenario I, Uncorrelated
1921	13.5637747368005	4.31110049258456	Scenario I, Uncorrelated
1922	8.60028519902935	5.86788675808906	Scenario I, Uncorrelated
1923	13.6179154674442	11.1755773091565	Scenario I, Uncorrelated
1924	22.3327744806941	4.18639762182676	Scenario I, Uncorrelated
1925	13.0208427963953	9.1001802195512	Scenario I, Uncorrelated
1926	13.9595881926253	1.52532539983258	Scenario I, Uncorrelated
1927	17.2784576171804	7.85379515368664	Scenario I, Uncorrelated
1928	7.56706834131888	10.5606956667241	Scenario I, Uncorrelated
1929	4.96481567117054	5.72709827595481	Scenario I, Uncorrelated
1930	5.2338982146208	7.90099513574898	Scenario I, Uncorrelated
1931	10.1816730486677	6.7855581348378	Scenario I, Uncorrelated
1932	11.04947367823	7.65070909144769	Scenario I, Uncorrelated
1933	7.00937674029764	8.58663560169893	Scenario I, Uncorrelated
1934	27.4760406545938	6.26835739518801	Scenario I, Uncorrelated
1935	14.1861614446986	4.02765456940809	Scenario I, Uncorrelated
1936	3.24023033479569	5.79021296010522	Scenario I, Uncorrelated
1937	16.2115657747655	5.48870506896366	Scenario I, Uncorrelated
1938	26.4180099877558	13.5809601488915	Scenario I, Uncorrelated
1939	15.486275435195	7.08647045646818	Scenario I, Uncorrelated
1940	18.8502920637208	4.30248662629233	Scenario I, Uncorrelated
1941	8.06727006364765	3.44395117948904	Scenario I, Uncorrelated
1942	14.0067764109562	6.58429195967335	Scenario I, Uncorrelated
1943	6.54812848753083	6.99479708901112	Scenario I, Uncorrelated
1944	20.7651133353366	4.04891048194109	Scenario I, Uncorrelated
1945	21.9127907404117	6.46264889097216	Scenario I, Uncorrelated
1946	12.8081847554529	12.7366768183286	Scenario I, Uncorrelated
1947	14.1872606607062	3.9104889574593	Scenario I, Uncorrelated
1948	14.6144818156283	20.5370705152606	Scenario I, Uncorrelated
1949	13.5825109686406	3.55858905246298	Scenario I, Uncorrelated
1950	19.2566836526912	5.74922747257749	Scenario I, Uncorrelated
1951	19.9668344108931	6.41806775342356	Scenario I, Uncorrelated
1952	5.62736846434844	2.61778724464231	Scenario I, Uncorrelated
1953	9.86348902956263	2.70981739948472	Scenario I, Uncorrelated
1954	5.33886123978441	2.79399711159847	Scenario I, Uncorrelated
1955	13.8300671580432	4.59444103405083	Scenario I, Uncorrelated
1956	40.7412089154402	5.36710138320986	Scenario I, Uncorrelated
1957	8.22695073371692	10.887514687248	Scenario I, Uncorrelated
1958	11.516487293048	1.07941407999542	Scenario I, Uncorrelated
1959	7.64416883088477	7.29525441428258	Scenario I, Uncorrelated
1960	8.91291647165528	6.36785688216553	Scenario I, Uncorrelated
1961	12.2140477098702	10.7713165323653	Scenario I, Uncorrelated
1962	12.1466013468406	8.00110590017806	Scenario I, Uncorrelated
1963	3.89120764083195	7.97132979972947	Scenario I, Uncorrelated
1964	8.19312264530018	7.98393967713095	Scenario I, Uncorrelated
1965	20.6507216449716	4.58308502814147	Scenario I, Uncorrelated
1966	14.3086772690726	6.42301813149573	Scenario I, Uncorrelated
1967	15.22046397657	14.6652013851606	Scenario I, Uncorrelated
1968	23.5052967363323	6.89682863785761	Scenario I, Uncorrelated
1969	9.52843767051783	9.31721646232663	Scenario I, Uncorrelated
1970	10.5371094974083	5.62571985969043	Scenario I, Uncorrelated
1971	23.7245745861822	10.2847872013147	Scenario I, Uncorrelated
1972	13.5010744998131	5.66335556486276	Scenario I, Uncorrelated
1973	27.968670213056	10.7124952124396	Scenario I, Uncorrelated
1974	17.6732221469696	4.25738957906739	Scenario I, Uncorrelated
1975	7.98361433836461	6.8699255751597	Scenario I, Uncorrelated
1976	5.11144694788716	1.94677746279694	Scenario I, Uncorrelated
1977	14.1083177752888	4.90328454127395	Scenario I, Uncorrelated
1978	12.8503859331305	2.89850455146606	Scenario I, Uncorrelated
1979	13.6101228098339	5.18714503177572	Scenario I, Uncorrelated
1980	8.52888958297825	4.91358603679902	Scenario I, Uncorrelated
1981	24.5791447409031	2.73636054836099	Scenario I, Uncorrelated
1982	12.9700232138685	7.64633996245228	Scenario I, Uncorrelated
1983	10.8149107664333	5.29014189459759	Scenario I, Uncorrelated
1984	24.6875716025581	2.17818562622982	Scenario I, Uncorrelated
1985	11.3128638489783	6.2983041076718	Scenario I, Uncorrelated
1986	8.32177985856026	9.45893115624181	Scenario I, Uncorrelated
1987	19.2074053844028	6.95394765397168	Scenario I, Uncorrelated
1988	12.7884201868923	4.11827551054666	Scenario I, Uncorrelated
1989	27.1467400112089	0.317908161751479	Scenario I, Uncorrelated
1990	9.40471119044536	1.87670372486452	Scenario I, Uncorrelated
1991	12.9492856736594	4.36533020045855	Scenario I, Uncorrelated
1992	11.534494162383	0.73789566613256	Scenario I, Uncorrelated
1993	16.6885877547017	7.71831626282588	Scenario I, Uncorrelated
1994	14.5509407293999	6.14648445777017	Scenario I, Uncorrelated
1995	4.26897321459345	4.34041951812082	Scenario I, Uncorrelated
1996	13.3519615734638	0.800366833732872	Scenario I, Uncorrelated
1997	11.5849296608625	8.87333089982202	Scenario I, Uncorrelated
1998	28.010643597233	9.16580546697313	Scenario I, Uncorrelated
1999	6.26679191915366	16.9948497924484	Scenario I, Uncorrelated
[truncated: 18,001 more rows]
