# Supplementary material for: From work stress to disease: A computational model
Source: PLoS One. 2022 Feb 16;17(2):e0263966. doi: 10.1371/journal.pone.0263966 (PMC8849534; doi:10.1371/journal.pone.0263966)
Supplement: S1 Data — Zip file with data used in S5 and S6 Scripts. (ZIP) [file pone.0263966.s009.zip › figureData/data_figure4a_impulses_correlation_no_anticipation.csv]

simperson	night.f.mean_pp	work.f.mean_pp
1	5.98718170890354	2.42075739659874
2	5.64864639135122	3.68859854493811
3	4.81672996045984	2.02034301687409
4	12.6119849795495	6.11354549993492
5	7.0167311591331	5.03990319322256
6	9.96505035019861	5.46573326635281
7	6.77393567964212	8.46781560720392
8	14.9518686655395	6.83507315401411
9	20.0351529793576	3.32469588662771
10	8.94901716602961	2.06260051218037
11	9.1202659684729	7.89111939203213
12	0.845315378964413	10.1427505340656
13	21.4044454686874	7.42985759667462
14	14.183373366055	4.0302490857459
15	7.84936996057858	3.16018561028907
16	32.1941977903693	2.70883350819564
17	4.49262887034491	3.33799555781964
18	18.5333652493066	5.57965476549627
19	8.98079244154524	3.23153583497469
20	33.0089199796459	3.58536680736864
21	6.63961520248699	2.7994918708114
22	8.30152734025623	8.71257719245669
23	5.95724881449538	4.77466550483037
24	21.3568693769986	3.32432008087425
25	13.0577014001544	8.05629110370121
26	15.1848938997035	7.5660221255416
27	9.89153607209546	7.60024198727913
28	29.9396815930015	3.94846601241415
29	16.7119119891029	7.49317311848263
30	30.9813590496993	12.4552666674362
31	9.52148352040749	5.40095861704709
32	6.22053057138673	2.3904760812848
33	4.49793295841975	7.79644964078344
34	10.3596986226276	4.066423054504
35	7.88685234916995	8.61566606020892
36	10.8183843252435	4.95818276777382
37	13.0455864288325	11.4725245139861
38	5.85910493008514	3.52646370958645
39	8.1199036198116	7.56261381602099
40	15.0958631824377	2.76792040561123
41	11.2736334670712	3.78493647106391
42	9.18496906909245	1.53274228102803
43	18.0563676868167	14.5887051714689
44	20.7253275627665	6.17495620521706
45	3.58206640495456	9.40311490397972
46	26.4659228970737	3.59503686776439
47	17.4133941473984	2.87870355762235
48	14.7066149735303	1.75457221192386
49	30.7095143581802	5.30609834602356
50	12.3978291390871	3.62457613563974
51	4.15343290110473	8.7632878626565
52	9.66065482221168	5.88120193174861
53	5.02952243459749	5.75997017710238
54	26.463513244483	7.64354219597478
55	27.368646089289	9.58933644137996
56	28.9219992466374	6.28576734116981
57	7.3419465388589	2.36362682434097
58	11.6604896234816	0.971843309054997
59	6.47337576877831	3.94799198683103
60	11.7424300443069	7.47685419379558
61	11.4356641504678	2.52730570478582
62	17.6039532984371	4.97977433385224
63	6.26788235588693	9.8067789225769
64	2.5369289671101	5.24063565274744
65	17.997216694946	7.77911359195082
66	15.3432520029364	5.54277167573567
67	13.7278851611074	3.53532944175155
68	17.1119324835748	3.1535647872362
69	14.792055315859	2.01345323010728
70	7.43355562493908	4.77927744385643
71	6.53632290124872	5.47333988488599
72	3.99037699817947	4.16126637567415
73	21.6081107362033	4.36011428908234
74	9.71281825159758	9.00917017824369
75	4.3177137895126	4.94405100504217
76	19.2200948858051	7.08596317356395
77	20.7016035585186	8.73510837261487
78	13.2345975295756	7.10812766674291
79	7.35066610136591	5.67512650585979
80	21.6306399803909	11.9294643021294
81	19.0265153668972	5.79870058992541
82	13.7120159425997	6.99136168647415
83	15.6442552138589	1.56073761902899
84	30.276770935972	3.669840335215
85	13.4355589627909	5.98846567540604
86	20.4676874506006	9.85439275817719
87	8.11783097013566	3.57955743225685
88	4.83035239562409	1.38920784317002
89	12.7124225796558	1.3885989249666
90	15.2356479492733	3.58568720019496
91	22.3516793809715	6.84758960755627
92	39.1127316472416	3.13536087012174
93	6.60030413833718	3.12068727780822
94	11.0130986690791	4.77143262972758
95	19.8517427071799	7.43353609142726
96	31.4318898539078	5.46294701817521
97	14.3447677006948	10.8349371348855
98	26.9840188346925	1.17064000496313
99	17.4663725609836	2.70191929682434
100	17.9930646717607	10.6085664690777
101	11.5472234573678	2.60692263827383
102	18.1235756465838	1.49935511654483
103	7.86936438361423	8.84450156094836
104	39.9864103668239	17.5295374513779
105	6.48253953208091	6.62221474445364
106	8.53194406111599	5.83681653391756
107	12.8063612606954	6.17974695624965
108	6.9354087193779	5.67503341665603
109	9.4279866654673	8.631084319943
110	15.4451519086121	4.24795301902359
111	3.99124949918251	16.8044771856862
112	9.6578693761022	6.65887752293853
113	12.0493472069217	8.06481064655312
114	22.1905209100534	9.03431181334681
115	2.80588552893934	5.74026004178775
116	9.41173667484519	5.21798920119437
117	15.8310234298634	2.37067065837532
118	22.5090651751968	8.18127310108269
119	27.6066997876125	6.23868467544552
120	5.06041501962128	2.75595176362447
121	15.8830083557168	8.5158246670997
122	11.397505308126	11.3777884884888
123	27.9154467293702	12.4883886230873
124	28.1804137972136	7.46810915423871
125	1.55594417966074	9.59277702515742
126	13.591612848314	2.07799356220567
127	26.5169830780002	9.51373197662131
128	11.4060499375665	5.78169247432016
129	11.6881545143304	3.41046093888692
130	13.2622494160409	9.33931016145338
131	23.4654265854037	3.04523681229854
132	33.2911809972141	14.6908394497354
133	14.960203565073	3.73131329714777
134	17.8931570149688	1.77893373284639
135	3.83404890406465	7.3897226320821
136	19.1041333326315	14.1781700318087
137	1.9020891750062	3.76918167469225
138	14.4116364723447	3.76075006248472
139	8.70980322098509	7.26641880379348
140	19.4537117473909	7.73648188960348
141	22.6250173070317	17.0464325846377
142	7.18187311460991	1.60456815641103
143	15.0674083603919	17.4867843852897
144	8.89837668374964	2.92556047898818
145	42.8344552098072	3.1245877599259
146	5.78587092553996	8.19088364493915
147	8.27781065648317	5.36799536796367
148	7.71572457453862	3.39672147596682
149	14.5116281798661	3.65877597641447
150	13.9460921429832	7.69250574181877
151	15.9046223155837	11.5945146041144
152	19.9100047785256	6.04152141054779
153	29.9995014964011	5.2381338138522
154	25.3900365152588	5.69235182182326
155	9.47924084839005	3.62733345725506
156	11.8932789010997	8.04712176663691
157	24.6008319163807	3.57158359246954
158	31.9133945689666	5.48412872130705
159	42.2749018459739	1.55628511463265
160	24.8795703526302	12.3798056356383
161	17.1024419668253	10.6514408491203
162	9.09623635453468	6.3892654366744
163	10.0988008451493	5.6591012083029
164	24.2773151246672	11.7448848060389
165	5.75514617172505	2.41440024405529
166	6.48442952970296	7.12475828479562
167	12.5935633353186	2.74725942958092
168	25.9654953245891	4.0830755423677
169	24.5316610811871	8.91612766846143
170	9.1696817092244	3.60433355167078
171	46.9654989351465	1.90772806309673
172	8.21407604467335	3.78933460100317
173	8.5399923650499	11.558505116451
174	8.37558671174394	2.59317249251783
175	11.9761850706016	2.50471882790347
176	10.3973136732236	6.11429401943091
177	15.5529168062646	6.07742748549343
178	10.7299093424686	8.0764341896725
179	11.4138964139569	16.252111505566
180	9.71775594005976	1.32599878370239
181	37.8437348276998	8.80205662338876
182	12.8625419355767	7.32549749002193
183	17.8755223417861	4.05825677373314
184	8.72408094901375	8.67259275895072
185	24.4124476606934	8.51594660422641
186	13.8782072282931	7.15706155064908
187	11.0845400690227	2.94206201629345
188	2.94207301817718	5.45861093121603
189	9.77433828618931	2.83092134947686
190	24.4234016643938	8.03245725108514
191	18.5871444315993	1.03379230658836
192	13.058778060889	3.41119297824994
193	23.6442679181211	5.50491819332442
194	22.2247578265609	5.2616157152471
195	18.9864142847075	7.22426003381203
196	10.8234084991944	7.10591625259073
197	17.5547149054054	2.51977307665406
198	5.41089824330789	6.10384237466841
199	13.4241255982249	2.39799932936312
200	19.4288758249158	8.45770892549569
201	10.1405446670734	6.39035721880136
202	7.25892498185929	2.64010394201301
203	6.35075894323592	6.32422826772069
204	7.48783773261309	4.58492282007063
205	7.05464370282731	0.563587966214007
206	11.2342841784315	3.03304990027548
207	11.6819234786784	11.133284774044
208	12.1206059182327	3.71590106796526
209	4.93760616170098	8.33659047208321
210	39.0524970251898	2.58718865940707
211	26.1909414521873	4.36062265460799
212	13.9125914571918	16.4527944367044
213	17.7614526805962	9.06896988152207
214	4.24143648593606	4.03642659084344
215	20.9476820797791	7.29614164215354
216	31.675462200431	7.71488341982869
217	11.102960686607	23.1877627316035
218	27.5765715304064	4.30260230706892
219	13.9991711241914	8.30941850901743
220	12.0055738292683	3.99191878514969
221	12.6669932467974	2.25212531461705
222	31.223259751137	5.64097743325908
223	7.58668557041282	2.40829461423955
224	6.65815358496674	4.0295939801812
225	5.56227205972651	16.8445398927289
226	9.13819319858447	10.9715975829502
227	8.23476724684046	5.63435847580234
228	13.5805290937747	11.8073816793233
229	3.37488944089919	5.91798977137219
230	11.3941371150698	3.35733284395304
231	13.9577169073273	7.54559370971452
232	6.68147406718235	7.41481951017718
233	19.6528702912766	4.98996050916823
234	15.5882078835474	5.72439169175753
235	15.1712389312491	5.21851870425525
236	11.1562141576806	6.01940648637019
237	29.5460492806777	10.9087072310561
238	13.5648912173285	7.13709498662464
239	46.6774567409251	5.28804363770627
240	15.2435924192285	9.7231490429521
241	27.3370555400925	5.19475404394121
242	14.8948472122421	1.71416993314882
243	5.55278662396488	2.47259083560661
244	23.1897502779618	3.99830407930026
245	5.0370883264092	3.68131134521328
246	11.2624422050673	10.0336683499848
247	4.23936064369361	5.4121641708931
248	6.60343880855198	4.76665093891585
249	12.7400308928094	4.60789142960275
250	8.52068310769155	2.90669591378596
251	11.5269408475476	6.34254356552853
252	7.75837139451322	5.43417121241514
253	9.0111464305034	1.9546146983528
254	6.68854069003362	4.32095817180842
255	5.70604424235445	3.16935383144577
256	25.0362427451781	3.12847262159768
257	3.21429790323484	10.1107704845211
258	7.35618669920582	11.2054828099513
259	33.2519688247973	3.60338577218525
260	13.9463877901019	8.171534434225
261	15.1772175405931	6.72488905550957
262	28.9393397058375	5.35583203234331
263	16.8288408399227	4.11678292152095
264	11.5763843073744	9.00490118006698
265	3.53121674867874	5.99632102895435
266	18.4749686290343	5.33204476200868
267	14.8743114693972	9.0919969747368
268	12.7426744761908	4.22965774083969
269	10.9144820646937	3.90208940306319
270	9.27672731229416	11.9059616600729
271	12.0319944108199	4.79662365610024
272	28.201555885501	3.0692208006354
273	12.0551072074385	6.4950243411861
274	30.3295967202088	3.81499814700454
275	14.3844473732999	3.1808599397172
276	27.8907501229863	10.5250952249559
277	5.40192161790233	15.5398556060808
278	22.7215168438332	3.85978159108703
279	16.9674810922903	5.07689587138231
280	12.3561672328575	15.282812938232
281	11.200425500647	4.01553125677279
282	17.8593483124628	8.41700120045576
283	13.1484762506716	12.9087267990588
284	11.5739542500556	2.32466845632133
285	10.974535086041	7.08461645188564
286	7.5033028870244	8.92919092486645
287	8.39354356434056	5.37562242746799
288	12.9139565323129	6.86441517185092
289	17.7871676149879	9.27178775572847
290	6.7077396487963	1.76293275147801
291	8.76942358300616	4.15000796262303
292	4.41090723795815	16.6569871226201
293	20.7497400292008	3.34669463377903
294	13.069338849232	4.97203343110632
295	29.9879681542601	9.24588690366978
296	9.41143572942375	15.7159342437143
297	21.7175480366027	5.24055721392005
298	17.5871262745797	2.31797335524204
299	12.1478354137615	5.26691303751921
300	11.1579772449368	5.61326952784907
301	18.2300896885628	5.61825989750477
302	7.93589169653884	5.71183838800213
303	12.0470694065175	3.15874942920047
304	18.3883659544519	5.76455116118155
305	23.6687323428303	5.44791483395661
306	7.9572516961743	8.31724930593186
307	26.2602295578354	7.97431759933778
308	20.5969430763443	2.61048345918181
309	11.589158486881	2.40184309762934
310	10.0007018923054	8.20187377444232
311	15.6151474804915	6.24026773619043
312	6.14119853618397	17.6866776408824
313	18.9177291366079	9.26504816760023
314	29.7831338005972	3.49661512082914
315	7.18327813357013	3.13740995939413
316	10.5655382950132	1.54631243878709
317	10.3881801667402	7.31129303140013
318	4.88956033459397	6.44525072359229
319	12.3642313719289	2.04534587553878
320	10.7449145491711	4.90922457022415
321	21.9849331355849	7.13877706044496
322	19.743852893935	6.43356717538214
323	12.4764845381203	11.317426506436
324	26.3014753380905	4.76455566685816
325	18.5583556233796	5.54829072032188
326	5.94227179348902	5.1230183666331
327	22.2368858348293	8.99071892262982
328	25.2275712757902	6.27183700214829
329	17.7553587265005	2.1717428682309
330	18.0706057272217	5.57249642384484
331	10.2726609473862	3.20905665044514
332	19.8241785137985	6.14346547487499
333	4.1704573123066	4.6134333008965
334	14.0239345245889	3.38880850925687
335	12.8397755867167	8.01168661701095
336	16.8807066837156	8.04747333401421
337	13.8152482520868	6.59533646463624
338	21.0313652550803	1.79100977311977
339	8.5951445868158	6.42368923410449
340	14.4086685188126	2.95072732691581
341	6.5275670622529	3.01978913279518
342	18.1461959718537	3.83922814348934
343	15.8448795519224	19.0588027265538
344	22.1220010669996	3.79804429535049
345	24.7502174940465	5.42708483204963
346	3.42558642024607	3.6456649609903
347	22.9567744307012	5.87795265609996
348	13.302760389947	7.2167073278212
349	7.02513992521525	11.4859322525523
350	12.5749218339828	8.32933658742327
351	17.0722880619381	3.66179644763309
352	7.43627929034845	10.7136054843528
353	8.50528121493695	10.276929630276
354	23.3619190641069	5.38070489936444
355	18.0647415241358	6.82533492188581
356	4.54174932889833	4.39440796289659
357	24.8163960643351	5.69809865572995
358	12.1016144273547	4.352014415047
359	19.9521163086689	1.50115951477016
360	4.68355563011048	5.84226645751682
361	15.0421095257725	7.86472263024638
362	5.21107573142147	4.07336222167231
363	29.1228768170892	2.52188080226855
364	7.00430435021296	10.650578009159
365	4.94917165431948	3.95082003804712
366	9.06471771728505	2.23735045474378
367	6.04973775976761	6.93483226742879
368	10.8331794289569	5.1102220920582
369	5.65380821042569	2.35284436607952
370	3.86171029022408	2.29444735641052
371	17.1855233112252	5.17117868490851
372	7.64277520237716	7.56997099985374
373	13.3049775664735	6.56765937668106
374	41.9368717474283	5.21627616130978
375	7.3120958105669	11.7597081568784
376	14.250691020733	2.30300598539148
377	6.29478322631527	7.65993157080545
378	6.96932220523411	7.74546618496437
379	10.5195684388461	0.94496246066906
380	15.6675182324131	3.97018696367206
381	13.3927808245637	1.42900121946264
382	10.9088402488479	7.8151881597578
383	12.7598440234626	4.49991794392468
384	6.31400858195566	0.448683756938224
385	28.3839595745075	8.81133012357573
386	13.4719449570337	5.59300892679873
387	35.2024077977739	6.35865513626973
388	10.9194474588765	4.78446966644084
389	8.65456231121024	5.74409701911861
390	24.9697601975611	3.25410836169837
391	13.7397242457215	7.40095466605047
392	0.951897723851557	11.1700678220943
393	17.1319090269971	4.97527292371591
394	18.1856002784026	4.93509304636819
395	10.3995970672449	8.40258529728861
396	16.1007926367003	5.28258608120928
397	19.7365367774536	13.469616522429
398	6.99029942143944	4.29363061540204
399	6.61426409650692	2.76628027535376
400	12.5183296950478	3.08164494797621
401	14.5974742152331	10.4670324483534
402	24.974986454343	5.18772663013408
403	4.30099982165894	3.32518141217059
404	22.1012296531041	2.64820005587115
405	13.3593657648963	4.54721732994026
406	20.4563728276099	6.61311043146884
407	4.81953597276229	4.08777203745279
408	5.94060955477792	3.54116771531626
409	21.348172995124	1.70542389449229
410	22.7299978756654	3.2167643664118
411	6.12976823169246	1.90732112585322
412	8.98757445472068	4.75879795517594
413	12.1109877828178	5.67873977977685
414	13.2212390794024	6.39670531632689
415	20.3204546394674	1.42677596097458
416	12.0375667659218	9.49680154624647
417	13.9515320337028	4.22885798424027
418	13.5141410413716	6.46341816135594
419	16.9080624216687	14.6062936167631
420	43.4475990536071	7.88587019622528
421	9.69066274138861	8.52021221769131
422	11.6889106621481	4.91281888477406
423	9.28799346145312	8.15519356934444
424	10.0639550534437	5.08956781533967
425	11.5513284264044	9.01080409282579
426	11.601776508633	5.89905586058923
427	12.719069776595	7.77709454974032
428	5.33211701564158	9.78083188866842
429	20.1746657473348	4.35758190323668
430	16.3354505069311	5.78365911186058
431	6.72708271997306	3.70514062951594
432	7.79405271709519	0.659997527187013
433	1.85968178616665	3.30166728016929
434	15.3393616665995	12.3537236423703
435	1.87372255880114	6.53638028946949
436	6.1949367592203	6.21165938291021
437	3.18629906979334	0.68011776361272
438	6.54808670833564	3.78721710805571
439	12.5413421457186	10.9525322286724
440	14.3700259760186	2.09763690546446
441	16.0512829318509	7.01437858067074
442	8.15709702312321	5.92513691917787
443	21.3068202156046	10.0257404802934
444	13.7614445413577	14.9265862907208
445	12.692170652447	5.59480511462046
446	21.1967490702088	2.72733632442375
447	26.024064482442	3.83490886430057
448	32.7200307697021	3.32439980158285
449	5.01336990983682	3.6046555236579
450	19.9064500200347	6.17326674472777
451	36.0480471678041	5.53283035644272
452	25.1005294359861	3.36876483295208
453	8.47408564991777	10.4278997717057
454	7.44679353231196	4.79423763664457
455	12.8826001173834	1.34934488357565
456	2.50959624209523	5.94207741124424
457	35.2377692836822	4.86126731475546
458	2.28619486993821	9.14027820044188
459	13.0096427326022	6.93160580275631
460	14.6696534259573	4.00267395309405
461	10.2949153218259	2.88605956285975
462	33.3381602651217	5.29827504516038
463	14.3378619735481	1.96293400254109
464	30.2969497568057	8.85517571308578
465	7.89538712841489	6.15236132545454
466	5.30897424020444	9.3830309088115
467	8.96991952405455	11.4484398247958
468	7.08213439496879	4.15964073772276
469	14.9608794613613	4.12399543480171
470	15.1213670801777	5.80202894027037
471	30.960552949816	4.91978297697857
472	20.0513443893726	4.89349803840027
473	20.312655013023	5.19584615842199
474	1.76183446354601	3.55718919637096
475	7.4077159277865	2.22587419117618
476	10.5070313885513	5.56066863636157
477	11.087871425559	4.80943546841942
478	9.41767835028194	3.79693339301919
479	28.3293345009118	2.6754657831988
480	29.5747321135915	2.42548648664726
481	4.35265801079815	9.36805310140524
482	16.4823312414809	6.31139585826464
483	8.79089025645507	4.57640490478221
484	36.0425034993498	5.28468058402343
485	14.6122086646372	4.35821262025586
486	25.5969519337777	6.96363384496925
487	5.9339529356414	3.20773444813685
488	8.95627316944502	3.47438874362147
489	7.62020508069334	2.58278601990434
490	5.60055874767454	0.677240533649224
491	7.48650591236632	9.78745485681455
492	4.97719646766911	14.3216043151484
493	19.9549203614757	12.645491344266
494	2.87219324280175	7.59474188196783
495	19.8762965923136	2.82262446903231
496	11.0399766886312	4.43516080027455
497	24.8409406022626	11.4190836656696
498	13.3701434129265	6.69897643339356
499	10.5373874280207	11.3518354896736
500	16.5132745387592	7.21184461035383
501	27.5317352135525	6.00120758058822
502	18.0473889379911	8.39368291223743
503	12.1631183536489	2.80922067395574
504	3.63723272425735	1.6823026546979
505	9.04577224754446	1.95295469730601
506	16.3796300739583	4.64657515989473
507	32.2902432486972	1.50004534951809
508	6.04270999220327	5.35275317918731
509	6.54014269244727	9.92605484973735
510	5.10026763156179	1.95575776013929
511	16.8195199152975	1.49897590235843
512	6.70559129299252	9.18879331030918
513	14.2283546251421	2.35470931159249
514	18.4741252096909	1.63139260399589
515	14.0058783434149	10.3935088276136
516	10.5747362999844	11.3457999094678
517	4.57633280229192	4.56378293232751
518	11.6879293745663	5.30106938820559
519	10.7089664635199	3.37485559292531
520	10.3498314117562	9.26038630556915
521	16.6475015827911	2.1891688004153
522	12.0475603745653	5.55345885556678
523	5.73515164624704	8.93576340800853
524	8.34353184538746	10.887802161413
525	13.2052552902889	7.30474920913124
526	22.769443573302	2.70066598422759
527	20.8588410498517	1.24907272165499
528	20.5206255874376	13.67152146186
529	44.429474461292	2.27383760238799
530	9.76441308587539	3.93118677687097
531	20.5203183345345	6.90235219734433
532	20.5165556910744	2.88770670658173
533	8.43370765593217	7.256890918903
534	20.0314141782043	8.04207619890077
535	12.1080761783706	2.19327596212921
536	11.7976836804012	4.27556553103376
537	14.5128354922164	8.08239940062663
538	4.79804273712418	5.87743393872079
539	10.4677299029189	9.40205584150514
540	10.382900269251	7.28070923936326
541	27.1443247209883	9.22283621757533
542	18.4808914831178	3.31232523738616
543	31.584955434437	13.8280706359671
544	16.2904851927708	2.17686838120567
545	10.6849961758199	4.43391946925141
546	22.513985952226	3.88900530480181
547	13.8972722226376	5.86762549991427
548	13.6938618817727	6.8177341415402
549	9.13766081215619	4.46581540765376
550	13.6951496582188	7.07722048099779
551	6.29070920089094	2.6426353057541
552	31.5207531154484	0.947910060708619
553	18.6548755409164	8.56768865894419
554	5.68626630780469	10.8077073977869
555	29.7300413515232	7.88624600890112
556	21.5171434346326	8.86992006072691
557	25.7085336610408	6.42313845812602
558	13.9096036208504	6.51022562031255
559	7.04878564619779	8.67883255571351
560	7.29415896856861	7.82702380878308
561	24.4628528541256	6.62671373140224
562	5.07880865417965	5.90857993789949
563	2.92490468277452	3.46463762771761
564	19.3621484749706	1.65964794091882
565	21.0085031059375	4.22750859112089
566	7.58920893794505	7.43302517332947
567	3.5393041404813	7.48002434767036
568	7.22270694859824	5.91896120177605
569	9.15998989843113	1.91998770153509
570	17.8334407122299	1.97135665517232
571	7.12919912403564	1.59314828379422
572	41.930813918234	2.01165715303789
573	14.3472585438459	16.5758938930855
574	17.0032007083242	4.26989851833184
575	2.56401375100094	1.63601661468789
576	19.2838667449584	5.7454463253206
577	6.04633341382036	3.10909434615127
578	15.3601621454968	8.31160110494448
579	19.7740998522937	2.89095482490205
580	5.72429772582523	7.69873663406567
581	21.7196203599698	4.99907755796001
582	6.62869574818329	3.87256071284328
583	10.8541617730908	8.54908245924438
584	10.6888808208367	0.890293549205424
585	20.6489946381462	6.26944178138127
586	11.6910724540259	0.450404389962256
587	20.9632130739461	3.50852307274575
588	16.1484558662537	2.09965930466284
589	17.3310741206781	0.384012528382877
590	17.0249277173775	2.51760811869005
591	9.3783511492293	1.98217198309281
592	19.7504132460988	9.64095614421738
593	10.3141653936378	2.77384063110561
594	12.8952199650512	5.61711833883623
595	9.59719839401046	4.77385854355405
596	12.9852418735102	6.44199128419637
597	20.0378119929965	5.68761176557846
598	14.3439445034538	1.11914658256358
599	10.6450476178582	10.0399284696671
600	3.77042568051297	2.85819235749893
601	7.43311806334992	4.19806530961423
602	23.0345826325374	5.2237577094551
603	11.8027454539951	1.49856534078022
604	16.9893683716728	7.62941945019025
605	24.2298120591927	3.39407487663072
606	13.8928947441983	9.74805461102445
607	20.4260725371226	6.77169125917562
608	9.36256788702721	4.99633706816408
609	7.81513463664294	10.3418975006437
610	20.9991025632297	3.8636912908769
611	27.7102431338372	3.6831332058982
612	7.74327306115833	6.77604403931701
613	7.72313951925496	1.7074780131384
614	12.6028436872093	6.52156898792897
615	5.99205506299346	5.77875818163707
616	10.4775596984797	6.15404095426999
617	8.8392317900317	13.5048983418041
618	13.6567236326194	6.39761681647347
619	15.1172109677509	7.64258078936503
620	18.2268529340477	1.38861645282103
621	4.92044842965263	10.2976980533595
622	30.2551965459496	14.1980649822979
623	23.5580855003245	5.66773276090042
624	20.7004148307891	3.90235713880746
625	19.1998857550453	4.44887406128921
626	15.0810631447766	1.93169437305694
627	12.2431718528807	9.39699175377528
628	18.517868747318	5.90857154183694
629	19.8890419119365	7.13424792977639
630	13.3712069535925	6.30828415370916
631	21.2660253172862	5.24050699253073
632	18.1434237031889	6.09839167871495
633	6.31109919149162	4.604693611259
634	7.31100437806127	3.56845774012968
635	12.2547260711315	8.27962162913482
636	26.3818969004402	1.53867334310185
637	6.97776382311554	4.56142141364654
638	12.8854385559486	7.86400846119
639	3.84310309483543	2.82752775364677
640	21.7457496396447	6.80300473508485
641	12.6451973671905	3.80552629099103
642	30.7060799155866	10.2086876895614
643	18.460008487935	9.574348650759
644	6.17988976815295	4.89241442609388
645	8.24616845236309	9.5663381479879
646	4.93250442557371	12.5943982531417
647	4.29929435597387	16.0100310166382
648	20.0357463456444	0.801572109249799
649	12.3051840718848	7.15934217544256
650	26.924946007246	4.97348504941003
651	2.50658108331924	3.90044609032763
652	4.13600008453045	3.79925835706588
653	20.5136337642579	2.60593844540172
654	10.1225046269796	3.35186387475772
655	19.3054678601019	2.78100247186477
656	7.51550427213204	4.34849386402688
657	11.4551848033282	6.57787404117574
658	5.47163595381022	2.49018285314261
659	16.9902142779012	1.9601417406799
660	4.48897824304872	1.74264640326237
661	3.5796265078763	5.96128006830411
662	8.56225742039673	3.3981558067358
663	11.8689956631599	4.40126380732839
664	10.4153793617023	7.45955735255868
665	32.5263414829291	5.56988994827921
666	3.81940037168825	5.49630900954551
667	19.2121262960966	4.29453179531515
668	9.4727882456207	8.65092256287344
669	8.9397406485199	10.2674146302287
670	2.47943446673897	8.50909036885431
671	16.7231917351819	1.40507353404044
672	6.85089037060623	7.1940616357563
673	26.5390102233862	6.41567846687988
674	44.1136196952159	2.84619379534994
675	18.5052307391818	3.99046190188942
676	13.4677568124084	5.5438487047852
677	23.350879086303	8.7782428219105
678	12.8454342530703	6.46394977687515
679	8.72628525616189	1.51669662069777
680	8.02979886886848	2.40240247078701
681	13.8442068905047	5.25272678650388
682	32.2836768077135	5.16302327464745
683	11.149670167511	7.75818932319867
684	3.74028166510603	6.12330032430242
685	7.04454453205564	6.47374960293541
686	26.0079730571161	6.1713890935079
687	9.37581858099603	2.18779840983818
688	30.2225465526522	6.00071481001288
689	17.2134862091447	3.79025864648277
690	10.7622002125294	2.06980783933497
691	18.1397102435217	1.51109383188674
692	20.6163750103358	5.06068860515783
693	15.0322236514323	4.26034364434532
694	7.47511729355307	11.7569950645907
695	6.60973758101914	3.64130913634474
696	9.5845161769955	1.15136937184272
697	6.69201425341818	8.86001310755067
698	16.4537657632686	6.77126637716994
699	16.6467029037465	3.18212455317644
700	15.3800812792621	1.4625788869852
701	4.0435645383306	10.8778665492629
702	12.4179698262774	2.11504092601146
703	14.1788216202813	6.46303160069937
704	13.782213413604	5.03540816932866
705	9.11542160014809	14.533089518085
706	7.6374555429919	5.80231528696937
707	10.3685147112274	4.13315929649215
708	8.78764767772457	2.30525052230959
709	7.28971360749585	5.97755184457365
710	18.0184322544946	4.7568008009611
711	11.9443258561697	6.30794500859715
712	7.66340816246805	4.29889767252942
713	15.025824437091	21.5669400504305
714	27.692374986063	7.89023875069106
715	12.5746572553142	5.19372359766242
716	19.4218381403255	5.04131723773627
717	13.6789100589857	2.09823174513565
718	40.4591492644953	3.31272612014736
719	10.7136710652246	5.47148096424084
720	19.4441123578837	4.7512302131951
721	11.9683139575973	5.16321660740562
722	15.5499356583876	6.81961889234559
723	10.2248204524805	8.73152749864223
724	10.7906653556378	6.88240298725016
725	14.4212708430769	4.65733752494804
726	32.9728950317518	5.01708087133682
727	7.1752406064302	5.02935992319207
728	9.64345388082974	7.01120121356363
729	15.868101292902	5.720334277582
730	7.75457920958887	3.90786761944057
731	30.456356926816	1.85654012933694
732	17.165366812237	4.99801784024283
733	13.2060930199527	4.60126471790384
734	16.7327441340689	6.28458808739147
735	15.4923138443143	1.40360474914868
736	10.2487240803285	10.6609188884618
737	15.197767171865	2.8864609123084
738	12.351810497899	5.2626188964916
739	11.173321738748	6.75576463810035
740	19.0137299150376	5.24304179915349
741	15.9399177377054	9.96307725959969
742	5.19419256593154	3.65194376495251
743	3.20894125140334	3.96993704390298
744	17.0736990279881	9.96326548468852
745	15.8463071510564	6.00584727633125
746	45.9314893262574	1.91973154151217
747	29.9406886726652	0.709231881616657
748	12.7025589884484	4.95662206898034
749	6.03417388916381	4.77948761416354
750	17.5561840268245	7.95285428139604
751	11.6533033944605	0.633948709630007
752	9.12550430768677	3.20605143445742
753	17.8302055367487	1.12392114839436
754	16.1268633602145	2.15098655573833
755	20.2274341651327	8.45756127451224
756	20.3457712740924	5.01955100999614
757	15.6998183160744	14.2549942262086
758	13.4354967027266	12.6151790113607
759	4.63833005246953	4.85868410342598
760	9.01091613892763	4.82806623210467
761	6.67860157106275	7.10450431259302
762	4.60512633683193	6.17479644376913
763	6.41048204377683	4.60289433565504
764	7.67096768347542	4.89909747774673
765	1.15835106259646	5.72913247075654
766	8.52320725323903	8.25134183653214
767	20.0428010192267	6.97860581484538
768	9.14088631409226	2.95464606239346
769	12.1928919073429	5.55694635131578
770	16.7484956929552	7.88590387916626
771	16.676388339398	2.23750206802433
772	16.1811621652228	6.92967166234286
773	14.3869697392195	5.82879683240938
774	17.2648853264979	1.92589395679456
775	10.2996084788309	4.04069145963173
776	29.317025879086	11.0546544193232
777	16.6819171583936	4.13900741717108
778	26.2741386817403	4.83217117285809
779	24.0857034506912	4.84785781010471
780	10.3863285617013	5.61028761953718
781	11.76714632293	1.66508167795649
782	5.49919180399559	5.48498523711669
783	8.00637397604166	11.7873809283733
784	12.3628051929785	9.6580983447918
785	12.4846579839038	5.58421875925196
786	4.29804074994686	3.35186702158618
787	14.1101014628573	2.07738932027012
788	7.68151179737027	9.0167536325099
789	9.12868997353828	6.29584653521546
790	4.58639888281331	3.07007288677527
791	9.22147643679394	14.7555500953908
792	7.54996970526103	5.72362382748071
793	7.67472554767077	4.53834175158277
794	7.51333054944087	6.96732668076465
795	46.7139442422148	9.19952987530818
796	1.83330414312395	5.48426268509333
797	16.5146983966606	9.9317436277486
798	24.2799294184557	2.46655049094284
799	21.3009626244672	4.41259512701009
800	12.4672030227488	8.39158528632651
801	27.3173403511826	2.89185573124106
802	24.1107863668126	4.73435706398508
803	26.7954439647301	2.929104912258
804	1.45473384934553	3.67155886365363
805	12.7615256114385	11.859955479413
806	15.5339369626912	3.57293841275908
807	8.66569878577499	7.86956118854053
808	6.08538490917163	13.5138329079264
809	14.2191795207558	7.83091671260716
810	6.94517471704826	3.88668323513836
811	27.7662355200549	5.98717385780459
812	30.7176183188826	2.88993022982243
813	17.2354660046412	5.47972093710047
814	5.33631364154832	12.1746923113064
815	23.0595340566445	7.92649396240417
816	5.59150409571373	7.31986249786428
817	14.9759019618539	1.15513475411012
818	18.8779282193533	7.12849129675135
819	40.6357820258507	2.334979694352
820	17.202083076747	7.35507048330387
821	5.18978333488102	2.30308356932864
822	15.5951577730525	8.13294940081608
823	14.3493569005069	1.12761344142469
824	6.40778717350798	3.33134261390358
825	11.854076359421	6.31812993182907
826	24.0800768804319	4.16897954312704
827	3.92005204621089	11.4742485863109
828	21.4485425181966	9.48675292874113
829	19.4729963563266	15.9020166282076
830	23.6685456425059	4.03408864277017
831	15.636933659998	5.88788745689636
832	4.97720210238601	9.24727899522695
833	5.65702764806157	9.64094199915944
834	10.1670134189695	7.51283663419343
835	3.0698006496703	9.02163364472583
836	3.30847492958054	11.0288409520148
837	7.01063596320254	0.87447198740393
838	10.62800817533	8.68367055589589
839	7.31840394549907	6.90765498305106
840	20.7983135331444	9.19813113937992
841	7.65119188501773	16.5037887647677
842	11.7371641442173	10.2656293328563
843	13.402303550727	6.49560160674864
844	11.518730635876	17.833482251911
845	40.0462346439238	16.9888938301333
846	18.8932548837868	7.69208710318645
847	36.1212469044287	4.78361114557984
848	2.63898046411249	4.76095515177176
849	12.8716424326637	5.77192270423033
850	14.9155437692153	5.80256777497916
851	11.1441277273564	3.89126149295342
852	17.2987433795909	2.63625182053161
853	8.62674075193186	3.39930740212399
854	12.3153141412107	11.0193556045697
855	7.56861493382779	6.54351139782932
856	11.9228074166593	3.37552024961313
857	11.6593840229123	1.45983854200087
858	20.529895620552	11.1887774077658
859	20.0291919832769	13.8665560659009
860	4.73254562976238	7.9825628586186
861	8.69977582717067	1.32849618523211
862	12.825027021095	1.21420806044054
863	21.0843848341044	3.40562553083529
864	2.86454881037464	6.96843610614022
865	14.1667541954383	3.96482093140219
866	11.0433588956539	1.05476447931213
867	9.88663276876785	5.12076417766125
868	19.6753825061497	14.58956926152
869	13.8631253715167	4.77101196443834
870	8.79469725722906	13.8685664917544
871	11.7086582122452	5.03592521576423
872	19.4112280359579	6.42662952953491
873	5.098490874445	2.60501148304623
874	20.3335861173059	2.75805962741224
875	9.08699852748328	10.3060313564625
876	20.7798086174303	3.84536573654303
877	18.2471170365532	4.28076394362955
878	5.01414393231412	2.61789547298666
879	19.6481959828916	2.90082849331172
880	6.15079356696851	6.49292890537537
881	8.53763954925406	4.76449777222178
882	4.78161794758707	6.21254479696346
883	6.67097920866027	5.57126732904593
884	13.6259713462496	10.8326166452281
885	8.76693610488339	5.53144223208094
886	14.3593124143724	9.67503834523874
887	11.3813042971939	2.83577766588929
888	19.6353730476836	3.42701603564606
889	11.9674781490773	4.48559120056487
890	18.4386405513447	1.07546501143187
891	6.06235482735937	6.61640042820512
892	6.61934755359582	11.9875405943067
893	30.6300777115996	13.6834884067937
894	11.8860950806086	10.7907279818855
895	15.4965387609706	9.09705112475377
896	14.7063425988183	1.18191855314085
897	10.3764867093983	3.07978817371272
898	13.9531417557805	1.24580042823238
899	6.46522386287319	9.73794823027188
900	11.8129815362363	2.32184552747858
901	21.9276149786533	3.21634041444362
902	13.8293545490065	5.68350520890862
903	19.3303841711173	3.14283489138396
904	12.9386916286997	2.81626546397519
905	13.1102826731455	3.21165180637314
906	5.49247058189732	3.61012532522453
907	10.4676693531232	12.8410341935879
908	24.0743614398012	0.605207709453771
909	14.4355783422068	5.07675190972843
910	6.25260974363748	2.81264925884269
911	4.55059911285163	7.87505904230841
912	11.8191469431218	16.3101308728451
913	10.7741160768263	8.93659892101214
914	2.42925048493101	6.5180894988419
915	15.4445514901975	7.63775644896356
916	10.8278573365456	24.8574693290855
917	13.7270898145462	0.88360945989227
918	14.2613260085427	4.07800624686756
919	14.4349222087599	5.02833117119008
920	18.799060197046	6.20804214497783
921	7.80484107624124	5.51792625997255
922	7.60018943731864	2.06881183058219
923	24.9606742507621	2.44366878762783
924	10.7458757685991	7.39016383918642
925	12.4339281261458	1.20285234990843
926	12.9263578091305	3.47614842598444
927	24.35517264311	13.4151987938322
928	8.45760613908669	5.41186213020685
929	16.1722111441105	3.67535198654711
930	21.3580759316051	1.64105195408525
931	10.0651003054634	7.59910440995965
932	8.16951181467369	6.89201758994166
933	9.55032268711109	9.54720249069569
934	17.1318190258602	1.56882880128409
935	16.0959407720425	12.0812822504404
936	15.2462024072582	2.8109316847014
937	6.01285239029087	1.36115206253249
938	4.32758495394024	1.76425340868436
939	17.7827106506442	1.62825049664586
940	12.9663774554984	14.2198431521692
941	14.9909502324156	3.17504834893316
942	28.5019934307969	2.72567724229597
943	9.28177966747928	5.54266084458463
944	5.28552624867742	5.12468879352041
945	16.8972800605094	4.76113621464477
946	2.46606395072889	5.31051339520525
947	22.0410902938345	5.62831125904415
948	34.2406087172321	2.91211436109805
949	5.81125055184616	1.34712711014692
950	9.47209717551829	2.43742726094738
951	20.5451235138316	2.88855062107449
952	6.97693097026781	6.08893341816971
953	20.8047266824316	2.14806975239417
954	5.86500225857311	2.8015663025285
955	12.3791635412853	2.45314564519007
956	13.3663674531611	8.11665853364652
957	8.26919751450902	7.84009581194412
958	14.1782984841363	1.45867440698886
959	6.92948584946639	4.6752171075976
960	18.4238301014243	7.31788219853448
961	24.9653101585652	8.58995200449539
962	1.57447500095111	7.91441496661738
963	6.29182532919705	12.7036916822678
964	4.46277970196016	6.44288457590243
965	9.07939939012389	4.65391907486058
966	25.4606768377328	4.89636814327191
967	18.2995564659951	6.74518089521255
968	23.9526515222807	3.70387934566624
969	16.8237367440576	4.7201342500904
970	10.072014338893	4.05182394007347
971	21.6232866050955	9.09926637584923
972	7.46120766253019	7.30552278896081
973	12.4866509353228	6.3897493061996
974	14.3726114372605	8.51411230162185
975	34.552264459765	10.9446431699469
976	7.19674586885262	3.67635481861856
977	7.37816806553823	2.2001650159621
978	20.0094366911373	9.96052582972897
979	2.67246288261878	4.15793104325544
980	12.6384548939359	8.8716955650707
981	10.0898776056076	7.50753525744132
982	13.7506425175937	2.55924538790147
983	5.66565924099577	9.85089798541882
984	14.5226177926455	6.75012017116274
985	23.2029894474134	6.90707154696761
986	7.34950385557947	3.35934906993009
987	17.9478561967494	6.69824064549059
988	35.4888541133232	14.0795472985289
989	11.6844538831152	3.22591010808122
990	13.2803846703247	8.71318684900593
991	4.13657750408304	5.92069042870964
992	7.38527326861716	3.10538518241408
993	7.6369058164303	7.68946482568859
994	7.01602189027472	2.71476109210669
995	16.2797227815957	3.97781534649357
996	11.2397698544857	3.81315326380216
997	21.0318657320217	1.46666837473493
998	8.27477105693408	7.9681893824164
999	6.49350992297071	7.08667894765227
1000	5.16785621992619	5.37281273834804
1001	10.3636390064854	6.28022508220924
1002	4.80764000432564	3.39558872300175
1003	13.1018151911772	5.36163538253615
1004	45.7630744045882	1.7366519379247
1005	8.05903503689831	3.50331894778398
1006	12.0802586124597	4.55934068863927
1007	4.52280514069204	9.98846167129582
1008	25.5524394186501	2.64759662190743
1009	10.6468630454777	3.95148559071847
1010	10.4153231792078	3.78447364657455
1011	13.3797520019879	11.3807731230677
1012	10.794890939649	4.36242868708364
1013	32.7463013100029	16.9286906092295
1014	22.1770726178426	5.86606509020759
1015	14.7711588281078	4.16770792276552
1016	12.7327744677973	8.02264883450682
1017	17.3275517781516	4.10344446464233
1018	8.32683091536902	6.91691082494971
1019	17.9029422950948	9.52452587275119
1020	29.8655578160096	10.0071747286848
1021	14.6162113691569	3.35691021994767
1022	17.7374861256886	2.25319016335363
1023	11.4728356653133	6.21599394656575
1024	21.4288296364384	12.9774322366197
1025	13.4877798441335	3.10110923158695
1026	13.3965287080172	1.00988287154253
1027	17.7963414729536	4.94659981324579
1028	13.0836254306659	3.05917041751328
1029	24.2028178311055	2.12127153288907
1030	10.8363283409528	2.54775810257241
1031	18.8745363796989	11.9944583896941
1032	24.2429365497341	3.58867323090461
1033	16.9197644710351	5.38762517103193
1034	20.6487447701852	5.69113599198611
1035	2.65764342239488	2.76645858234477
1036	15.283825678387	2.3606837995941
1037	6.73712662945595	13.6190818364703
1038	3.47428748107003	12.2808797752772
1039	19.9438192711233	2.44185444430609
1040	17.2239257841089	6.27920615668852
1041	10.2314229233047	10.389374574546
1042	9.77930423933805	5.53001143569094
1043	14.2570349622841	4.76724337221906
1044	14.3301903166085	6.88837687132567
1045	10.5772735078181	8.27614976657857
1046	8.37461638217457	1.58328366970138
1047	10.4137651256138	5.23202458690292
1048	6.89340378948777	1.53256199587861
1049	14.9335947676334	4.13835370173078
1050	15.8162691503276	7.57317919574667
1051	12.7011014376084	8.73379117873845
1052	26.72974118776	8.40566517326062
1053	9.56904940367597	2.90084474688933
1054	13.6251250708097	5.86307293998231
1055	28.7160013145219	4.40571445602082
1056	14.3481257107336	1.5439421189293
1057	20.227736003615	7.64753581666842
1058	6.15292914742928	3.6253652776726
1059	10.8335168366494	11.5254785041614
1060	31.944300427537	10.7524450103437
1061	9.50206875354858	11.1808140444071
1062	18.5287903493246	2.51677648560595
1063	10.4453569347109	6.37591396068676
1064	5.20220186547463	2.93678046423996
1065	7.13266411468545	13.3861201387508
1066	21.5813203556317	7.62308923568488
1067	13.044286298695	6.00248241846447
1068	10.9274452838114	2.49119423241853
1069	13.3311174113873	10.2687218355427
1070	8.00540428170528	3.96375315630683
1071	12.048632863939	4.74590223545321
1072	26.8950267222251	5.79667484384658
1073	22.9513811581457	6.18854463071861
1074	17.8250953966981	11.7110647405286
1075	11.2621371682206	4.15683463362854
1076	12.2376722066199	3.71441852890549
1077	6.81206952947158	5.87028967729518
1078	15.739000692423	5.59149436763605
1079	25.8085920229047	3.57205995014308
1080	15.3771830923717	2.09737547393828
1081	14.7467889509564	6.16342895015813
1082	7.98997019202102	8.06243076995262
1083	10.4826935972087	8.71265827105051
1084	19.0303939495779	2.49403094240189
1085	6.04557780657287	3.63851054223898
1086	30.7782332191386	3.65589457498044
1087	11.7444419381461	2.18381967630653
1088	7.94748073983072	3.79472168829441
1089	38.2214223824292	6.45829126670142
1090	9.13923677409118	9.41357033864317
1091	11.1429135230582	7.42565768905447
1092	4.86788041424361	6.21122169403087
1093	16.8239678342606	8.13021158801793
1094	9.32592373249146	4.14962468876938
1095	15.3548650936018	12.5956672391745
1096	7.83684554217188	2.40881496257032
1097	11.091803636764	10.6320282604878
1098	14.2113039348444	6.41464120501908
1099	10.0033937418919	6.36983791070541
1100	38.5768347068011	3.60795980982145
1101	14.6872252385751	9.7986185273997
1102	11.1294382619347	8.22693246156814
1103	9.36767507185191	3.57892876645099
1104	0.944639294963324	4.87929185752831
1105	12.5501155656271	1.91933122441474
1106	28.5160831720168	8.06325701531115
1107	8.36512700655945	20.7241585325602
1108	17.3197814344466	3.05744544099892
1109	8.4576324078085	12.0976160468285
1110	4.21855916762553	10.9976105370404
1111	20.8279082655997	5.54271870934167
1112	14.5683575634795	11.5377904199445
1113	12.3340236463215	4.24951058410444
1114	5.24501962777581	8.54385626907758
1115	2.03116773904193	9.45992144436617
1116	23.3941896262276	4.50488084624383
1117	25.2767981048301	5.97084272997262
1118	11.3226706272613	1.76594866488952
1119	9.29372383931123	3.74837934262886
1120	8.96393632533072	5.42951094198717
1121	14.5573744270468	5.00231243192692
1122	27.2189164281375	4.05953783626076
1123	3.8095304641377	4.72938978513319
1124	4.17868394948405	8.92654996755099
1125	7.52855762094165	4.97569914439339
1126	10.3134233739439	8.61146722543786
1127	13.6403408411896	7.39755460750066
1128	16.484355500195	4.15040658365379
1129	11.3307275945996	5.31482769131301
1130	16.5717677415646	2.90313911302295
1131	15.4367816642103	2.19005607053301
1132	11.9622924653649	0.586129502428076
1133	5.80997527974495	13.5229231816955
1134	12.037632071787	13.1969226475211
1135	13.2681980220614	5.99754848065901
1136	13.6004965690934	2.64725062384029
1137	12.5503696158535	3.44087380006023
1138	8.24750281706142	3.02345543936707
1139	2.0094934153816	4.88521256639302
1140	2.94775376596989	1.3882717615043
1141	26.7656491800175	5.10696700952836
1142	5.74142683558245	8.87609226295555
1143	25.3193822414106	2.34725453291128
1144	8.08789902616974	4.9485798671669
1145	14.7669057959627	4.13578039954295
1146	26.1227339311718	5.68588058882696
1147	8.75546621442845	5.54303620546972
1148	16.1912184605132	15.0177962108982
1149	21.146887643448	4.98862561036408
1150	20.2513210839875	7.36304692803869
1151	14.2973226445753	3.10959591210872
1152	6.1713389513883	5.37428271359773
1153	14.9160801922672	3.89163651136735
1154	20.5935806885409	11.4824129685738
1155	14.415357101584	9.68837618189661
1156	22.2342830371302	3.07098294325987
1157	4.28302748019742	3.75989872723938
1158	23.9264238511906	3.85851442659916
1159	9.28865673147327	2.13548230684078
1160	13.0504510633994	2.18546786320984
1161	24.4865562325333	6.80943670870902
1162	7.11456930922331	4.57078779831686
1163	19.0951512044048	14.8992472592426
1164	13.1053922153723	1.51552826168836
1165	24.6799121126451	6.97425448055657
1166	16.2351251251616	10.1170349592932
1167	21.8269034585285	4.42701092837749
1168	4.98172482713451	3.95773538258029
1169	6.07380708687477	3.29518077008523
1170	12.7832930939446	4.32308695488938
1171	6.3881745645545	2.49693616790663
1172	1.87390882358564	5.45886118186713
1173	12.5190537932637	4.34975793199356
1174	19.8210647208455	7.27557495638832
1175	16.5598684547743	2.62531470236332
1176	19.9671283259392	5.94264396201879
1177	16.8594424932073	1.76169949039997
1178	10.0850583158674	9.46275790699892
1179	26.91376701776	2.21833312810311
1180	12.0145997260853	1.9332986366898
1181	21.6276153720689	4.97428934517586
1182	29.6782929579295	10.159261844449
1183	8.73202457112641	4.99447757922857
1184	26.2888931626088	3.50246246496922
1185	9.21155805488771	6.65544142795008
1186	10.9569594567522	6.18187282271177
1187	21.3829454386426	4.45983807663269
1188	17.8047375599719	9.74909009261597
1189	16.8386674050018	2.38328404767496
1190	7.34817088420755	3.57604745059482
1191	9.47115585509611	3.17884778478851
1192	11.8271462565674	5.3513378076904
1193	31.969373406135	10.3370437176443
1194	6.69466498616069	4.26854165224495
1195	10.957658933737	3.87765217720318
1196	22.0123069430888	1.54424052943276
1197	24.5348303539274	5.8729143286561
1198	21.027230942605	10.5823290680864
1199	8.66935997840909	6.20710938114822
1200	16.6785521056408	12.7631366373237
1201	10.9929236851665	10.7955965918091
1202	8.35082362873472	2.58434835867272
1203	10.1111460051472	8.08241685674992
1204	8.09059737096637	4.73861639933159
1205	2.13581829867455	8.00546976730183
1206	8.8828655345581	1.85909545364983
1207	14.5317193916209	5.44073443227022
1208	12.2862070353329	4.15628360525375
1209	13.2165952468525	3.70894705332663
1210	19.2452436874558	4.46463426927097
1211	8.49410228226799	7.03729392359999
1212	34.9373222250716	5.20714466396033
1213	13.723929501788	6.33726734777674
1214	17.3109670065444	6.86347102124426
1215	7.21341921160042	7.30371559169118
1216	20.258791036771	7.56236794798749
1217	15.7534351349527	3.33233222555243
1218	18.9687624001504	2.262631476485
1219	12.6754239568876	5.77566530004456
1220	17.4621218058143	9.00525433006856
1221	35.0000917365954	2.32703510986652
1222	2.4976339954383	4.85443671258052
1223	28.0122622103576	2.40085465111515
1224	5.74566112176764	7.39667817933344
1225	19.3848999989527	5.43239567709403
1226	8.91651224537036	6.16662712495408
1227	20.2788275813472	3.13544714699037
1228	5.90241841716412	2.2271856229753
1229	7.00388207012487	2.14696623747843
1230	19.7941045233787	10.310455268085
1231	7.03382322356993	5.74276844236005
1232	18.544818802536	2.59299798775938
1233	14.8360669342701	7.61715458001021
1234	16.0265727340013	4.49965662974285
1235	17.0314497289549	0.995764776370312
1236	18.7634802853818	13.5030687139456
1237	11.3338400354111	19.0069708281861
1238	19.3696402508532	3.53933225619154
1239	21.2868458421256	4.83349783555117
1240	12.7861248922508	7.70579392636023
1241	22.6156644227787	2.39208052367246
1242	19.4960372458508	3.30155117415701
1243	13.8963508920278	2.64673161373238
1244	1.88150553630261	5.45312841959948
1245	9.38291358217234	7.54882380335739
1246	20.6115286515309	3.078790188641
1247	21.9562087030191	3.38872354958676
1248	47.4197475923243	14.1711567716456
1249	43.2816589720966	1.5485919137044
1250	5.70607506170391	7.62348673913608
1251	12.7741388154238	4.90687979512253
1252	48.8231389201118	3.76224887468631
1253	12.5171575293183	2.25506408869367
1254	26.1693957249965	7.37131603907539
1255	20.7502809800553	3.81178770933553
1256	26.0050348188318	4.9336866441081
1257	12.0765164066891	3.18730750499271
1258	10.0566015104322	4.59943735217138
1259	12.2806809832627	5.69724144853588
1260	6.90134664113531	6.22288289374038
1261	9.11672822441478	6.2800110503705
1262	17.5161395992896	3.28966621591664
1263	1.7326610926024	2.52501296443327
1264	8.17444324080594	9.30187736423641
1265	11.446263892588	3.04963548635641
1266	15.0719429493505	1.02927371803927
1267	11.5228540594947	1.41076411590825
1268	10.0210375549124	5.09722096555029
1269	35.9522961043585	10.4177866068609
1270	8.8896128544558	5.49326980799505
1271	7.04450399932831	4.2765778320477
1272	23.5256095492579	21.9176879228719
1273	24.9472500438477	4.40251904938155
1274	27.1351042132296	7.28300264453804
1275	6.71822304724262	5.4963678584051
1276	14.3938056733104	4.10666993701429
1277	20.2155748150179	4.53947549090558
1278	22.367842702873	6.99241960206971
1279	22.7707364242797	1.21935602269735
1280	10.3403955103342	6.67865221168147
1281	12.6318297075986	14.2485351515099
1282	13.8758061670391	1.81536579027684
1283	13.5309527282828	7.45275259193167
1284	11.6605528743348	10.8617010406288
1285	7.87140735813943	4.80557695830658
1286	18.7363682201446	5.99216329922369
1287	7.07757837760217	9.58667158372221
1288	41.5785351840375	11.2713105813038
1289	18.6862870696923	6.36539347269028
1290	12.0375267273029	2.82939075450584
1291	10.3275948723674	18.2325826592291
1292	10.2494706318409	6.88334606163217
1293	16.2025402542263	7.42003525110669
1294	9.23310051167737	4.13234415626601
1295	23.2074133176022	16.0524162084183
1296	7.7232048078314	1.83755418280999
1297	22.5378009051515	5.45238620014351
1298	3.06414279044839	8.60224888015574
1299	7.87880270505824	6.74098771119176
1300	18.2364308716493	3.43318334890919
1301	10.9092200494552	4.37791577837284
1302	3.03768262869525	3.61694927166667
1303	15.087983835126	4.87739439731468
1304	17.1454509704859	5.7476437601576
1305	11.7782895916555	6.53356574995957
1306	6.33969973298821	0.847777360537899
1307	17.5076501748558	3.04137030756099
1308	8.87636023811011	4.44618338914563
1309	8.788179198086	3.33357933443182
1310	19.4482778793041	3.59186173788954
1311	5.18719935155755	4.27136865047443
1312	5.66402635947778	3.53323855436074
1313	19.2305761976551	8.68899235240622
1314	24.192132525247	1.80222036595257
1315	3.84844740065178	10.4395404636977
1316	35.0809804897764	5.95935885517769
1317	21.1197762010124	8.22470834897673
1318	9.48630300338419	7.52829340591714
1319	4.00167404175204	6.12301767910707
1320	22.1557507570977	1.10728497945239
1321	15.4484171432569	5.14412210856741
1322	4.00709533853762	11.2010400725126
1323	11.3856846365719	3.03545456589277
1324	12.3018258181168	11.9525572942175
1325	39.4780184402128	7.85228102173866
1326	16.73529628635	9.05814707496829
1327	25.7816054060971	2.38839823750944
1328	9.51642468306121	3.09587493467292
1329	13.677479722654	5.31088671018092
1330	15.6982264194152	5.76724203423763
1331	13.840389905474	4.98888224070081
1332	15.0761161159914	4.56760086295152
1333	14.9648381976838	2.09685699034106
1334	14.5684316511718	10.2608078519448
1335	16.0994069592491	4.70490969919515
1336	6.70597857567554	7.07204222269836
1337	12.7030759649045	5.13695778719807
1338	7.11360836391824	6.20825378245627
1339	12.8306239081338	5.4403238188691
1340	19.4674927486418	0.980979333878813
1341	18.4942639970869	5.43187451885133
1342	6.39314097028012	6.34569902269808
1343	23.8649461208741	4.9202569705538
1344	10.3228529761772	1.96108050358682
1345	9.02740640342389	2.61692918446429
1346	16.7838863436609	11.7049171693655
1347	22.4946249169486	7.86181288300001
1348	21.5143652492385	2.65917477729649
1349	8.28599979642029	6.25665315225866
1350	18.7439591320903	1.2579833312671
1351	36.9179083850953	4.94538031660148
1352	10.4430598322191	1.50095309731135
1353	12.5558659666586	5.51369498464095
1354	4.47768685096944	10.835710521809
1355	8.97226449585641	11.5062555196996
1356	7.53031290337307	1.81073802366004
1357	3.99584552441091	5.73938254897951
1358	35.5258220454849	9.87160215405986
1359	7.22255994716119	9.13734823011917
1360	6.73119926256411	9.89390308332816
1361	12.8957254900404	1.38905845822094
1362	22.2699159136043	1.98012520660207
1363	24.9548356575791	7.55885096035148
1364	10.9957376201741	5.6519316919737
1365	15.7612552571107	2.56188893108339
1366	12.0128644659429	0.954882257616405
1367	3.6136398346809	10.3074373105825
1368	14.3096186867954	7.90067261502341
1369	8.40752363404773	7.78361644051422
1370	14.5335479686571	2.61653855072116
1371	6.35029820868158	16.0446361039034
1372	7.33396576495846	6.58501490444629
1373	11.5620265517887	3.4786094100803
1374	14.3790077537531	7.77742891426557
1375	15.6642127570511	5.68121783318136
1376	13.3891732541628	8.59342051813964
1377	15.4013395907208	4.88017110305851
1378	5.48622346887816	5.90930878304391
1379	8.49473929657991	4.19300065746982
1380	8.27752690176724	11.2027679292922
1381	6.62873593299592	4.98607197272644
1382	6.97986185570045	12.3474864063551
1383	31.6397976860062	13.7762532488641
1384	10.8090494656016	2.55069057689034
1385	12.4788792032772	12.540042351376
1386	28.1932487007788	8.91374787501186
1387	6.23881413523194	12.4390825149939
1388	15.2162919364922	3.3133162514257
1389	3.29289607784071	6.4381820595575
1390	22.5251767245424	3.25276045291898
1391	17.1901723711789	5.18683165482351
1392	13.2174388960227	2.91402480247135
1393	6.94249806540295	5.19913428016394
1394	1.5939729934127	6.36364586971248
1395	5.53819544145248	14.2499668107141
1396	16.9920186848848	3.42902125867295
1397	13.5280452993348	2.96752198684359
1398	29.887586136657	4.2541485873762
1399	11.2494610440334	5.00175994533963
1400	7.94380453289673	4.06806349439441
1401	35.8791347705448	5.4917184602817
1402	8.65989092768354	1.87145162638415
1403	18.4772240617582	2.98504156435114
1404	4.66922318977205	8.0041016326297
1405	9.15171322833226	5.41153361480077
1406	22.5515545471024	1.97942828785318
1407	30.1078119139241	7.96836802365314
1408	32.0369859251744	3.48464895709298
1409	25.0419420005471	8.70799008989212
1410	15.3221317157435	6.99687355153521
1411	9.03332432700676	2.01323783712793
1412	8.14933457041337	3.36826139492555
1413	20.7164675167753	8.78653791043833
1414	1.86595604170163	4.55810389789023
1415	18.2087843532784	4.89423625913536
1416	21.2562577343794	4.02755548827642
1417	11.9553422927483	6.69295791628149
1418	3.31911339575671	2.30206895250082
1419	5.41934793630339	11.6563226792958
1420	8.39207313828495	2.09319808798349
1421	29.5704709014505	9.55594031795135
1422	30.4308893899659	8.15742070149185
1423	9.04078188225209	7.63169169712184
1424	8.15568434474713	7.67512983234129
1425	7.57642026225316	10.1228088921094
1426	41.4113171326431	1.72936173524197
1427	4.49619033128055	6.9748311263409
1428	14.528069850942	2.42332699916033
1429	4.00379128125924	15.1683297851925
1430	5.91835162975148	5.43478824015821
1431	3.97432745419597	11.314868987539
1432	17.3185684496444	12.3234176395998
1433	13.0742394153817	11.5507346230317
1434	17.6206243344363	7.18955012667996
1435	14.823684057703	10.6861716867066
1436	22.549985700096	5.36667244925713
1437	11.0841263126773	6.35929540150744
1438	14.1578205959105	10.3022298441336
1439	15.4134575699722	7.83599105642658
1440	10.6649386326486	3.07345889349969
1441	9.66452879429626	1.74596902080647
1442	10.0625827498101	3.44251880195614
1443	21.4391689470493	3.04784065941359
1444	3.8293508309637	6.03379483870182
1445	8.56313864730273	5.9686055066682
1446	5.68849024580507	1.54622354697659
1447	13.0157759768591	4.82945621108297
1448	23.7009971501418	5.01942549243056
1449	19.7991638091373	5.98035530532049
1450	13.0817324307067	8.73775536112524
1451	17.3408234387946	15.8704977534922
1452	27.2430921525812	3.13872159821189
1453	35.2488609087542	5.88285674908432
1454	17.0579957266239	2.79871467799126
1455	19.6276363761697	3.87393631672395
1456	17.7146777624088	4.74070359444196
1457	27.4140651665198	9.4183941797681
1458	4.61108087023742	3.31060971340839
1459	11.984093305584	6.16802692137246
1460	13.5473677537247	11.0686115597301
1461	8.09066935222228	4.27485537204944
1462	16.0015575444132	10.8540110805408
1463	12.3122515897156	10.8399313058573
1464	14.546080816834	12.267536297345
1465	8.75117694260291	2.78993914953285
1466	4.45880310738313	4.01083457896605
1467	12.7290238807105	5.68899479159244
1468	13.417000079916	5.83295880889428
1469	8.42657264217737	2.3283085466988
1470	20.5767140411588	5.71108975148105
1471	17.3722728470987	6.96011256747774
1472	14.9908693675807	2.7801557997471
1473	3.00492590228885	10.5641866886353
1474	11.3963361980225	4.75720514110333
1475	40.7846671221915	4.30695731275037
1476	5.71362819239549	4.68287859244669
1477	9.25832900002952	3.69295308180485
1478	16.756974532621	3.19480617649276
1479	8.56975089091668	6.05809023754984
1480	6.12892451476922	1.86152680474234
1481	14.409693063304	7.47109587077938
1482	43.5675161953448	5.65419348291263
1483	15.755063409483	4.16679680502228
1484	29.5118583920929	13.6322684897949
1485	3.8170339455699	1.34823833593853
1486	18.9563029800502	10.4606961829148
1487	15.430759170399	3.96434443709596
1488	11.4085992259949	6.34665083444379
1489	9.05385853739947	0.781099032958532
1490	10.103867406514	3.0736153436557
1491	25.0491998631768	2.05710325016441
1492	22.1926403914987	5.95697214354153
1493	2.10883238977247	8.19850198767291
1494	27.9398993333716	2.76711052521409
1495	8.52677215577885	2.97267393092913
1496	13.4504058252523	1.91670682935601
1497	5.77227308121669	5.005153454236
1498	23.0035691717913	7.41210206932566
1499	31.1060926282908	4.93463846969768
1500	25.4214293067189	2.95048396642978
1501	15.6757125521187	3.41190367065433
1502	6.95694534472502	12.5896862771047
1503	19.8475921473787	4.0285549517102
1504	8.32917611939712	6.19272938930003
1505	14.441361248418	4.48399848305114
1506	7.17144001448044	4.56711683995189
1507	15.2485677983267	6.00921783471951
1508	11.1372972245883	4.62715265350478
1509	26.0998975000348	7.16004626709811
1510	14.1940176942188	6.35547582748261
1511	8.1409785691474	2.98471968693035
1512	3.70764556986033	4.99063113349067
1513	16.9392179910725	4.20596486579799
1514	26.3982900541366	13.6044283699377
1515	9.4017494891334	9.10600964376608
1516	6.16815350244833	5.27251966971623
1517	30.365022301004	4.14390192120782
1518	3.22313114840654	3.71520643636656
1519	26.4557962208991	6.89269966227411
1520	10.6866347636474	3.96340307914972
1521	20.0185774580099	4.44620449808942
1522	16.916942155658	2.39453063643444
1523	22.2691027867867	6.23210343482966
1524	2.08735190743353	6.56893091960661
1525	5.82690988891798	11.1836976944965
1526	4.19864167863895	8.33266862802644
1527	15.7338730482275	3.39599028179597
1528	37.9408863055625	6.62216690248842
1529	26.9142987630785	5.84311705111964
1530	14.3131147494994	1.71342970517477
1531	14.2525965698778	3.62034337565335
1532	3.58979300183236	7.39807601383646
1533	7.0782570130223	4.91714053257441
1534	12.9671144570768	4.82611085291376
1535	15.3938913042049	14.990194364915
1536	16.6841041666836	2.6819549982632
1537	36.3424263013084	4.34751079593902
1538	25.6901858050313	9.55914744499635
1539	27.0007118881571	5.9579544522388
1540	9.18683009643517	3.65812748630006
1541	5.68739027857112	13.4884947672384
1542	14.3851523902621	5.43465647816459
1543	17.7706297943157	5.93848011217218
1544	18.5115124376795	3.69211959802617
1545	25.6013119097325	7.79148446831292
1546	5.77036057257034	9.79367725301917
1547	9.21132571859238	2.10469085201899
1548	15.1641799044803	9.38972806727292
1549	6.1300749744334	7.74769047290879
1550	1.84153811290232	4.12327737018501
1551	7.38021271194928	5.62563828508039
1552	5.25937390642307	2.5398387496197
1553	2.45881438779572	9.45224336203037
1554	19.957447054918	8.61219054518326
1555	20.9761545831053	9.310892923928
1556	13.2531336895301	9.48288743881815
1557	7.90140665867726	15.9259199128394
1558	6.91855052123117	3.94971222272464
1559	3.54455568153815	7.58493257261292
1560	16.3385222371767	11.3946988636384
1561	8.87675280342921	4.10863480462831
1562	8.10476230390917	0.655628037221385
1563	7.64086952275212	4.50947923301441
1564	7.79082586797087	10.2440565017803
1565	9.90484400110054	3.92697919187288
1566	14.965210763504	2.4046682678307
1567	12.4309216376913	2.37662180762536
1568	12.0648010438861	5.28601658442671
1569	6.86239538729176	0.82123593585616
1570	27.7679631491222	3.13988050835418
1571	26.9190738610218	2.95099580119682
1572	14.1517316997527	4.67549872531602
1573	13.9878752061374	4.8834332129958
1574	7.9772279531404	2.8604421119042
1575	13.2063696406963	1.72066365824463
1576	21.5396026317596	8.77891293104901
1577	6.77930662384738	10.5505805321762
1578	14.6798175800327	2.95208975893862
1579	5.27587049549105	0.535377662047644
1580	13.5532209298645	2.90804648775535
1581	14.9018032689536	8.00448880109987
1582	8.56062519130524	1.89535951578058
1583	10.889536432832	6.60155021070634
1584	10.6527137670935	4.20855683742746
1585	13.7287010652624	5.00224508783936
1586	7.93683494326914	4.58630730725183
1587	9.89693596807521	8.29940495190892
1588	4.07056092735755	7.84701855869658
1589	9.54096041244531	9.33250997178822
1590	3.7631610314237	13.4968315196621
1591	8.41872220090467	5.40984111533762
1592	11.9019589729831	8.03400133059076
1593	12.8970605728054	5.77533185897695
1594	15.6303489232227	8.72938255625826
1595	9.78171221752324	6.0596802106728
1596	15.0444753265198	2.72524487413174
1597	5.91135345138519	6.85334173062547
1598	32.8186558835793	1.10834835534812
1599	13.6156877632924	6.90477443848267
1600	1.17959969437997	4.80439946112543
1601	10.4623455618826	4.2548026665786
1602	10.5646868987669	3.93083794707871
1603	3.13225122484386	4.71666242128638
1604	7.30101412348259	4.8240897684993
1605	7.88094170379691	4.11857527708366
1606	11.4361714331416	2.1689718748673
1607	8.30304318880852	7.91032546093318
1608	19.5077196245828	3.2395987905599
1609	19.3235749639698	5.34226379447858
1610	1.83514714520001	3.305632737568
1611	11.8586314317901	5.29916882722893
1612	11.8152936673329	4.1534782415375
1613	18.2140620048538	2.10206255041094
1614	13.8724173262463	6.86159564340651
1615	2.51730400710125	3.22180557682427
1616	15.3168982708571	1.9314921030455
1617	13.7631484758486	3.32810540065001
1618	19.6690371538204	11.9457534069665
1619	18.1020591527074	5.47757373911986
1620	15.0506591812176	3.09287641764338
1621	2.68698427475836	8.1148165120286
1622	35.0903272335665	1.4716529828359
1623	32.9624084825127	2.52081689618988
1624	8.60605912436251	8.4289246909107
1625	7.38963234973225	4.51274746750344
1626	9.56870678420244	4.84389926138239
1627	9.46309131023956	2.8183434913887
1628	16.5752942014997	7.6794172682491
1629	10.4045934439981	12.1756074819802
1630	12.4759190637095	2.58500801921198
1631	9.37429967072969	5.68868273301569
1632	22.5377873127504	6.83457427320262
1633	12.5971161798659	2.44089705887114
1634	9.18515032471086	5.74601179084381
1635	3.49565350459527	10.9878061454755
1636	6.83570039757909	2.84073207225898
1637	15.0414538551949	4.44909784447785
1638	3.74942749649783	10.4579586028785
1639	14.6465420250301	2.86299802172136
1640	9.19513570249913	1.48831607942546
1641	10.2176889640855	6.10927165462157
1642	7.8019773660911	2.77839776172719
1643	4.75606148497997	3.1986230905006
1644	12.7743942886804	10.5866551322677
1645	9.91236734180588	3.47040528363042
1646	21.0328379022958	8.06986608987257
1647	24.0241150244077	8.45844653833986
1648	8.70965086732028	4.86508084968814
1649	27.3235709526992	8.27309179366597
1650	21.1726912359285	6.48844839969249
1651	10.0473696954619	8.41723521847218
1652	11.899506967753	12.392389683878
1653	15.7669925521097	4.58612274605631
1654	19.0243260547349	8.54156662268924
1655	35.3697598577418	1.47377056135137
1656	18.1983834468378	4.33366724313371
1657	2.30048458023027	8.78974128653537
1658	12.5231470476018	15.9865989768343
1659	16.7110159408591	4.5506205876071
1660	36.7928567084452	1.43044710490023
1661	5.63697629032923	5.19628920553816
1662	8.9081028406465	19.5683520001774
1663	14.9446015034832	4.66332924191581
1664	29.6546798342409	2.44701211675006
1665	5.75083192067249	5.662367194954
1666	15.0074784266019	5.65459253177931
1667	11.0483355816935	6.40657085197163
1668	14.6086122797819	10.6852929853911
1669	29.9194817792212	11.1972191729625
1670	4.61641741907397	2.41558560424766
1671	30.0540284741605	2.52743587230906
1672	28.7789398610404	1.20473495967198
1673	8.26788467343825	4.36127407062055
1674	27.1416933966746	1.63689491498649
1675	10.7309199889643	6.414829486975
1676	31.0452581351373	10.7553771588721
1677	17.3421158350612	3.62277492970264
1678	9.69082895043821	10.8202664803969
1679	25.9968713100431	6.65542050826467
1680	3.64336133074427	6.75248159471477
1681	11.3694540910633	5.83799295573667
1682	4.3126408309199	7.13961304826989
1683	11.3707640454603	1.31099970353489
1684	24.2470315890288	7.45425603795963
1685	15.0799306887209	5.43106794537458
1686	12.3030334671201	5.23855568280708
1687	11.3502423652537	9.12614734469834
1688	35.1690712316055	6.75445448769333
1689	19.3128421027954	5.67255398557004
1690	8.03363399628061	8.46113138429328
1691	18.8219354702392	2.54176764745827
1692	32.3191464140011	4.05214100059937
1693	8.17179589210305	4.99843839563096
1694	12.4683262178979	5.35114459695787
1695	9.66203973295481	0.719824226740312
1696	14.0130473575935	4.0835588746983
1697	13.2289100088441	6.20159907940581
1698	9.62142442826066	4.48667808282357
1699	16.2561481276362	2.39227279380939
1700	12.8708213298053	3.60755914520113
1701	5.90377200215476	7.18516504215288
1702	15.9579561033767	4.74945993383646
1703	12.0807266065759	4.69352880907442
1704	15.1084706342083	1.50039673842258
1705	13.8555027564249	1.94229343353015
1706	13.5992335563517	3.26655826405226
1707	13.1699950538473	5.1909034385039
1708	11.0780248228923	10.0323031116592
1709	11.3057569185075	5.10129128530822
1710	15.4234643351694	4.80356732511895
1711	6.60262437509765	1.01993532529624
1712	15.1890542038919	8.87060783109202
1713	24.2441120341966	7.30310893069027
1714	24.0302288597561	4.21235558800052
1715	13.4352315062094	5.41874033313213
1716	15.7492683266497	4.86470863341207
1717	15.1962542261231	10.9813878459584
1718	8.79539754396741	3.6331620048478
1719	12.1754366987115	9.99741658322466
1720	18.9492174946388	4.37716520203751
1721	13.585274259541	6.6860187120913
1722	14.3247460289029	2.45112355308618
1723	15.5006016907784	4.41448685964368
1724	11.2067875521227	3.82293731786492
1725	21.7786587969459	4.81145183511972
1726	27.2295628921443	4.56354510609719
1727	51.3470876406022	14.0385848121058
1728	10.7272650501796	8.07617502777552
1729	11.6073728502391	11.4262028379777
1730	9.34653491756046	2.16615935528975
1731	15.6614879310099	6.19312074730978
1732	7.05959214911028	4.06495941191822
1733	17.0967125210222	10.1561378370028
1734	22.0339646510855	5.51805905629086
1735	6.69091087498168	4.09241352035138
1736	9.7325930169849	5.81571286312105
1737	23.2096451087404	4.31933157296318
1738	7.63451159136974	11.8083038449616
1739	10.029754430742	0.756944716979344
1740	10.4702045123923	3.64222109558616
1741	24.1970244341434	6.82724676664477
1742	2.33830232094511	2.26125097167044
1743	19.6166308146207	0.879928210686546
1744	17.0239268076324	7.35914224146499
1745	7.36030725395052	11.1711332380614
1746	6.90952650733756	2.83472165594794
1747	3.42726090812854	6.37991975029467
1748	5.03298140461592	2.40672237392529
1749	12.2790750074672	3.82222136790647
1750	14.2573065594206	3.58884476657587
1751	4.14447737037731	5.18283155986293
1752	4.92642263179936	2.93438643896362
1753	8.15723248264744	8.15594382732023
1754	2.12293743457177	8.27290720614716
1755	8.08428298161238	6.96674906860372
1756	7.99818077739152	3.23964443513581
1757	21.1250801785522	6.31178501219386
1758	10.3697558412551	3.84738931354563
1759	18.2908373221351	21.5694362593982
1760	3.27475548001033	12.0373113689859
1761	4.84048053987689	6.88243311265266
1762	4.71543027349606	6.70744082607127
1763	14.353398495809	6.63444052825034
1764	20.5027190280585	3.01171813173852
1765	3.54693690904336	15.2283448829536
1766	9.0968416338029	3.73569264707905
1767	8.1676404722833	14.31968412482
1768	37.8106496959571	3.14498510453602
1769	5.997956399449	8.73694582886252
1770	18.2454502670372	4.88581818632586
1771	33.6175510779252	2.2198773343249
1772	17.9402017749112	3.35496107303325
1773	19.9517885334409	1.58217978908546
1774	28.6729445218277	5.91493205489285
1775	13.6356473817438	2.39351736032907
1776	23.7873898509354	4.65976087969829
1777	26.6927357341068	10.7981896165449
1778	32.7937360219876	17.7205282346383
1779	9.24684436858194	7.23559437048214
1780	8.11758920967583	5.58887334806983
1781	16.0253357024761	2.9880390813322
1782	17.5304709874318	5.03667240791553
1783	25.271751741669	6.62794651986522
1784	24.9397104307478	7.69949942110007
1785	13.2052668548161	2.41232814040346
1786	9.10800141693389	6.43696338583056
1787	7.84134428465676	12.7983134422273
1788	23.2210717685605	6.20608719837857
1789	13.4327535253724	6.05658662168376
1790	13.3454257482447	7.57406532081093
1791	15.992238429386	9.46232707273923
1792	14.3099078580351	5.82621869869453
1793	23.2804076296283	15.7290855814684
1794	6.38012191123368	6.4575680486204
1795	8.46701460571271	6.57681619131232
1796	4.60955897525778	2.71107419133078
1797	26.5232303251038	14.8057444894601
1798	4.51031890314356	3.94527189015497
1799	12.1908757162228	3.41742211253699
1800	11.2941224798474	7.25458552634035
1801	10.8733525384222	3.30873123412358
1802	36.0590482111582	3.05841541150999
1803	5.5009792209578	5.39739864262262
1804	13.7006134106376	4.87525576637684
1805	8.6313955395772	1.99922920284392
1806	7.13988636128808	4.19304263163168
1807	16.5469411891886	3.39734619048015
1808	8.97929261255103	0.945635140520022
1809	18.3156333686671	5.57366438046922
1810	8.66571044139278	1.55874783741415
1811	23.5620327109054	8.94697744097515
1812	5.82682404261855	7.84880313509506
1813	6.89484776128533	4.30555725790609
1814	7.09506335430742	0.902820013540004
1815	12.6874922167303	9.65882463143029
1816	19.5494650556426	7.58452043916002
1817	6.42342305209567	2.91606182958723
1818	14.8947234084186	1.93553092768479
1819	5.54044328677861	9.14217140846292
1820	5.96670454707879	6.23606026224377
1821	19.4799360378613	1.69658601552654
1822	10.2769928165538	4.17996557489464
1823	4.64984099219725	3.21012079456417
1824	4.01280803468244	2.6923480308585
1825	18.9387975114624	2.0671769279976
1826	16.7938904709403	13.0319616739114
1827	11.6850886622543	3.80322528553192
1828	22.4963408231728	6.49831093970041
1829	17.9453222967653	3.71756738601899
1830	7.07983568520311	8.16266574303586
1831	14.0086896847059	11.6236909770865
1832	19.637580320451	2.84622963586089
1833	11.8408215624935	4.61726504708262
1834	42.9456549486744	13.5349487831527
1835	18.8654481032528	2.04034598601211
1836	15.0296831352435	6.04077945010344
1837	27.7108651168836	10.4871998584921
1838	22.6089786944468	1.76937454374832
1839	15.1952999886682	4.86562418036424
1840	5.30983612249684	5.81208896552579
1841	23.2456274798212	2.95833039295125
1842	12.0143155055527	3.47023688416511
1843	5.35952674483975	8.45101501544943
1844	21.0523839874977	2.83653937266966
1845	16.3583032848791	2.95181552367807
1846	7.7590833573952	6.24916626458247
1847	9.67084267598751	4.77155849251564
1848	8.47719349770363	3.25754390238497
1849	3.7855737769842	12.5620288791647
1850	4.02355249678372	5.15838989211152
1851	13.940087715933	9.19750071492304
1852	4.38484509778539	5.19664879046387
1853	11.2981392506849	2.09121637419894
1854	7.89459506986994	10.2255117873973
1855	6.90453052808218	1.12112172996565
1856	32.0258956782538	2.14866710440686
1857	15.7059293630138	4.73343319511155
1858	16.599992918567	3.64219223495572
1859	15.7064273234679	14.6958550568101
1860	6.87465235898984	5.90579342233747
1861	7.29843187047001	4.10435424668183
1862	4.65783416868864	8.0604818679502
1863	5.55632898313767	4.27490779406015
1864	24.57628193796	4.90937970631994
1865	4.0619562564703	2.13192003473626
1866	28.775088088139	4.95962239975035
1867	10.3070106496367	7.23761041178204
1868	12.6405908123725	0.422312671963498
1869	10.523692624999	5.95512168723868
1870	21.5688500972894	8.36592262093987
1871	9.66122135654384	0.272562516689959
1872	14.385824829444	4.05610707003921
1873	19.8248451879147	27.1168185151609
1874	7.95862494545777	0.742925164493017
1875	15.1926099338542	11.6252969344015
1876	11.5756374870358	12.5551434789241
1877	3.12620478561434	6.64595049804204
1878	23.9711628955565	5.78086360435626
1879	16.6877463444853	8.30608809300099
1880	17.8045597024469	5.22070423067012
1881	22.6970428993655	1.87567605804551
1882	4.3223862765276	5.35962613749562
1883	21.648097803435	4.81233817154129
1884	21.3012743864891	9.00440702713336
1885	8.33650620758246	2.32466939400634
1886	31.9801490330426	8.64387795376734
1887	16.7021162651436	4.7081004514845
1888	18.7100848991219	11.4062963152469
1889	10.8109367832001	14.1259946246558
1890	19.7900493264256	7.49012335481991
1891	15.0528337261797	6.63789223446635
1892	7.41580638947885	5.68884363973496
1893	16.0880651962105	2.97898872399877
1894	11.7898775468667	3.62672697112139
1895	29.8252484906184	1.51390303380025
1896	9.39404748300117	9.54771550807418
1897	10.9282243830298	5.98035006331587
1898	6.00732637151482	6.38800885546913
1899	14.3837577485455	6.93548997837557
1900	19.1292112910882	6.79298205652429
1901	10.150864468258	4.72474905885201
1902	3.89029241143896	6.96704054749491
1903	16.0177187301842	3.49731238716836
1904	21.6435269399453	8.36800487036507
1905	12.0877930746462	11.8337874058356
1906	6.28747094329783	2.35318467784383
1907	13.2626668817541	1.03786360144653
1908	19.3161966213666	5.29462761524359
1909	20.1645393596794	1.73519281629585
1910	8.07330985372816	0.722671573269755
1911	9.08072265735351	5.42240330737522
1912	7.41888272017522	9.08234519485208
1913	14.8549416640578	4.98066112455399
1914	10.2883910836397	3.23221997742212
1915	10.1725387732173	2.7687453687181
1916	5.7315394375242	2.07964031227034
1917	3.65125375438365	5.70067397121112
1918	15.1468812154449	6.09145377197498
1919	14.8282565752395	2.48672227295993
1920	10.9013622538749	10.4284359626838
1921	13.5637747368005	4.31110049258456
1922	8.60028519902935	5.86788675808906
1923	13.6179154674442	11.1755773091565
1924	22.3327744806941	4.18639762182676
1925	13.0208427963953	9.1001802195512
1926	13.9595881926253	1.52532539983258
1927	17.2784576171804	7.85379515368664
1928	7.56706834131888	10.5606956667241
1929	4.96481567117054	5.72709827595481
1930	5.2338982146208	7.90099513574898
1931	10.1816730486677	6.7855581348378
1932	11.04947367823	7.65070909144769
1933	7.00937674029764	8.58663560169893
1934	27.4760406545938	6.26835739518801
1935	14.1861614446986	4.02765456940809
1936	3.24023033479569	5.79021296010522
1937	16.2115657747655	5.48870506896366
1938	26.4180099877558	13.5809601488915
1939	15.486275435195	7.08647045646818
1940	18.8502920637208	4.30248662629233
1941	8.06727006364765	3.44395117948904
1942	14.0067764109562	6.58429195967335
1943	6.54812848753083	6.99479708901112
1944	20.7651133353366	4.04891048194109
1945	21.9127907404117	6.46264889097216
1946	12.8081847554529	12.7366768183286
1947	14.1872606607062	3.9104889574593
1948	14.6144818156283	20.5370705152606
1949	13.5825109686406	3.55858905246298
1950	19.2566836526912	5.74922747257749
1951	19.9668344108931	6.41806775342356
1952	5.62736846434844	2.61778724464231
1953	9.86348902956263	2.70981739948472
1954	5.33886123978441	2.79399711159847
1955	13.8300671580432	4.59444103405083
1956	40.7412089154402	5.36710138320986
1957	8.22695073371692	10.887514687248
1958	11.516487293048	1.07941407999542
1959	7.64416883088477	7.29525441428258
1960	8.91291647165528	6.36785688216553
1961	12.2140477098702	10.7713165323653
1962	12.1466013468406	8.00110590017806
1963	3.89120764083195	7.97132979972947
1964	8.19312264530018	7.98393967713095
1965	20.6507216449716	4.58308502814147
1966	14.3086772690726	6.42301813149573
1967	15.22046397657	14.6652013851606
1968	23.5052967363323	6.89682863785761
1969	9.52843767051783	9.31721646232663
1970	10.5371094974083	5.62571985969043
1971	23.7245745861822	10.2847872013147
1972	13.5010744998131	5.66335556486276
1973	27.968670213056	10.7124952124396
1974	17.6732221469696	4.25738957906739
1975	7.98361433836461	6.8699255751597
1976	5.11144694788716	1.94677746279694
1977	14.1083177752888	4.90328454127395
1978	12.8503859331305	2.89850455146606
1979	13.6101228098339	5.18714503177572
1980	8.52888958297825	4.91358603679902
1981	24.5791447409031	2.73636054836099
1982	12.9700232138685	7.64633996245228
1983	10.8149107664333	5.29014189459759
1984	24.6875716025581	2.17818562622982
1985	11.3128638489783	6.2983041076718
1986	8.32177985856026	9.45893115624181
1987	19.2074053844028	6.95394765397168
1988	12.7884201868923	4.11827551054666
1989	27.1467400112089	0.317908161751479
1990	9.40471119044536	1.87670372486452
1991	12.9492856736594	4.36533020045855
1992	11.534494162383	0.73789566613256
1993	16.6885877547017	7.71831626282588
1994	14.5509407293999	6.14648445777017
1995	4.26897321459345	4.34041951812082
1996	13.3519615734638	0.800366833732872
1997	11.5849296608625	8.87333089982202
1998	28.010643597233	9.16580546697313
1999	6.26679191915366	16.9948497924484
[truncated: 8,001 more rows]
