# Supplementary material for: From work stress to disease: A computational model
Source: PLoS One. 2022 Feb 16;17(2):e0263966. doi: 10.1371/journal.pone.0263966 (PMC8849534; doi:10.1371/journal.pone.0263966)
Supplement: S1 Data — Zip file with data used in S5 and S6 Scripts. (ZIP) [file pone.0263966.s009.zip › figureData/data_figure4b_impulses_correlation_anticipation.csv]

simperson	night.f.mean_pp	work.f.mean_pp
1	2.95595393998668	2.42075739659874
2	4.09778807624094	3.68859854493811
3	2.18147091034667	2.02034301687409
4	10.8557220004257	6.11354549993492
5	6.03212453438024	5.03990319322256
6	8.22470676530518	5.46573326635281
7	9.34310718609213	8.46781560720392
8	13.5465268777138	6.83507315401411
9	14.8060052898892	3.32469588662771
10	4.14959940611124	2.06260051218037
11	10.0872749262115	7.89111939203213
12	37.5466984438682	10.1427505340656
13	7.7183427798495	7.42985759667462
14	4.12208755911388	4.0302490857459
15	13.1741439045594	3.16018561028907
16	4.81595399715529	2.70883350819564
17	14.2990647156044	3.33799555781964
18	6.39256490383129	5.57965476549627
19	4.92228720993791	3.23153583497469
20	4.10889544371212	3.58536680736864
21	15.6060889436485	2.7994918708114
22	13.8161278173864	8.71257719245669
23	11.6912847717106	4.77466550483037
24	6.03278686277971	3.32432008087425
25	30.0713676043684	8.05629110370121
26	15.8623769455026	7.5660221255416
27	30.7901170753155	7.60024198727913
28	6.40702971768003	3.94846601241415
29	8.12266679067701	7.49317311848263
30	14.9092464534768	12.4552666674362
31	10.8922962724366	5.40095861704709
32	5.75530766359486	2.3904760812848
33	17.4324535361865	7.79644964078344
34	21.3973108652538	4.066423054504
35	19.3917348887261	8.61566606020892
36	7.64760828455237	4.95818276777382
37	17.5602229405874	11.4725245139861
38	6.7652447301467	3.52646370958645
39	9.26667329531246	7.56261381602099
40	3.28222768969529	2.76792040561123
41	6.40895022303161	3.78493647106391
42	13.702346425099	1.53274228102803
43	33.1336995338457	14.5887051714689
44	24.3506357499799	6.17495620521706
45	28.5657274301631	9.40311490397972
46	49.2717404899381	3.59503686776439
47	3.54717425237293	2.87870355762235
48	3.07668406052108	1.75457221192386
49	11.6892658565431	5.30609834602356
50	25.7351484218332	3.62457613563974
51	19.5857860845399	8.7632878626565
52	6.59072273387629	5.88120193174861
53	29.7343738343557	5.75997017710238
54	18.7274325858067	7.64354219597478
55	33.0218345482349	9.58933644137996
56	8.2572298325281	6.28576734116981
57	3.09987216397181	2.36362682434097
58	3.68021278819359	0.971843309054997
59	16.1311542037674	3.94799198683103
60	11.1416481749684	7.47685419379558
61	9.52255430313896	2.52730570478582
62	18.9735936344495	4.97977433385224
63	22.927810769218	9.8067789225769
64	9.86637151821439	5.24063565274744
65	8.57517540234776	7.77911359195082
66	7.14390831530754	5.54277167573567
67	23.0646438723291	3.53532944175155
68	5.08839485758964	3.1535647872362
69	4.20687903090395	2.01345323010728
70	5.888217895421	4.77927744385643
71	16.5470343723864	5.47333988488599
72	14.6062873537766	4.16126637567415
73	23.1613159203485	4.36011428908234
74	9.74663140448003	9.00917017824369
75	10.0751387633931	4.94405100504217
76	9.2824202750353	7.08596317356395
77	17.3158376932059	8.73510837261487
78	14.8236843931406	7.10812766674291
79	6.41320062193405	5.67512650585979
80	15.987664621714	11.9294643021294
81	9.62269653491213	5.79870058992541
82	16.1198172555076	6.99136168647415
83	2.21007020156567	1.56073761902899
84	15.308902101109	3.669840335215
85	14.6557173004401	5.98846567540604
86	16.4260164588052	9.85439275817719
87	4.78435189048643	3.57955743225685
88	2.15530498358762	1.38920784317002
89	15.8630748540019	1.3885989249666
90	5.85467454102208	3.58568720019496
91	7.36686160715336	6.84758960755627
92	8.59598755338539	3.13536087012174
93	16.2054674783943	3.12068727780822
94	15.2624456409602	4.77143262972758
95	13.079838767124	7.43353609142726
96	12.7883259512739	5.46294701817521
97	25.2779198254862	10.8349371348855
98	8.61539763002392	1.17064000496313
99	3.85743487753544	2.70191929682434
100	36.6116902033342	10.6085664690777
101	5.24225310167171	2.60692263827383
102	10.288295446803	1.49935511654483
103	25.0438165959166	8.84450156094836
104	65.8182414396967	17.5295374513779
105	6.93372993074519	6.62221474445364
106	17.2671464800424	5.83681653391756
107	8.177101703353	6.17974695624965
108	12.1410135648263	5.67503341665603
109	11.9712533153152	8.631084319943
110	10.667340092543	4.24795301902359
111	19.7745782606204	16.8044771856862
112	18.5705651953666	6.65887752293853
113	9.64817313318055	8.06481064655312
114	9.198716053889	9.03431181334681
115	10.5632552022697	5.74026004178775
116	12.1794926976993	5.21798920119437
117	16.1938231748912	2.37067065837532
118	27.4087776969694	8.18127310108269
119	6.84414515512084	6.23868467544552
120	3.52727953659271	2.75595176362447
121	13.3544641246119	8.5158246670997
122	12.1727622467002	11.3777884884888
123	15.9962552205355	12.4883886230873
124	18.7679357327244	7.46810915423871
125	33.2939441339497	9.59277702515742
126	8.2621600484763	2.07799356220567
127	35.6870086276854	9.51373197662131
128	9.61407627132053	5.78169247432016
129	6.61027312642599	3.41046093888692
130	10.7624670071236	9.33931016145338
131	13.0577665767516	3.04523681229854
132	24.8234385535293	14.6908394497354
133	13.3526016303851	3.73131329714777
134	3.22081527648219	1.77893373284639
135	41.113805239794	7.3897226320821
136	14.9202996233579	14.1781700318087
137	5.59785433731017	3.76918167469225
138	8.65966050325514	3.76075006248472
139	8.21889022574429	7.26641880379348
140	10.1330822996465	7.73648188960348
141	24.1939485298449	17.0464325846377
142	37.0530423760113	1.60456815641103
143	28.9554839275643	17.4867843852897
144	6.01513193387141	2.92556047898818
145	8.96486580641096	3.1245877599259
146	21.4521139949272	8.19088364493915
147	25.1313423847965	5.36799536796367
148	23.4523568120344	3.39672147596682
149	21.415913154489	3.65877597641447
150	19.6351770511187	7.69250574181877
151	13.6515987936908	11.5945146041144
152	21.0207140461327	6.04152141054779
153	22.059478104394	5.2381338138522
154	20.9777764129927	5.69235182182326
155	22.6840456301747	3.62733345725506
156	21.4316711769865	8.04712176663691
157	7.60661329469915	3.57158359246954
158	20.2779453820429	5.48412872130705
159	5.0475652593939	1.55628511463265
160	12.5599623995772	12.3798056356383
161	15.1717283267519	10.6514408491203
162	9.17996448456298	6.3892654366744
163	13.7114608426708	5.6591012083029
164	14.9209172119744	11.7448848060389
165	4.17465484795068	2.41440024405529
166	14.873911126592	7.12475828479562
167	7.92545088878992	2.74725942958092
168	14.9911829736665	4.0830755423677
169	23.0212915219458	8.91612766846143
170	4.67903692841308	3.60433355167078
171	8.72072015699959	1.90772806309673
172	5.84439185338253	3.78933460100317
173	29.9962010007802	11.558505116451
174	9.36985111530413	2.59317249251783
175	2.96338724601378	2.50471882790347
176	7.79105063410042	6.11429401943091
177	7.43407548083484	6.07742748549343
178	14.4044591251379	8.0764341896725
179	22.095946465251	16.252111505566
180	8.88553039666549	1.32599878370239
181	20.159466697931	8.80205662338876
182	29.4077536797228	7.32549749002193
183	21.076116567592	4.05825677373314
184	11.1031008620882	8.67259275895072
185	12.6907120917291	8.51594660422641
186	23.3329589944523	7.15706155064908
187	16.3354591317293	2.94206201629345
188	14.9630199024727	5.45861093121603
189	6.71049794498699	2.83092134947686
190	20.7059698021668	8.03245725108514
191	1.68394494680522	1.03379230658836
192	9.90167163940761	3.41119297824994
193	15.6482986496919	5.50491819332442
194	12.0341115242364	5.2616157152471
195	17.2814645676094	7.22426003381203
196	13.5643876551509	7.10591625259073
197	18.992118849528	2.51977307665406
198	14.7622515610603	6.10384237466841
199	4.5787329560183	2.39799932936312
200	11.3092843787343	8.45770892549569
201	22.2234763147156	6.39035721880136
202	3.08750091175492	2.64010394201301
203	7.06719531327649	6.32422826772069
204	9.31231549171321	4.58492282007063
205	18.2003647484214	0.563587966214007
206	19.1355405987907	3.03304990027548
207	13.361261196972	11.133284774044
208	45.9753629418997	3.71590106796526
209	9.9759283498393	8.33659047208321
210	4.42074196527112	2.58718865940707
211	6.09531928577983	4.36062265460799
212	20.6920073069531	16.4527944367044
213	12.1304479322168	9.06896988152207
214	11.2800811592575	4.03642659084344
215	10.5965475012299	7.29614164215354
216	11.5224083145564	7.71488341982869
217	25.7779604407179	23.1877627316035
218	35.4653932303163	4.30260230706892
219	13.2538797423973	8.30941850901743
220	13.3772206371142	3.99191878514969
221	4.19844859205947	2.25212531461705
222	21.6171039937109	5.64097743325908
223	8.19466562574251	2.40829461423955
224	7.59036402584843	4.0295939801812
225	19.281354616569	16.8445398927289
226	11.2665835541187	10.9715975829502
227	15.7001045438501	5.63435847580234
228	16.9118136232283	11.8073816793233
229	21.0844944540238	5.91798977137219
230	17.0499241539644	3.35733284395304
231	17.9976347917734	7.54559370971452
232	10.7833203202146	7.41481951017718
233	14.0720190543788	4.98996050916823
234	6.05328023150821	5.72439169175753
235	10.6242761968691	5.21851870425525
236	16.9031699404972	6.01940648637019
237	13.7893695221703	10.9087072310561
238	8.2510723004033	7.13709498662464
239	5.97265391037716	5.28804363770627
240	10.956673263275	9.7231490429521
241	6.20570422935187	5.19475404394121
242	5.38655149166195	1.71416993314882
243	6.4842922228358	2.47259083560661
244	8.35042234343475	3.99830407930026
245	3.87249005133727	3.68131134521328
246	25.7982138035777	10.0336683499848
247	23.2925244509973	5.4121641708931
248	10.582109917404	4.76665093891585
249	13.8851133004485	4.60789142960275
250	2.95702862581959	2.90669591378596
251	18.7356568987136	6.34254356552853
252	15.4023556652016	5.43417121241514
253	5.52906187590083	1.9546146983528
254	23.7116121269766	4.32095817180842
255	9.05821946737996	3.16935383144577
256	7.3905955188606	3.12847262159768
257	14.8971653615751	10.1107704845211
258	20.8431200491589	11.2054828099513
259	4.88982298525038	3.60338577218525
260	8.99295384645715	8.171534434225
261	7.10409372370806	6.72488905550957
262	7.56351514568718	5.35583203234331
263	5.76823819490843	4.11678292152095
264	14.5410079180299	9.00490118006698
265	9.63989778203794	5.99632102895435
266	6.16421443368505	5.33204476200868
267	20.1957368954996	9.0919969747368
268	11.5048627505272	4.22965774083969
269	10.8066449420869	3.90208940306319
270	15.5200323831378	11.9059616600729
271	26.3705249463534	4.79662365610024
272	8.59225885602334	3.0692208006354
273	18.0553550037434	6.4950243411861
274	4.57154284488167	3.81499814700454
275	14.9624701996219	3.1808599397172
276	30.9374608631062	10.5250952249559
277	19.4839620488676	15.5398556060808
278	4.09415606725007	3.85978159108703
279	10.5363900051304	5.07689587138231
280	28.8695845736087	15.282812938232
281	24.0033339185578	4.01553125677279
282	10.1533738150167	8.41700120045576
283	58.3121769453802	12.9087267990588
284	5.1681196156148	2.32466845632133
285	7.30214779278491	7.08461645188564
286	12.6226682587537	8.92919092486645
287	50.4374279152761	5.37562242746799
288	15.6932461642681	6.86441517185092
289	10.2344802345793	9.27178775572847
290	17.7983035088419	1.76293275147801
291	6.27640672741304	4.15000796262303
292	17.4924244345128	16.6569871226201
293	3.77630854490726	3.34669463377903
294	21.6114518368163	4.97203343110632
295	17.6829558841139	9.24588690366978
296	31.6279937871395	15.7159342437143
297	15.1983477225692	5.24055721392005
298	8.96147775941447	2.31797335524204
299	10.1143216316211	5.26691303751921
300	9.04848079868158	5.61326952784907
301	7.91565408886765	5.61825989750477
302	9.9945861546459	5.71183838800213
303	23.2377397162756	3.15874942920047
304	10.0653638199395	5.76455116118155
305	14.4418824043603	5.44791483395661
306	14.5355509216866	8.31724930593186
307	27.7104605765548	7.97431759933778
308	2.93647954402568	2.61048345918181
309	16.6068379703211	2.40184309762934
310	16.7347620172808	8.20187377444232
311	10.7782533920938	6.24026773619043
312	21.3337376766325	17.6866776408824
313	18.6350082567675	9.26504816760023
314	8.67461019399503	3.49661512082914
315	4.58683413324477	3.13740995939413
316	1.59726018848165	1.54631243878709
317	13.1696680505422	7.31129303140013
318	7.61832558378692	6.44525072359229
319	13.3039665575696	2.04534587553878
320	20.9949413654113	4.90922457022415
321	10.253548021004	7.13877706044496
322	18.4232961888056	6.43356717538214
323	11.8506401659	11.317426506436
324	21.5320151317922	4.76455566685816
325	10.5345355093049	5.54829072032188
326	14.4245804421724	5.1230183666331
327	9.8350574932183	8.99071892262982
328	8.24626583711875	6.27183700214829
329	2.24885586485343	2.1717428682309
330	17.7665986086758	5.57249642384484
331	8.32213541412534	3.20905665044514
332	28.2127666019186	6.14346547487499
333	6.99911559369835	4.6134333008965
334	16.5621507475555	3.38880850925687
335	17.1242802024403	8.01168661701095
336	12.4209691515175	8.04747333401421
337	10.2107211340185	6.59533646463624
338	11.5140283108032	1.79100977311977
339	7.90301753672953	6.42368923410449
340	7.24525531912475	2.95072732691581
341	12.8944104059942	3.01978913279518
342	19.0313911153409	3.83922814348934
343	20.5502222467389	19.0588027265538
344	21.7533906362773	3.79804429535049
345	8.42163724928726	5.42708483204963
346	7.58636556761442	3.6456649609903
347	8.66152023887054	5.87795265609996
348	14.5160185518782	7.2167073278212
349	12.0827138442422	11.4859322525523
350	18.7146996749902	8.32933658742327
351	25.5012322886017	3.66179644763309
352	11.7890205658622	10.7136054843528
353	13.4586040425992	10.276929630276
354	8.43569586921364	5.38070489936444
355	7.00430647523414	6.82533492188581
356	8.93879349362331	4.39440796289659
357	9.00940574860384	5.69809865572995
358	17.7985847659348	4.352014415047
359	12.6945170723369	1.50115951477016
360	10.475988850233	5.84226645751682
361	25.8647340558604	7.86472263024638
362	14.111378231444	4.07336222167231
363	3.0396087494931	2.52188080226855
364	24.3556343960603	10.650578009159
365	20.794697561414	3.95082003804712
366	11.5088062508106	2.23735045474378
367	16.5056181755355	6.93483226742879
368	8.08351524872944	5.1102220920582
369	13.6254494164098	2.35284436607952
370	19.9251389123136	2.29444735641052
371	10.0971677794824	5.17117868490851
372	16.0223767855302	7.56997099985374
373	12.3008651123542	6.56765937668106
374	17.6937241061359	5.21627616130978
375	13.6268195184371	11.7597081568784
376	8.54216723283378	2.30300598539148
377	50.041763895424	7.65993157080545
378	8.46548310168162	7.74546618496437
379	2.15119288144751	0.94496246066906
380	5.78272085742635	3.97018696367206
381	52.9385317971751	1.42900121946264
382	9.55298695289738	7.8151881597578
383	11.591032838698	4.49991794392468
384	11.8925034484051	0.448683756938224
385	25.2163983605912	8.81133012357573
386	9.93023402458642	5.59300892679873
387	17.7577247864655	6.35865513626973
388	4.91508300643306	4.78446966644084
389	12.5348243055796	5.74409701911861
390	3.52111012654589	3.25410836169837
391	28.5023152795318	7.40095466605047
392	12.1561774892259	11.1700678220943
393	8.3765482769346	4.97527292371591
394	6.11892461155977	4.93509304636819
395	31.335600585177	8.40258529728861
396	24.9511409009653	5.28258608120928
397	13.8806266662973	13.469616522429
398	4.30379420778219	4.29363061540204
399	11.5021671997441	2.76628027535376
400	4.39844428141337	3.08164494797621
401	15.7740294313274	10.4670324483534
402	23.3970476238888	5.18772663013408
403	4.46654727826418	3.32518141217059
404	8.7516232143545	2.64820005587115
405	5.20792370491083	4.54721732994026
406	7.58208791561449	6.61311043146884
407	7.23646724609157	4.08777203745279
408	53.0750217886925	3.54116771531626
409	4.93136041450721	1.70542389449229
410	4.56496213257488	3.2167643664118
411	37.1383750185637	1.90732112585322
412	6.77322402746119	4.75879795517594
413	36.155707157076	5.67873977977685
414	11.2515994863188	6.39670531632689
415	5.69160032820094	1.42677596097458
416	10.3485979791009	9.49680154624647
417	20.382768363485	4.22885798424027
418	19.831389231198	6.46341816135594
419	17.0253067158878	14.6062936167631
420	10.727600829833	7.88587019622528
421	23.6259384678338	8.52021221769131
422	10.0101147307723	4.91281888477406
423	11.6301653168564	8.15519356934444
424	7.51297702973285	5.08956781533967
425	31.7900351286652	9.01080409282579
426	8.96215632327965	5.89905586058923
427	15.5141905002318	7.77709454974032
428	20.9669774296782	9.78083188866842
429	5.3368199162719	4.35758190323668
430	6.58498553154601	5.78365911186058
431	8.37228429566136	3.70514062951594
432	7.06235291052023	0.659997527187013
433	19.8757251547851	3.30166728016929
434	21.7734828472499	12.3537236423703
435	18.4367676365932	6.53638028946949
436	20.6974477294692	6.21165938291021
437	7.96104769410101	0.68011776361272
438	6.60729002003132	3.78721710805571
439	13.1801809267639	10.9525322286724
440	16.8608997548889	2.09763690546446
441	12.8424736233825	7.01437858067074
442	11.7955274578534	5.92513691917787
443	16.8241430408543	10.0257404802934
444	22.7228671801342	14.9265862907208
445	7.80155444681712	5.59480511462046
446	4.22804254700759	2.72733632442375
447	24.9104700919273	3.83490886430057
448	13.5353562058759	3.32439980158285
449	9.69324437040564	3.6046555236579
450	12.9143049184854	6.17326674472777
451	7.4503312472588	5.53283035644272
452	8.84944525300265	3.36876483295208
453	18.9056588494676	10.4278997717057
454	42.7168797424781	4.79423763664457
455	15.6108955386853	1.34934488357565
456	8.24681593527037	5.94207741124424
457	7.68862970532787	4.86126731475546
458	13.0521254002702	9.14027820044188
459	10.8819433848422	6.93160580275631
460	8.8310306379807	4.00267395309405
461	3.18991960545647	2.88605956285975
462	16.9180380555707	5.29827504516038
463	9.91369626416751	1.96293400254109
464	9.70851708286001	8.85517571308578
465	7.55224338319829	6.15236132545454
466	35.8311828262409	9.3830309088115
467	15.1641767447183	11.4484398247958
468	11.8518311380227	4.15964073772276
469	5.73011712661814	4.12399543480171
470	18.5579023656321	5.80202894027037
471	10.6076535050723	4.91978297697857
472	9.70016804402111	4.89349803840027
473	17.8403102822436	5.19584615842199
474	42.8464150289286	3.55718919637096
475	5.19321872503202	2.22587419117618
476	6.80114426056505	5.56066863636157
477	8.90855164025583	4.80943546841942
478	6.3192922813933	3.79693339301919
479	8.6444400676398	2.6754657831988
480	15.0322175138885	2.42548648664726
481	11.1763808755829	9.36805310140524
482	12.4304523222388	6.31139585826464
483	7.45892812536035	4.57640490478221
484	23.2866089156251	5.28468058402343
485	7.08737150936261	4.35821262025586
486	10.1381785232522	6.96363384496925
487	4.87578698171526	3.20773444813685
488	5.73167603502119	3.47438874362147
489	13.9679277987865	2.58278601990434
490	4.44976546528318	0.677240533649224
491	22.9121816098878	9.78745485681455
492	28.1212219160119	14.3216043151484
493	17.5928998219889	12.645491344266
494	23.8041694251198	7.59474188196783
495	9.28764234597442	2.82262446903231
496	7.42414208424632	4.43516080027455
497	37.3037831773031	11.4190836656696
498	12.8772069336568	6.69897643339356
499	33.7686569962736	11.3518354896736
500	8.66833537284868	7.21184461035383
501	6.29786947380625	6.00120758058822
502	10.4939113103439	8.39368291223743
503	3.83382900104515	2.80922067395574
504	8.40166184905305	1.6823026546979
505	8.8134934875686	1.95295469730601
506	27.8128838173407	4.64657515989473
507	12.9974052924208	1.50004534951809
508	17.1097998233635	5.35275317918731
509	16.1668710615925	9.92605484973735
510	2.56957778627895	1.95575776013929
511	5.5810495890313	1.49897590235843
512	20.6967741509586	9.18879331030918
513	5.09320922066943	2.35470931159249
514	3.43931609139575	1.63139260399589
515	27.6334351153727	10.3935088276136
516	11.8603167336289	11.3457999094678
517	6.65537130200621	4.56378293232751
518	6.60562206792063	5.30106938820559
519	3.76723918151724	3.37485559292531
520	10.4932028411145	9.26038630556915
521	2.3906624531895	2.1891688004153
522	16.9553036092467	5.55345885556678
523	15.7904090903405	8.93576340800853
524	14.4155459413777	10.887802161413
525	12.6594088513759	7.30474920913124
526	8.0616199784822	2.70066598422759
527	4.41053957848105	1.24907272165499
528	21.785100922017	13.67152146186
529	21.6152764510551	2.27383760238799
530	13.4798560193148	3.93118677687097
531	11.287858892803	6.90235219734433
532	6.31695222881899	2.88770670658173
533	13.4792079214554	7.256890918903
534	9.81152838048293	8.04207619890077
535	2.75037911751429	2.19327596212921
536	5.04337558529048	4.27556553103376
537	29.3264113435347	8.08239940062663
538	6.72077475308047	5.87743393872079
539	15.4863473239584	9.40205584150514
540	17.2376890279603	7.28070923936326
541	15.1173982701082	9.22283621757533
542	6.50061036143943	3.31232523738616
543	19.3051157568866	13.8280706359671
544	8.09434335215706	2.17686838120567
545	12.6709041274849	4.43391946925141
546	8.18391710775074	3.88900530480181
547	6.30774681239954	5.86762549991427
548	8.53336486101932	6.8177341415402
549	9.69051734591563	4.46581540765376
550	21.3318484431347	7.07722048099779
551	14.9463454017346	2.6426353057541
552	12.91249866897	0.947910060708619
553	47.6940836093994	8.56768865894419
554	13.4295017764056	10.8077073977869
555	19.8505274392228	7.88624600890112
556	20.8304398989152	8.86992006072691
557	8.19257953735721	6.42313845812602
558	17.9878294233326	6.51022562031255
559	13.0211234173636	8.67883255571351
560	11.9278148741503	7.82702380878308
561	12.9557825362094	6.62671373140224
562	6.06525958802212	5.90857993789949
563	6.57626367165764	3.46463762771761
564	4.71089069792176	1.65964794091882
565	11.0388544522187	4.22750859112089
566	17.396509315866	7.43302517332947
567	27.3644623029233	7.48002434767036
568	36.3364637392018	5.91896120177605
569	4.89189586726211	1.91998770153509
570	2.04623877030728	1.97135665517232
571	1.61720938645181	1.59314828379422
572	42.8421631073284	2.01165715303789
573	18.1500109862212	16.5758938930855
574	4.432462580193	4.26989851833184
575	11.537787841487	1.63601661468789
576	13.6551602470633	5.7454463253206
577	6.37693298000776	3.10909434615127
578	22.3020737519758	8.31160110494448
579	8.69344965449459	2.89095482490205
580	13.3297918626008	7.69873663406567
581	7.20641806428648	4.99907755796001
582	9.50469718768894	3.87256071284328
583	9.20806154381171	8.54908245924438
584	24.692529919838	0.890293549205424
585	16.4004939951799	6.26944178138127
586	0.872936072408151	0.450404389962256
587	25.2884465246846	3.50852307274575
588	15.0689660289926	2.09965930466284
589	17.7439134271741	0.384012528382877
590	8.33053801766129	2.51760811869005
591	2.99022014661251	1.98217198309281
592	10.7730566652359	9.64095614421738
593	44.6585885970748	2.77384063110561
594	7.95144977053024	5.61711833883623
595	7.51174511475465	4.77385854355405
596	21.1347364946754	6.44199128419637
597	7.24182217710851	5.68761176557846
598	3.83276525480945	1.11914658256358
599	11.3277264036417	10.0399284696671
600	25.2581455788299	2.85819235749893
601	5.24620715322438	4.19806530961423
602	41.2976398459461	5.2237577094551
603	7.68487324061896	1.49856534078022
604	16.1954880395047	7.62941945019025
605	10.5441319618174	3.39407487663072
606	10.3065989785855	9.74805461102445
607	13.8436048419479	6.77169125917562
608	16.2195216782772	4.99633706816408
609	10.7780889729206	10.3418975006437
610	17.0391467689455	3.8636912908769
611	4.49104642784929	3.6831332058982
612	10.1670293894075	6.77604403931701
613	4.97812977844272	1.7074780131384
614	18.6146386699908	6.52156898792897
615	9.79748100709269	5.77875818163707
616	18.5627972709615	6.15404095426999
617	21.2852830948419	13.5048983418041
618	15.2696148448948	6.39761681647347
619	16.2288462489861	7.64258078936503
620	3.75251998302213	1.38861645282103
621	21.4975234565158	10.2976980533595
622	17.2006360985196	14.1980649822979
623	10.6387400327223	5.66773276090042
624	6.41145266672603	3.90235713880746
625	9.49320333749813	4.44887406128921
626	13.4156393311691	1.93169437305694
627	15.580450566206	9.39699175377528
628	9.14752138905269	5.90857154183694
629	7.1391791394243	7.13424792977639
630	7.51284797727449	6.30828415370916
631	19.7703291775197	5.24050699253073
632	10.2030905826839	6.09839167871495
633	13.1579096907612	4.604693611259
634	19.3513640852843	3.56845774012968
635	14.0784132933071	8.27962162913482
636	13.4088097219802	1.53867334310185
637	6.91495692311856	4.56142141364654
638	9.27560513786792	7.86400846119
639	15.2724478990217	2.82752775364677
640	26.3405180056861	6.80300473508485
641	5.17732751297362	3.80552629099103
642	11.5694087002608	10.2086876895614
643	14.3091875018498	9.574348650759
644	5.42952000239215	4.89241442609388
645	12.6849835327602	9.5663381479879
646	14.6123477242982	12.5943982531417
647	21.6099269470803	16.0100310166382
648	7.65844581237818	0.801572109249799
649	16.8792658443829	7.15934217544256
650	5.16026509054437	4.97348504941003
651	16.2195968026337	3.90044609032763
652	6.70888849517275	3.79925835706588
653	7.94164831684667	2.60593844540172
654	12.2928305453594	3.35186387475772
655	30.9022234960111	2.78100247186477
656	6.04657766608731	4.34849386402688
657	8.9850574087408	6.57787404117574
658	9.31519950865186	2.49018285314261
659	6.40870776446043	1.9601417406799
660	11.7416928975414	1.74264640326237
661	17.2979642935457	5.96128006830411
662	8.75999157629502	3.3981558067358
663	17.1158230479948	4.40126380732839
664	17.0997843336808	7.45955735255868
665	6.23753093557363	5.56988994827921
666	6.63711033854239	5.49630900954551
667	8.75221929765003	4.29453179531515
668	26.7380812107475	8.65092256287344
669	11.2405164957102	10.2674146302287
670	13.472147780541	8.50909036885431
671	21.1945730926734	1.40507353404044
672	16.4576209072654	7.1940616357563
673	16.3590909906903	6.41567846687988
674	3.45884666809476	2.84619379534994
675	5.64860660355209	3.99046190188942
676	5.73371495094976	5.5438487047852
677	15.5580328273467	8.7782428219105
678	10.9615302795585	6.46394977687515
679	20.1943239620703	1.51669662069777
680	8.49541063100736	2.40240247078701
681	21.7143885916988	5.25272678650388
682	15.9259965093292	5.16302327464745
683	9.00644624713483	7.75818932319867
684	9.96208387945977	6.12330032430242
685	6.82248002662723	6.47374960293541
686	14.7253910317736	6.1713890935079
687	6.92422333791845	2.18779840983818
688	10.1566548692384	6.00071481001288
689	6.86457972284008	3.79025864648277
690	12.6684826169599	2.06980783933497
691	1.51860740343122	1.51109383188674
692	15.7324931047914	5.06068860515783
693	6.68657492681601	4.26034364434532
694	13.8381311289082	11.7569950645907
695	23.7520908566219	3.64130913634474
696	11.1382583158818	1.15136937184272
697	14.302053218675	8.86001310755067
698	21.6307249581051	6.77126637716994
699	9.67039161953373	3.18212455317644
700	2.12663832906611	1.4625788869852
701	13.0916562982516	10.8778665492629
702	3.77989490465181	2.11504092601146
703	8.21743083118286	6.46303160069937
704	45.1546045627817	5.03540816932866
705	22.6952643696996	14.533089518085
706	22.8310664088276	5.80231528696937
707	15.9407610852591	4.13315929649215
708	16.7458453463189	2.30525052230959
709	14.8065852810632	5.97755184457365
710	6.04961294594044	4.7568008009611
711	7.31451134059931	6.30794500859715
712	20.4500321429349	4.29889767252942
713	26.7747465964758	21.5669400504305
714	36.5896761401016	7.89023875069106
715	8.11712367799395	5.19372359766242
716	6.19174580546731	5.04131723773627
717	4.62882461668888	2.09823174513565
718	13.7602731451742	3.31272612014736
719	11.8321377848977	5.47148096424084
720	27.4579145473046	4.7512302131951
721	5.46262626925626	5.16321660740562
722	13.7698005580835	6.81961889234559
723	19.7545334812712	8.73152749864223
724	7.06373484251794	6.88240298725016
725	13.4193366526426	4.65733752494804
726	8.34095876474745	5.01708087133682
727	14.666042962139	5.02935992319207
728	19.0715957611644	7.01120121356363
729	12.5023661004779	5.720334277582
730	5.13463835013393	3.90786761944057
731	2.65580466486673	1.85654012933694
732	7.49862744643491	4.99801784024283
733	5.43830993528163	4.60126471790384
734	14.343595287541	6.28458808739147
735	9.63985384586157	1.40360474914868
736	17.7505341073095	10.6609188884618
737	14.0225331570476	2.8864609123084
738	10.9679785079395	5.2626188964916
739	8.94880838204564	6.75576463810035
740	6.55695113958458	5.24304179915349
741	13.0041145172316	9.96307725959969
742	5.63770492844939	3.65194376495251
743	5.09974537966668	3.96993704390298
744	19.4843660988897	9.96326548468852
745	10.2202623761559	6.00584727633125
746	3.24776055935203	1.91973154151217
747	7.48563650037183	0.709231881616657
748	24.4744928540134	4.95662206898034
749	9.4917204634581	4.77948761416354
750	18.8297215706508	7.95285428139604
751	6.25245392793119	0.633948709630007
752	37.4992748021226	3.20605143445742
753	4.41254163306216	1.12392114839436
754	13.0496833598508	2.15098655573833
755	12.6906439341054	8.45756127451224
756	12.2605419174483	5.01955100999614
757	17.1946449470219	14.2549942262086
758	15.9597876863048	12.6151790113607
759	11.1087055394601	4.85868410342598
760	14.8372030022948	4.82806623210467
761	30.9737680791982	7.10450431259302
762	27.8337282583272	6.17479644376913
763	5.84856833429481	4.60289433565504
764	8.94390047159317	4.89909747774673
765	14.4521622036609	5.72913247075654
766	9.14109271223188	8.25134183653214
767	29.0813874015891	6.97860581484538
768	7.87105235015461	2.95464606239346
769	22.1720685105167	5.55694635131578
770	13.1201733244616	7.88590387916626
771	3.51706863519314	2.23750206802433
772	14.2324818070581	6.92967166234286
773	16.619580999101	5.82879683240938
774	3.52648526003025	1.92589395679456
775	4.71802826712043	4.04069145963173
776	26.4389277713991	11.0546544193232
777	10.3426007154169	4.13900741717108
778	5.90351713050197	4.83217117285809
779	7.38797786615419	4.84785781010471
780	13.1368699610919	5.61028761953718
781	3.04311843650239	1.66508167795649
782	28.0814597175266	5.48498523711669
783	20.5044564042342	11.7873809283733
784	14.8834902214344	9.6580983447918
785	13.8997966273873	5.58421875925196
786	10.5414188993381	3.35186702158618
787	5.03383546002357	2.07738932027012
788	15.944750693878	9.0167536325099
789	10.830375600257	6.29584653521546
790	6.69689878415854	3.07007288677527
791	25.2341342533533	14.7555500953908
792	13.3150313140199	5.72362382748071
793	4.80035926534209	4.53834175158277
794	27.017808592904	6.96732668076465
795	50.1774919765105	9.19952987530818
796	27.5004698765754	5.48426268509333
797	14.7467858786769	9.9317436277486
798	3.02026407688043	2.46655049094284
799	13.4960372449872	4.41259512701009
800	12.3813439369356	8.39158528632651
801	5.09137767537512	2.89185573124106
802	14.0766881409251	4.73435706398508
803	10.6898718375513	2.929104912258
804	15.3437804831212	3.67155886365363
805	23.6499992540119	11.859955479413
806	10.9481388853175	3.57293841275908
807	13.2847685822978	7.86956118854053
808	13.6347218026589	13.5138329079264
809	9.95716900786902	7.83091671260716
810	4.71752598812819	3.88668323513836
811	6.10113393926198	5.98717385780459
812	3.60039396168946	2.88993022982243
813	6.81187243217588	5.47972093710047
814	20.4117671882503	12.1746923113064
815	9.24206047462829	7.92649396240417
816	28.3933068634167	7.31986249786428
817	8.96525688658633	1.15513475411012
818	13.3489644026689	7.12849129675135
819	11.1450223310383	2.334979694352
820	10.3473632892976	7.35507048330387
821	23.6210165570836	2.30308356932864
822	16.4016442847187	8.13294940081608
823	19.0980196984947	1.12761344142469
824	18.9621077800437	3.33134261390358
825	9.37180628901647	6.31812993182907
826	8.24621659925437	4.16897954312704
827	11.8321352891823	11.4742485863109
828	11.0061036104706	9.48675292874113
829	20.4452701362666	15.9020166282076
830	8.67433403475199	4.03408864277017
831	5.94658847272803	5.88788745689636
832	15.2305352264741	9.24727899522695
833	10.9788508456683	9.64094199915944
834	9.71440662900808	7.51283663419343
835	9.13176526876963	9.02163364472583
836	13.2903229441276	11.0288409520148
837	2.14116615870567	0.87447198740393
838	10.0178729689674	8.68367055589589
839	8.15475219760615	6.90765498305106
840	51.1453269872717	9.19813113937992
841	25.455709122318	16.5037887647677
842	26.1015127351048	10.2656293328563
843	19.2455411929077	6.49560160674864
844	22.4598003008104	17.833482251911
845	36.0953119381081	16.9888938301333
846	23.3493129333815	7.69208710318645
847	11.3673303680841	4.78361114557984
848	20.8450190143404	4.76095515177176
849	6.15708889326673	5.77192270423033
850	6.95998144556137	5.80256777497916
851	26.7827075961662	3.89126149295342
852	11.4187884744174	2.63625182053161
853	3.70448028451665	3.39930740212399
854	25.5751287325694	11.0193556045697
855	6.932761994819	6.54351139782932
856	10.1080642305555	3.37552024961313
857	11.8066062270814	1.45983854200087
858	45.6950148309012	11.1887774077658
859	22.6179046233379	13.8665560659009
860	27.7127846771733	7.9825628586186
861	7.51660821576772	1.32849618523211
862	1.92349751366308	1.21420806044054
863	7.5500110629584	3.40562553083529
864	22.593266829601	6.96843610614022
865	5.40635267782262	3.96482093140219
866	14.189133180672	1.05476447931213
867	28.1675831696563	5.12076417766125
868	17.4887200939957	14.58956926152
869	18.1320208065166	4.77101196443834
870	19.593652084071	13.8685664917544
871	6.1805558374584	5.03592521576423
872	18.6695058190372	6.42662952953491
873	3.92638774554965	2.60501148304623
874	6.81220726806117	2.75805962741224
875	15.6936656642388	10.3060313564625
876	7.73239754867101	3.84536573654303
877	38.0767917834515	4.28076394362955
878	12.9795219037528	2.61789547298666
879	32.0276397707452	2.90082849331172
880	16.8656984471819	6.49292890537537
881	8.36956468185219	4.76449777222178
882	15.0542676304374	6.21254479696346
883	7.45769190963882	5.57126732904593
884	15.3382176872256	10.8326166452281
885	6.80814931605982	5.53144223208094
886	13.8727269715697	9.67503834523874
887	6.83019549070504	2.83577766588929
888	15.4008731879989	3.42701603564606
889	15.9609926615168	4.48559120056487
890	1.21698057542769	1.07546501143187
891	8.54771131117561	6.61640042820512
892	16.9015727398105	11.9875405943067
893	26.2144295178532	13.6834884067937
894	16.7146570810772	10.7907279818855
895	10.7944223571177	9.09705112475377
896	14.6395589051	1.18191855314085
897	4.68441048775132	3.07978817371272
898	7.54682229516642	1.24580042823238
899	13.8508796290219	9.73794823027188
900	7.92698755850029	2.32184552747858
901	7.93200561289936	3.21634041444362
902	17.4614054095602	5.68350520890862
903	5.31764885275409	3.14283489138396
904	15.0405556608622	2.81626546397519
905	5.11952448209709	3.21165180637314
906	3.82145149207117	3.61012532522453
907	23.9401740760251	12.8410341935879
908	30.9304956166909	0.605207709453771
909	8.23811212035028	5.07675190972843
910	8.29499042243853	2.81264925884269
911	9.3799358275902	7.87505904230841
912	20.5407746775791	16.3101308728451
913	13.9755350650248	8.93659892101214
914	12.7147628936704	6.5180894988419
915	11.4206569776251	7.63775644896356
916	35.9439921049125	24.8574693290855
917	5.11604131404626	0.88360945989227
918	14.0008902632791	4.07800624686756
919	5.59326515207792	5.02833117119008
920	7.01168646643029	6.20804214497783
921	31.4514351588261	5.51792625997255
922	9.8942244792142	2.06881183058219
923	6.6128626365584	2.44366878762783
924	14.5834843149216	7.39016383918642
925	7.69977958498145	1.20285234990843
926	6.522839994324	3.47614842598444
927	19.265009410783	13.4151987938322
928	6.14633550865894	5.41186213020685
929	7.78795657237225	3.67535198654711
930	15.0289563852476	1.64105195408525
931	13.3442112818702	7.59910440995965
932	17.6793552864384	6.89201758994166
933	14.5535818468328	9.54720249069569
934	6.71546707143168	1.56882880128409
935	12.4369268059868	12.0812822504404
936	5.92251450504997	2.8109316847014
937	16.9799550540923	1.36115206253249
938	8.026610174605	1.76425340868436
939	2.27115894310664	1.62825049664586
940	14.3228173431638	14.2198431521692
941	7.29241670838634	3.17504834893316
942	6.05822878847437	2.72567724229597
943	25.0785888972783	5.54266084458463
944	8.49643961230473	5.12468879352041
945	10.4201072953018	4.76113621464477
946	11.4230509607276	5.31051339520525
947	11.8901022018131	5.62831125904415
948	13.1824952569207	2.91211436109805
949	2.75299982872146	1.34712711014692
950	3.73115214315904	2.43742726094738
951	19.447344363845	2.88855062107449
952	9.40093918665586	6.08893341816971
953	6.74786875457848	2.14806975239417
954	7.79790316725246	2.8015663025285
955	18.3686294182115	2.45314564519007
956	9.90045091541089	8.11665853364652
957	15.6420768068207	7.84009581194412
958	14.2664948021453	1.45867440698886
959	7.50337431531588	4.6752171075976
960	8.93122201567455	7.31788219853448
961	11.0677258317979	8.58995200449539
962	16.6002018197029	7.91441496661738
963	20.4363842487585	12.7036916822678
964	13.4137307000328	6.44288457590243
965	5.199200976541	4.65391907486058
966	4.95966881068322	4.89636814327191
967	16.0425232544582	6.74518089521255
968	8.73282041805055	3.70387934566624
969	11.4658919534464	4.7201342500904
970	11.771157991951	4.05182394007347
971	11.3999532678582	9.09926637584923
972	7.59496387085236	7.30552278896081
973	14.8575132117173	6.3897493061996
974	25.2275272746247	8.51411230162185
975	12.6163267872824	10.9446431699469
976	9.71782666520861	3.67635481861856
977	3.14976414512188	2.2001650159621
978	19.8691866928895	9.96052582972897
979	20.7216687447325	4.15793104325544
980	36.9524433690416	8.8716955650707
981	29.3150443832242	7.50753525744132
982	4.98160480115076	2.55924538790147
983	41.7646956529857	9.85089798541882
984	13.5105100652078	6.75012017116274
985	19.6373072485358	6.90707154696761
986	35.9554336302249	3.35934906993009
987	18.1540672271606	6.69824064549059
988	27.0487682353225	14.0795472985289
989	6.07127928432917	3.22591010808122
990	14.391966596311	8.71318684900593
991	6.3358926493821	5.92069042870964
992	9.44291355658997	3.10538518241408
993	22.3946160582363	7.68946482568859
994	3.87553484548151	2.71476109210669
995	13.4317974122501	3.97781534649357
996	32.197946764369	3.81315326380216
997	5.4803113973909	1.46666837473493
998	13.2548603143506	7.9681893824164
999	13.3707912463995	7.08667894765227
1000	10.4588595225071	5.37281273834804
1001	11.6995580644754	6.28022508220924
1002	4.38746087390184	3.39558872300175
1003	13.2615317912759	5.36163538253615
1004	5.41314065365178	1.7366519379247
1005	15.9812716197228	3.50331894778398
1006	6.2343064537258	4.55934068863927
1007	10.7354570991982	9.98846167129582
1008	2.90191699209906	2.64759662190743
1009	6.98906616819392	3.95148559071847
1010	3.94343110054434	3.78447364657455
1011	16.5204663455291	11.3807731230677
1012	25.9439545253495	4.36242868708364
1013	18.4781760351763	16.9286906092295
1014	10.1865594777699	5.86606509020759
1015	4.26527248771402	4.16770792276552
1016	32.6517994069244	8.02264883450682
1017	13.5960159705704	4.10344446464233
1018	10.4275055183895	6.91691082494971
1019	11.5615536977774	9.52452587275119
1020	11.1574321974596	10.0071747286848
1021	8.71404007540092	3.35691021994767
1022	8.97792144917923	2.25319016335363
1023	9.97862848556436	6.21599394656575
1024	17.0393477272745	12.9774322366197
1025	15.127445604418	3.10110923158695
1026	10.3201318213723	1.00988287154253
1027	10.0713820301305	4.94659981324579
1028	18.813556359251	3.05917041751328
1029	5.49921315889992	2.12127153288907
1030	12.891238126077	2.54775810257241
1031	16.9896291594577	11.9944583896941
1032	12.0772830876293	3.58867323090461
1033	17.4804444901417	5.38762517103193
1034	12.9137017849005	5.69113599198611
1035	7.56844365586385	2.76645858234477
1036	8.46954343947668	2.3606837995941
1037	19.7907196440062	13.6190818364703
1038	15.4709891205814	12.2808797752772
1039	4.17597292431253	2.44185444430609
1040	9.35237902128165	6.27920615668852
1041	11.3215431084211	10.389374574546
1042	12.2254398420574	5.53001143569094
1043	12.247121402114	4.76724337221906
1044	11.702244209226	6.88837687132567
1045	14.817270640801	8.27614976657857
1046	4.07355602733531	1.58328366970138
1047	10.8054438807217	5.23202458690292
1048	36.5234931218474	1.53256199587861
1049	6.37642265067281	4.13835370173078
1050	9.94776076612369	7.57317919574667
1051	18.2777628929085	8.73379117873845
1052	14.5927186322673	8.40566517326062
1053	14.5733665753848	2.90084474688933
1054	6.46464972281707	5.86307293998231
1055	7.78160100809625	4.40571445602082
1056	25.8288901943232	1.5439421189293
1057	10.0931928978195	7.64753581666842
1058	13.634920781519	3.6253652776726
1059	24.8116064689793	11.5254785041614
1060	14.1971820818485	10.7524450103437
1061	16.509437743521	11.1808140444071
1062	4.03557412145358	2.51677648560595
1063	10.6716642069365	6.37591396068676
1064	21.5817860605468	2.93678046423996
1065	27.8294738636587	13.3861201387508
1066	16.9605774886271	7.62308923568488
1067	9.69573103898102	6.00248241846447
1068	6.93542033118574	2.49119423241853
1069	11.162027642274	10.2687218355427
1070	11.3741354456997	3.96375315630683
1071	10.6990133237748	4.74590223545321
1072	12.8837138541871	5.79667484384658
1073	12.7206936816465	6.18854463071861
1074	13.2210689033292	11.7110647405286
1075	7.27914790816405	4.15683463362854
1076	14.2092025757382	3.71441852890549
1077	6.42853338487694	5.87028967729518
1078	28.5514694749305	5.59149436763605
1079	7.6318089338574	3.57205995014308
1080	3.5832598757918	2.09737547393828
1081	8.85294076330811	6.16342895015813
1082	12.4887984659019	8.06243076995262
1083	10.9210130054585	8.71265827105051
1084	6.09819367891658	2.49403094240189
1085	3.81208664410983	3.63851054223898
1086	12.0557705251194	3.65589457498044
1087	4.51333797669954	2.18381967630653
1088	10.8619297081052	3.79472168829441
1089	7.88198648157466	6.45829126670142
1090	12.9797317387918	9.41357033864317
1091	13.4953549566281	7.42565768905447
1092	8.99664888448113	6.21122169403087
1093	40.1658682773048	8.13021158801793
1094	10.6299203177687	4.14962468876938
1095	16.1897997548195	12.5956672391745
1096	4.7657038419864	2.40881496257032
1097	26.1877574406183	10.6320282604878
1098	26.8416466638165	6.41464120501908
1099	8.09830565476374	6.36983791070541
1100	12.4693804583243	3.60795980982145
1101	11.5824267045264	9.7986185273997
1102	40.7289695921571	8.22693246156814
1103	5.83397849103955	3.57892876645099
1104	12.5238719220248	4.87929185752831
1105	8.8923235285908	1.91933122441474
1106	11.8053432867111	8.06325701531115
1107	28.2971898009115	20.7241585325602
1108	6.35108281226561	3.05744544099892
1109	19.2744434214927	12.0976160468285
1110	13.9243128548486	10.9976105370404
1111	7.89445533062695	5.54271870934167
1112	13.8284316354428	11.5377904199445
1113	14.9565594687668	4.24951058410444
1114	26.7747706719647	8.54385626907758
1115	14.871185604532	9.45992144436617
1116	17.8789229202355	4.50488084624383
1117	13.2852661233814	5.97084272997262
1118	2.36075794287414	1.76594866488952
1119	6.01100388778878	3.74837934262886
1120	7.61049322135293	5.42951094198717
1121	8.74708939616121	5.00231243192692
1122	12.2268414664994	4.05953783626076
1123	11.8694514316618	4.72938978513319
1124	13.154944580066	8.92654996755099
1125	5.44328718976514	4.97569914439339
1126	12.8986194630179	8.61146722543786
1127	12.6741607543216	7.39755460750066
1128	9.70321177360727	4.15040658365379
1129	10.0076045617486	5.31482769131301
1130	4.56206730744043	2.90313911302295
1131	13.93935824749	2.19005607053301
1132	9.69586920108976	0.586129502428076
1133	13.7405295817804	13.5229231816955
1134	15.1626863342784	13.1969226475211
1135	13.8168193965099	5.99754848065901
1136	15.2413131752957	2.64725062384029
1137	15.1368583946672	3.44087380006023
1138	9.16686807330667	3.02345543936707
1139	5.49434423657412	4.88521256639302
1140	8.06834952837428	1.3882717615043
1141	17.1445393641184	5.10696700952836
1142	15.1210168837776	8.87609226295555
1143	16.0496355922718	2.34725453291128
1144	6.62455982613548	4.9485798671669
1145	9.27840720691361	4.13578039954295
1146	21.9457787057876	5.68588058882696
1147	13.4022809068867	5.54303620546972
1148	28.3027465698686	15.0177962108982
1149	5.19131370284374	4.98862561036408
1150	7.93256532894571	7.36304692803869
1151	7.98983512551013	3.10959591210872
1152	6.07504790811898	5.37428271359773
1153	17.0165960253771	3.89163651136735
1154	22.7519438103817	11.4824129685738
1155	17.8447440262536	9.68837618189661
1156	14.4849112884083	3.07098294325987
1157	12.1926089258612	3.75989872723938
1158	6.70053337012765	3.85851442659916
1159	8.79613240166133	2.13548230684078
1160	6.45463365503484	2.18546786320984
1161	19.8911369221728	6.80943670870902
1162	26.2927325217921	4.57078779831686
1163	16.8504850768703	14.8992472592426
1164	19.5019122747675	1.51552826168836
1165	9.22930831312386	6.97425448055657
1166	13.58348808099	10.1170349592932
1167	17.2600517602007	4.42701092837749
1168	13.2759363128917	3.95773538258029
1169	11.7086586131164	3.29518077008523
1170	5.483167183436	4.32308695488938
1171	4.92208585915405	2.49693616790663
1172	9.58241256059377	5.45886118186713
1173	28.6633321060217	4.34975793199356
1174	8.11384795147677	7.27557495638832
1175	6.09228296002704	2.62531470236332
1176	19.4172499915731	5.94264396201879
1177	17.8675521517594	1.76169949039997
1178	21.9360365905454	9.46275790699892
1179	4.13090974651146	2.21833312810311
1180	10.1988917465872	1.9332986366898
1181	8.46725688776261	4.97428934517586
1182	11.8792235947688	10.159261844449
1183	7.85464593721241	4.99447757922857
1184	5.07010325464409	3.50246246496922
1185	42.7097127323673	6.65544142795008
1186	7.87289594203449	6.18187282271177
1187	9.69388139701005	4.45983807663269
1188	20.4532219659188	9.74909009261597
1189	4.18906522701766	2.38328404767496
1190	31.3161979038753	3.57604745059482
1191	8.83516227144893	3.17884778478851
1192	14.2045043452143	5.3513378076904
1193	11.4277664842353	10.3370437176443
1194	15.9719595204302	4.26854165224495
1195	11.3010051758486	3.87765217720318
1196	23.972635265835	1.54424052943276
1197	8.63725429419606	5.8729143286561
1198	12.3876491185271	10.5823290680864
1199	7.03622235234046	6.20710938114822
1200	17.3985549681412	12.7631366373237
1201	13.0180245478883	10.7955965918091
1202	7.37752987664969	2.58434835867272
1203	17.0773701762043	8.08241685674992
1204	32.5520141183866	4.73861639933159
1205	21.8280796639909	8.00546976730183
1206	3.85266370701239	1.85909545364983
1207	7.25731707031204	5.44073443227022
1208	24.9465919320431	4.15628360525375
1209	27.2356082708785	3.70894705332663
1210	17.3503126477826	4.46463426927097
1211	25.7873171950595	7.03729392359999
1212	9.10411905866954	5.20714466396033
1213	14.0391677774676	6.33726734777674
1214	13.1032157165103	6.86347102124426
1215	11.3762361244331	7.30371559169118
1216	27.2654851213296	7.56236794798749
1217	5.2898537032237	3.33233222555243
1218	10.2662486856132	2.262631476485
1219	11.2437992377441	5.77566530004456
1220	27.1981332833763	9.00525433006856
1221	2.76986453569658	2.32703510986652
1222	5.82841748679529	4.85443671258052
1223	9.47684384210866	2.40085465111515
1224	11.1529379160957	7.39667817933344
1225	14.5633262002216	5.43239567709403
1226	14.7234629121558	6.16662712495408
1227	13.371407875292	3.13544714699037
1228	5.97430554722238	2.2271856229753
1229	12.9727145423391	2.14696623747843
1230	23.0460966356161	10.310455268085
1231	10.62529868174	5.74276844236005
1232	16.6884934944501	2.59299798775938
1233	18.5667759306784	7.61715458001021
1234	10.3013720020611	4.49965662974285
1235	3.9443553586872	0.995764776370312
1236	16.4692175338922	13.5030687139456
1237	32.4241348682962	19.0069708281861
1238	22.3566196708693	3.53933225619154
1239	37.9100681559401	4.83349783555117
1240	25.0634243986233	7.70579392636023
1241	38.3749323617275	2.39208052367246
1242	6.77164051673874	3.30155117415701
1243	8.14049994937964	2.64673161373238
1244	14.6263915258685	5.45312841959948
1245	17.4893167397129	7.54882380335739
1246	26.1618949677495	3.078790188641
1247	41.1084607786648	3.38872354958676
1248	14.6007817551003	14.1711567716456
1249	6.42142693191602	1.5485919137044
1250	31.996785134774	7.62348673913608
1251	9.57308639267819	4.90687979512253
1252	21.6193034041744	3.76224887468631
1253	14.4497092362337	2.25506408869367
1254	25.0507685804536	7.37131603907539
1255	8.12935216271939	3.81178770933553
1256	7.7559471816996	4.9336866441081
1257	7.66550346757267	3.18730750499271
1258	5.53543297395314	4.59943735217138
1259	7.89112436947229	5.69724144853588
1260	15.2686294306032	6.22288289374038
1261	35.0397875371521	6.2800110503705
1262	23.2921009710094	3.28966621591664
1263	4.24056779458981	2.52501296443327
1264	9.44954082071375	9.30187736423641
1265	16.2102284245123	3.04963548635641
1266	13.1249382613452	1.02927371803927
1267	1.46049511332008	1.41076411590825
1268	14.2172119423309	5.09722096555029
1269	27.8449520837561	10.4177866068609
1270	6.27561203094515	5.49326980799505
1271	8.87340770193269	4.2765778320477
1272	23.9672331963156	21.9176879228719
1273	5.40844800545595	4.40251904938155
1274	22.3251781948021	7.28300264453804
1275	22.0408469441405	5.4963678584051
1276	23.013729281909	4.10666993701429
1277	5.38868900783759	4.53947549090558
1278	13.2187786724058	6.99241960206971
1279	12.8797835971718	1.21935602269735
1280	20.518449309648	6.67865221168147
1281	28.5045024690754	14.2485351515099
1282	4.83648352251409	1.81536579027684
1283	12.2108687003493	7.45275259193167
1284	16.6460422112742	10.8617010406288
1285	10.3002796516587	4.80557695830658
1286	9.98747690807308	5.99216329922369
1287	11.0296982645946	9.58667158372221
1288	21.4810598934897	11.2713105813038
1289	7.38773374698432	6.36539347269028
1290	38.4758275138067	2.82939075450584
1291	28.3939530878405	18.2325826592291
1292	11.170415986637	6.88334606163217
1293	10.4320978022003	7.42003525110669
1294	7.08931530029269	4.13234415626601
1295	23.8819902095729	16.0524162084183
1296	4.10657703923018	1.83755418280999
1297	20.1621486978702	5.45238620014351
1298	9.96300577217036	8.60224888015574
1299	20.7560446209187	6.74098771119176
1300	30.9580533528548	3.43318334890919
1301	4.88507491052524	4.37791577837284
1302	7.04829599166829	3.61694927166667
1303	15.0817338176608	4.87739439731468
1304	14.4461414661883	5.7476437601576
1305	10.6193934835355	6.53356574995957
1306	1.5276396535915	0.847777360537899
1307	12.0791299196694	3.04137030756099
1308	6.4874023873902	4.44618338914563
1309	5.31967132437322	3.33357933443182
1310	14.494641939093	3.59186173788954
1311	4.53133302900623	4.27136865047443
1312	3.94786217187656	3.53323855436074
1313	19.378804032987	8.68899235240622
1314	17.5453196209199	1.80222036595257
1315	23.3810601668024	10.4395404636977
1316	13.7874503296693	5.95935885517769
1317	13.2561446131389	8.22470834897673
1318	12.5703471450902	7.52829340591714
1319	10.617940114432	6.12301767910707
1320	34.2209004350883	1.10728497945239
1321	13.4620557040029	5.14412210856741
1322	17.1371888988937	11.2010400725126
1323	5.49065323482018	3.03545456589277
1324	17.5698623154019	11.9525572942175
1325	39.3481688099841	7.85228102173866
1326	35.0667682570158	9.05814707496829
1327	5.70945845115947	2.38839823750944
1328	9.47305956092672	3.09587493467292
1329	13.0467250077315	5.31088671018092
1330	6.6107626816766	5.76724203423763
1331	9.80434123796218	4.98888224070081
1332	5.6079259929453	4.56760086295152
1333	7.01542573933436	2.09685699034106
1334	21.1824283333311	10.2608078519448
1335	14.6812514539768	4.70490969919515
1336	7.77496233536423	7.07204222269836
1337	20.5352129606794	5.13695778719807
1338	9.21696393989452	6.20825378245627
1339	7.57707222885583	5.4403238188691
1340	9.34379261137306	0.980979333878813
1341	19.4023670300603	5.43187451885133
1342	19.3121817822463	6.34569902269808
1343	6.60184152759351	4.9202569705538
1344	12.1781670843099	1.96108050358682
1345	32.6827372936256	2.61692918446429
1346	14.7989469577164	11.7049171693655
1347	12.5589908103865	7.86181288300001
1348	34.9228491592342	2.65917477729649
1349	15.2765786751476	6.25665315225866
1350	3.13231437959114	1.2579833312671
1351	13.3023395142541	4.94538031660148
1352	24.330857600008	1.50095309731135
1353	16.7330748088577	5.51369498464095
1354	11.5583294272147	10.835710521809
1355	12.6016355914426	11.5062555196996
1356	2.66599982990728	1.81073802366004
1357	10.7108007781708	5.73938254897951
1358	23.6106181157291	9.87160215405986
1359	25.6899158085465	9.13734823011917
1360	13.3889476096227	9.89390308332816
1361	8.81944082762025	1.38905845822094
1362	6.24793673145252	1.98012520660207
1363	25.5820543929781	7.55885096035148
1364	7.4056923094602	5.6519316919737
1365	8.90887284818805	2.56188893108339
1366	1.63929447896622	0.954882257616405
1367	11.4601358050603	10.3074373105825
1368	11.8206734236396	7.90067261502341
1369	13.9972357618738	7.78361644051422
1370	9.95980346197073	2.61653855072116
1371	21.4213732822927	16.0446361039034
1372	13.6935335962725	6.58501490444629
1373	3.83217507008824	3.4786094100803
1374	9.58359466731609	7.77742891426557
1375	7.35780724069662	5.68121783318136
1376	9.40135210859003	8.59342051813964
1377	5.85429899046913	4.88017110305851
1378	29.8470544601167	5.90930878304391
1379	7.55101790404509	4.19300065746982
1380	15.8384011835371	11.2027679292922
1381	25.0558850169633	4.98607197272644
1382	12.9846127430433	12.3474864063551
1383	20.7206310103815	13.7762532488641
1384	12.4662099412158	2.55069057689034
1385	16.3813962325186	12.540042351376
1386	14.1484863314792	8.91374787501186
1387	13.3949959983865	12.4390825149939
1388	25.1163965936581	3.3133162514257
1389	14.472776398596	6.4381820595575
1390	9.78661386669634	3.25276045291898
1391	13.6252286505796	5.18683165482351
1392	6.59777252543545	2.91402480247135
1393	6.68293794384819	5.19913428016394
1394	13.0182925059238	6.36364586971248
1395	31.1660283979342	14.2499668107141
1396	4.23738241624914	3.42902125867295
1397	11.6173924096021	2.96752198684359
1398	4.34574890184044	4.2541485873762
1399	8.80808448887257	5.00175994533963
1400	7.35863291414259	4.06806349439441
1401	13.1485345118796	5.4917184602817
1402	4.41537327170282	1.87145162638415
1403	7.1273085611797	2.98504156435114
1404	17.0860646722224	8.0041016326297
1405	9.87964923420786	5.41153361480077
1406	4.10660229375092	1.97942828785318
1407	21.4183946009447	7.96836802365314
1408	6.42829487731106	3.48464895709298
1409	10.6147463221926	8.70799008989212
1410	16.9568321212049	6.99687355153521
1411	5.28753430684826	2.01323783712793
1412	4.27821581693172	3.36826139492555
1413	30.9905198156343	8.78653791043833
1414	28.9489000723454	4.55810389789023
1415	21.5397382443936	4.89423625913536
1416	11.065702020492	4.02755548827642
1417	8.83347706524047	6.69295791628149
1418	3.90368288942884	2.30206895250082
1419	23.817038247104	11.6563226792958
1420	24.896987208089	2.09319808798349
1421	22.2606117143517	9.55594031795135
1422	12.3804060039682	8.15742070149185
1423	18.0051374129366	7.63169169712184
1424	21.6082212295261	7.67512983234129
1425	11.728109911906	10.1228088921094
1426	3.01026848757371	1.72936173524197
1427	24.7321350874307	6.9748311263409
1428	2.51583325208668	2.42332699916033
1429	21.5105742225638	15.1683297851925
1430	20.0003064378209	5.43478824015821
1431	13.6840969470334	11.314868987539
1432	18.9226578750469	12.3234176395998
1433	25.5783732592922	11.5507346230317
1434	10.7500131329634	7.18955012667996
1435	16.710147957941	10.6861716867066
1436	12.4859721966738	5.36667244925713
1437	9.61262016024486	6.35929540150744
1438	12.8565236809287	10.3022298441336
1439	10.6624011411715	7.83599105642658
1440	15.9635538798291	3.07345889349969
1441	14.8896736360271	1.74596902080647
1442	8.56574988701951	3.44251880195614
1443	11.9289727612355	3.04784065941359
1444	25.0589428460537	6.03379483870182
1445	34.0726000786273	5.9686055066682
1446	10.163249045382	1.54622354697659
1447	15.9083679804707	4.82945621108297
1448	14.2524097253641	5.01942549243056
1449	14.9762247234481	5.98035530532049
1450	19.7894810268919	8.73775536112524
1451	15.9856871724831	15.8704977534922
1452	7.38409602697397	3.13872159821189
1453	11.3912597361889	5.88285674908432
1454	4.36639695312643	2.79871467799126
1455	11.5210876338387	3.87393631672395
1456	9.2438794386041	4.74070359444196
1457	15.7762243835932	9.4183941797681
1458	5.27371293626701	3.31060971340839
1459	6.25363084110323	6.16802692137246
1460	15.9050000158236	11.0686115597301
1461	9.67469340532568	4.27485537204944
1462	12.6191748137462	10.8540110805408
1463	22.8606221812034	10.8399313058573
1464	21.1781476576377	12.267536297345
1465	9.53562582947596	2.78993914953285
1466	27.3459302944574	4.01083457896605
1467	10.7974740040262	5.68899479159244
1468	24.2568200768158	5.83295880889428
1469	10.221968366486	2.3283085466988
1470	7.75732068723383	5.71108975148105
1471	7.03006378000698	6.96011256747774
1472	2.92018572162755	2.7801557997471
1473	16.2251489300762	10.5641866886353
1474	5.18954710168919	4.75720514110333
1475	6.59237339526306	4.30695731275037
1476	13.0208281849669	4.68287859244669
1477	5.54458895210118	3.69295308180485
1478	3.78658611070019	3.19480617649276
1479	12.2981342218204	6.05809023754984
1480	49.6401807016132	1.86152680474234
1481	9.71059365770502	7.47109587077938
1482	23.2854019583613	5.65419348291263
1483	11.5153350507918	4.16679680502228
1484	21.3102722981318	13.6322684897949
1485	11.9188953685681	1.34823833593853
1486	14.4719008303982	10.4606961829148
1487	17.5712038220477	3.96434443709596
1488	16.3974415726353	6.34665083444379
1489	9.79626931497538	0.781099032958532
1490	13.4964136589607	3.0736153436557
1491	9.19180259349031	2.05710325016441
1492	9.76049180753386	5.95697214354153
1493	10.3521211495778	8.19850198767291
1494	5.62221165248271	2.76711052521409
1495	19.6259238135138	2.97267393092913
1496	15.5762990579949	1.91670682935601
1497	42.6744943208273	5.005153454236
1498	16.1334351276447	7.41210206932566
1499	15.0246958255695	4.93463846969768
1500	17.4480630410555	2.95048396642978
1501	26.7431456972984	3.41190367065433
1502	29.6412028642993	12.5896862771047
1503	11.3821307184285	4.0285549517102
1504	7.15567115836601	6.19272938930003
1505	7.11288321575366	4.48399848305114
1506	6.27423126481116	4.56711683995189
1507	12.2765620961471	6.00921783471951
1508	5.6965763956855	4.62715265350478
1509	14.1329866108962	7.16004626709811
1510	9.95545714859244	6.35547582748261
1511	5.74143722120876	2.98471968693035
1512	22.6715970762948	4.99063113349067
1513	10.8410111564632	4.20596486579799
1514	17.2632895007227	13.6044283699377
1515	12.9751174841394	9.10600964376608
1516	6.86928585555887	5.27251966971623
1517	17.2150739992104	4.14390192120782
1518	12.734442472795	3.71520643636656
1519	22.9842360178886	6.89269966227411
1520	8.3005255481189	3.96340307914972
1521	48.7670942605045	4.44620449808942
1522	8.13584977477498	2.39453063643444
1523	7.02921138895419	6.23210343482966
1524	30.3822256343929	6.56893091960661
1525	25.668879295529	11.1836976944965
1526	39.4023170845535	8.33266862802644
1527	11.6037060990491	3.39599028179597
1528	8.44795755001021	6.62216690248842
1529	22.2242307622092	5.84311705111964
1530	11.3673078499858	1.71342970517477
1531	8.15337381392787	3.62034337565335
1532	21.8255857171579	7.39807601383646
1533	6.63054614130174	4.91714053257441
1534	12.6520590016134	4.82611085291376
1535	20.7093212765443	14.990194364915
1536	9.19276204990725	2.6819549982632
1537	13.534668587752	4.34751079593902
1538	25.3449153140974	9.55914744499635
1539	15.4411976726546	5.9579544522388
1540	11.5197521127394	3.65812748630006
1541	14.0345832608038	13.4884947672384
1542	26.1529970562632	5.43465647816459
1543	14.3096479703982	5.93848011217218
1544	4.89735925172091	3.69211959802617
1545	26.5517675836973	7.79148446831292
1546	12.0327295725407	9.79367725301917
1547	2.52762376526559	2.10469085201899
1548	15.6086366090314	9.38972806727292
1549	17.0335972065958	7.74769047290879
1550	14.1162087963463	4.12327737018501
1551	22.8702495802576	5.62563828508039
1552	2.99280338240817	2.5398387496197
1553	11.7071466843519	9.45224336203037
1554	15.5105116617234	8.61219054518326
1555	9.90314098812527	9.310892923928
1556	15.7767776059683	9.48288743881815
1557	19.871958507372	15.9259199128394
1558	4.4460080013066	3.94971222272464
1559	16.1627802932963	7.58493257261292
1560	25.7496720683587	11.3946988636384
1561	31.2042587444257	4.10863480462831
1562	1.38094759500766	0.655628037221385
1563	28.9569517055866	4.50947923301441
1564	23.1752455183043	10.2440565017803
1565	24.5908673591088	3.92697919187288
1566	4.44613375033006	2.4046682678307
1567	3.95243338532766	2.37662180762536
1568	6.60178037658342	5.28601658442671
1569	2.21932783971373	0.82123593585616
1570	5.8574695237786	3.13988050835418
1571	9.6741557990946	2.95099580119682
1572	9.27290366144435	4.67549872531602
1573	9.1918286968007	4.8834332129958
1574	3.77772402291603	2.8604421119042
1575	33.0769665805956	1.72066365824463
1576	12.0397259075147	8.77891293104901
1577	20.4057711637092	10.5505805321762
1578	7.03348401435707	2.95208975893862
1579	1.35577415021245	0.535377662047644
1580	9.57215345905091	2.90804648775535
1581	14.0232653931447	8.00448880109987
1582	7.77463471234467	1.89535951578058
1583	8.10430742665244	6.60155021070634
1584	9.43417653890476	4.20855683742746
1585	17.9943856887901	5.00224508783936
1586	5.4641280409187	4.58630730725183
1587	14.7732589343178	8.29940495190892
1588	8.1335074083106	7.84701855869658
1589	14.8458002475019	9.33250997178822
1590	20.1644026601717	13.4968315196621
1591	7.25592572962918	5.40984111533762
1592	11.450902962511	8.03400133059076
1593	9.01981972635766	5.77533185897695
1594	14.389708194489	8.72938255625826
1595	7.53954175923578	6.0596802106728
1596	5.43741203228725	2.72524487413174
1597	9.58923996447991	6.85334173062547
1598	1.88302522475084	1.10834835534812
1599	11.5477852860663	6.90477443848267
1600	11.1046933938774	4.80439946112543
1601	8.43630297410059	4.2548026665786
1602	8.90334155052251	3.93083794707871
1603	12.0295846744749	4.71666242128638
1604	7.45762867249134	4.8240897684993
1605	10.9113838877613	4.11857527708366
1606	2.67480434178516	2.1689718748673
1607	33.1968169809491	7.91032546093318
1608	8.80511673007565	3.2395987905599
1609	9.794853835442	5.34226379447858
1610	8.84327282858058	3.305632737568
1611	30.5204048756325	5.29916882722893
1612	19.7468209642029	4.1534782415375
1613	24.8317110431599	2.10206255041094
1614	8.55324278726331	6.86159564340651
1615	14.1828912356174	3.22180557682427
1616	12.7121702285796	1.9314921030455
1617	17.8956768974519	3.32810540065001
1618	16.0601443103826	11.9457534069665
1619	15.1852693120938	5.47757373911986
1620	8.8743529925139	3.09287641764338
1621	32.3614568537368	8.1148165120286
1622	11.0724200111221	1.4716529828359
1623	9.31906651487723	2.52081689618988
1624	19.3549172135252	8.4289246909107
1625	6.38652313104972	4.51274746750344
1626	6.02561865675737	4.84389926138239
1627	5.30838700657624	2.8183434913887
1628	10.0992257156897	7.6794172682491
1629	20.3461526827258	12.1756074819802
1630	5.65165941755976	2.58500801921198
1631	10.3219539270755	5.68868273301569
1632	9.19581504765185	6.83457427320262
1633	16.4559399346648	2.44089705887114
1634	10.4762547531653	5.74601179084381
1635	13.2257727687271	10.9878061454755
1636	17.9265395133421	2.84073207225898
1637	11.0405163303393	4.44909784447785
1638	11.7246664970637	10.4579586028785
1639	11.2686031668309	2.86299802172136
1640	2.89259776733994	1.48831607942546
1641	19.594846980232	6.10927165462157
1642	26.4782980329153	2.77839776172719
1643	22.311863894384	3.1986230905006
1644	23.206795648472	10.5866551322677
1645	6.28626471748277	3.47040528363042
1646	12.2494635989313	8.06986608987257
1647	15.8939870676228	8.45844653833986
1648	21.0151878629443	4.86508084968814
1649	10.7080751419831	8.27309179366597
1650	21.4817767274671	6.48844839969249
1651	43.7544858420896	8.41723521847218
1652	27.1023254619324	12.392389683878
1653	12.1292768857342	4.58612274605631
1654	12.2272824644961	8.54156662268924
1655	1.5166974974966	1.47377056135137
1656	4.63364176464017	4.33366724313371
1657	12.6381697883033	8.78974128653537
1658	25.6793105348971	15.9865989768343
1659	36.5239355491893	4.5506205876071
1660	2.09533179066071	1.43044710490023
1661	26.8917867657013	5.19628920553816
1662	20.014175116345	19.5683520001774
1663	11.4236074482462	4.66332924191581
1664	5.98094407699361	2.44701211675006
1665	12.0743822699628	5.662367194954
1666	27.6469919661709	5.65459253177931
1667	6.52286694772765	6.40657085197163
1668	39.1465281196227	10.6852929853911
1669	15.6082242922203	11.1972191729625
1670	22.5580580281418	2.41558560424766
1671	5.2878540892188	2.52743587230906
1672	10.0028545104431	1.20473495967198
1673	36.6847654081691	4.36127407062055
1674	9.57076017930484	1.63689491498649
1675	9.65832677031552	6.414829486975
1676	19.1710567897921	10.7553771588721
1677	7.00434025586364	3.62277492970264
1678	14.3921046687078	10.8202664803969
1679	7.24654066968081	6.65542050826467
1680	14.8251619535632	6.75248159471477
1681	8.39604180843808	5.83799295573667
1682	7.66999523256514	7.13961304826989
1683	11.3453899537247	1.31099970353489
1684	21.2289761991796	7.45425603795963
1685	5.52179996129398	5.43106794537458
1686	11.7551618031477	5.23855568280708
1687	12.5252172610616	9.12614734469834
1688	12.7798232483497	6.75445448769333
1689	7.60524961954026	5.67255398557004
1690	8.73200210354919	8.46113138429328
1691	11.4241107469762	2.54176764745827
1692	6.62415636595058	4.05214100059937
1693	33.1224194316206	4.99843839563096
1694	20.45645391417	5.35114459695787
1695	6.60755309101389	0.719824226740312
1696	4.08428875827307	4.0835588746983
1697	9.97555749482788	6.20159907940581
1698	4.5476324301591	4.48667808282357
1699	6.16721940376412	2.39227279380939
1700	19.4086637289316	3.60755914520113
1701	14.0091842476849	7.18516504215288
1702	9.24533817806503	4.74945993383646
1703	8.45300274128276	4.69352880907442
1704	29.511133537252	1.50039673842258
1705	12.7124763523503	1.94229343353015
1706	4.80148359855621	3.26655826405226
1707	15.4834272567464	5.1909034385039
1708	34.7458009977355	10.0323031116592
1709	6.71596025970781	5.10129128530822
1710	9.4307812363811	4.80356732511895
1711	3.57255391440215	1.01993532529624
1712	14.7712600367002	8.87060783109202
1713	12.5473015428568	7.30310893069027
1714	6.7376855546657	4.21235558800052
1715	13.2971418277138	5.41874033313213
1716	9.81589210530135	4.86470863341207
1717	11.4843198378847	10.9813878459584
1718	11.2408724741457	3.6331620048478
1719	14.3182774215288	9.99741658322466
1720	11.2263327533194	4.37716520203751
1721	28.6074087134226	6.6860187120913
1722	18.3191710346922	2.45112355308618
1723	11.3511756222271	4.41448685964368
1724	13.1594278679929	3.82293731786492
1725	5.73385393150725	4.81145183511972
1726	11.5930122569542	4.56354510609719
1727	20.552366066046	14.0385848121058
1728	9.40369728480642	8.07617502777552
1729	17.3240948007886	11.4262028379777
1730	2.55564593906302	2.16615935528975
1731	13.0908725637769	6.19312074730978
1732	7.98756038314067	4.06495941191822
1733	15.3518215998868	10.1561378370028
1734	9.07399515460253	5.51805905629086
1735	7.81840813733081	4.09241352035138
1736	12.9439183338651	5.81571286312105
1737	5.11535989804163	4.31933157296318
1738	18.7285996214067	11.8083038449616
1739	16.5549635236729	0.756944716979344
1740	19.2144951886464	3.64222109558616
1741	12.2422337217096	6.82724676664477
1742	9.68085914568588	2.26125097167044
1743	7.80658784914553	0.879928210686546
1744	9.3497287777475	7.35914224146499
1745	15.5663274200594	11.1711332380614
1746	13.2506414437999	2.83472165594794
1747	11.9199936209259	6.37991975029467
1748	8.57368265934264	2.40672237392529
1749	11.0191663970855	3.82222136790647
1750	7.24065895124108	3.58884476657587
1751	18.4185199470596	5.18283155986293
1752	21.9447324287971	2.93438643896362
1753	34.8892305423555	8.15594382732023
1754	11.571393069358	8.27290720614716
1755	10.9213629273836	6.96674906860372
1756	5.58266230012844	3.23964443513581
1757	13.6526073171947	6.31178501219386
1758	4.86079321862837	3.84738931354563
1759	30.2225082437378	21.5694362593982
1760	25.5341070896255	12.0373113689859
1761	7.71896745609231	6.88243311265266
1762	9.30767377552467	6.70744082607127
1763	21.346529463229	6.63444052825034
1764	4.32402905425835	3.01171813173852
1765	18.032002365083	15.2283448829536
1766	6.84908534576614	3.73569264707905
1767	30.0679504180933	14.31968412482
1768	8.54570762252613	3.14498510453602
1769	42.5992075992454	8.73694582886252
1770	9.35650881260148	4.88581818632586
1771	13.9998936042729	2.2198773343249
1772	10.1728746316348	3.35496107303325
1773	1.77048647275519	1.58217978908546
1774	7.52113244695273	5.91493205489285
1775	7.38457666593334	2.39351736032907
1776	7.8938963060716	4.65976087969829
1777	13.4954375007534	10.7981896165449
1778	20.7624455879821	17.7205282346383
1779	17.0167379647372	7.23559437048214
1780	21.0544435102345	5.58887334806983
1781	5.93568266592035	2.9880390813322
1782	8.39078033089988	5.03667240791553
1783	15.6392894003781	6.62794651986522
1784	13.5686466454625	7.69949942110007
1785	33.5358135394265	2.41232814040346
1786	6.97638419287304	6.43696338583056
1787	22.5360221837344	12.7983134422273
1788	32.4134462665217	6.20608719837857
1789	24.3811896266568	6.05658662168376
1790	23.1714511022779	7.57406532081093
1791	17.1433392464348	9.46232707273923
1792	9.49695497138123	5.82621869869453
1793	23.6315417650371	15.7290855814684
1794	9.87108504139632	6.4575680486204
1795	10.983454237506	6.57681619131232
1796	14.1098194596029	2.71107419133078
1797	35.4067064349253	14.8057444894601
1798	9.52750433278466	3.94527189015497
1799	18.7341521868234	3.41742211253699
1800	25.6793015978414	7.25458552634035
1801	14.1077843497208	3.30873123412358
1802	5.3363643493299	3.05841541150999
1803	6.98062133455313	5.39739864262262
1804	12.5439365182163	4.87525576637684
1805	11.0584624444802	1.99922920284392
1806	21.0841993015508	4.19304263163168
1807	19.9337865742882	3.39734619048015
1808	6.17034660294764	0.945635140520022
1809	7.76194443022868	5.57366438046922
1810	2.98495435857052	1.55874783741415
1811	23.6709787484172	8.94697744097515
1812	13.2617304355407	7.84880313509506
1813	9.64602853900597	4.30555725790609
1814	8.54153743078048	0.902820013540004
1815	15.8130410257685	9.65882463143029
1816	22.3704101272932	7.58452043916002
1817	3.61333824190653	2.91606182958723
1818	3.72498351567874	1.93553092768479
1819	10.8841637103123	9.14217140846292
1820	9.42245127460769	6.23606026224377
1821	21.3313552896615	1.69658601552654
1822	27.9138012476431	4.17996557489464
1823	7.75616734800805	3.21012079456417
1824	3.05083195684545	2.6923480308585
1825	7.70390148217581	2.0671769279976
1826	14.9212369001216	13.0319616739114
1827	4.85673731425061	3.80322528553192
1828	14.6428021101189	6.49831093970041
1829	5.82373674511138	3.71756738601899
1830	17.9675568605061	8.16266574303586
1831	13.5340236435563	11.6236909770865
1832	17.926547863871	2.84622963586089
1833	5.09112774022017	4.61726504708262
1834	14.4678126437144	13.5349487831527
1835	3.07140024036752	2.04034598601211
1836	10.8436802370525	6.04077945010344
1837	21.4892726327723	10.4871998584921
1838	2.48548734683084	1.76937454374832
1839	11.5269954688788	4.86562418036424
1840	6.18386063017083	5.81208896552579
1841	3.4855341540123	2.95833039295125
1842	14.4040617877132	3.47023688416511
1843	11.4273599993556	8.45101501544943
1844	2.95987211430914	2.83653937266966
1845	2.97451630680787	2.95181552367807
1846	16.6549722131865	6.24916626458247
1847	13.1436188805615	4.77155849251564
1848	7.27167404585795	3.25754390238497
1849	26.53429193595	12.5620288791647
1850	14.6099641610133	5.15838989211152
1851	10.2209644874188	9.19750071492304
1852	11.0935989179818	5.19664879046387
1853	13.1799107747016	2.09121637419894
1854	14.3596393037391	10.2255117873973
1855	38.4304869523808	1.12112172996565
1856	12.4833391112277	2.14866710440686
1857	11.5132308571098	4.73343319511155
1858	23.1803893164077	3.64219223495572
1859	28.7844401396088	14.6958550568101
1860	12.83160956037	5.90579342233747
1861	4.40128294561156	4.10435424668183
1862	22.8100890632262	8.0604818679502
1863	8.54385176070859	4.27490779406015
1864	15.7974722628255	4.90937970631994
1865	3.51244357844618	2.13192003473626
1866	7.51816725310336	4.95962239975035
1867	9.03319324795883	7.23761041178204
1868	10.6600191586684	0.422312671963498
1869	7.41116705638587	5.95512168723868
1870	9.30345391015058	8.36592262093987
1871	24.6506894336026	0.272562516689959
1872	11.4367920204337	4.05610707003921
1873	35.3100754705917	27.1168185151609
1874	8.1240570619667	0.742925164493017
1875	12.5484529023829	11.6252969344015
1876	13.689448789358	12.5551434789241
1877	6.77099282928573	6.64595049804204
1878	6.15803873336716	5.78086360435626
1879	24.4559248788288	8.30608809300099
1880	22.2373300152298	5.22070423067012
1881	13.5684573888614	1.87567605804551
1882	11.5791135738519	5.35962613749562
1883	16.0856014439279	4.81233817154129
1884	10.496605026984	9.00440702713336
1885	9.248107785738	2.32466939400634
1886	12.574259187398	8.64387795376734
1887	14.7404409633226	4.7081004514845
1888	13.5975534464864	11.4062963152469
1889	16.353606703598	14.1259946246558
1890	17.6744764669757	7.49012335481991
1891	9.99728688039068	6.63789223446635
1892	16.9277630871186	5.68884363973496
1893	9.77915191844079	2.97898872399877
1894	4.82217825474232	3.62672697112139
1895	9.23944925710925	1.51390303380025
1896	13.6424820140751	9.54771550807418
1897	27.8670130690053	5.98035006331587
1898	8.76223722489207	6.38800885546913
1899	10.3807997976427	6.93548997837557
1900	7.3360868004815	6.79298205652429
1901	10.9424570135161	4.72474905885201
1902	17.5580005548049	6.96704054749491
1903	6.38517893687612	3.49731238716836
1904	28.634291494084	8.36800487036507
1905	24.9316921676059	11.8337874058356
1906	6.67957975778067	2.35318467784383
1907	1.69547095573936	1.03786360144653
1908	10.566667309799	5.29462761524359
1909	12.5086557397159	1.73519281629585
1910	12.3323733304748	0.722671573269755
1911	6.98009122509712	5.42240330737522
1912	11.2531404096902	9.08234519485208
1913	6.17772997851796	4.98066112455399
1914	9.85878056198101	3.23221997742212
1915	5.75312490091021	2.7687453687181
1916	4.98265504650124	2.07964031227034
1917	6.13948588106647	5.70067397121112
1918	25.238632225492	6.09145377197498
1919	9.08995733654262	2.48672227295993
1920	13.8540140436936	10.4284359626838
1921	9.83320580021084	4.31110049258456
1922	7.73813597121381	5.86788675808906
1923	16.742960127988	11.1755773091565
1924	17.990087425548	4.18639762182676
1925	14.1735836190024	9.1001802195512
1926	7.38060173819129	1.52532539983258
1927	16.6765339673026	7.85379515368664
1928	11.836571166204	10.5606956667241
1929	5.92534152983077	5.72709827595481
1930	8.17479616546657	7.90099513574898
1931	9.69496384258806	6.7855581348378
1932	11.1854838352892	7.65070909144769
1933	9.57523831302758	8.58663560169893
1934	25.5486938302661	6.26835739518801
1935	10.0758476274726	4.02765456940809
1936	23.5368113098601	5.79021296010522
1937	15.8086920399504	5.48870506896366
1938	15.1351757694664	13.5809601488915
1939	30.8928697515863	7.08647045646818
1940	4.74786912042954	4.30248662629233
1941	8.84602472088813	3.44395117948904
1942	18.7938265770221	6.58429195967335
1943	20.3675371289727	6.99479708901112
1944	8.94929764987462	4.04891048194109
1945	12.5117817015097	6.46264889097216
1946	19.1537838034247	12.7366768183286
1947	9.4482525269932	3.9104889574593
1948	31.2523743409265	20.5370705152606
1949	14.9722264451611	3.55858905246298
1950	6.1509460765513	5.74922747257749
1951	9.10733922152104	6.41806775342356
1952	8.98925370748034	2.61778724464231
1953	8.29734468399091	2.70981739948472
1954	5.0261040251483	2.79399711159847
1955	6.24131526818217	4.59444103405083
1956	9.25242704432108	5.36710138320986
1957	12.2050714908403	10.887514687248
1958	3.1436264056333	1.07941407999542
1959	11.7208507754723	7.29525441428258
1960	10.7403832345603	6.36785688216553
1961	10.7835538884228	10.7713165323653
1962	9.62820282583828	8.00110590017806
1963	20.0661299392774	7.97132979972947
1964	14.1370994649732	7.98393967713095
1965	11.5311532475098	4.58308502814147
1966	21.4439300828626	6.42301813149573
1967	17.1283931511434	14.6652013851606
1968	10.0580961742386	6.89682863785761
1969	24.5679782736213	9.31721646232663
1970	11.0955081112417	5.62571985969043
1971	30.106784195109	10.2847872013147
1972	14.8571726109118	5.66335556486276
1973	12.2188831279084	10.7124952124396
1974	4.49554604406533	4.25738957906739
1975	12.8516610829368	6.8699255751597
1976	6.88137330475018	1.94677746279694
1977	10.4641445865019	4.90328454127395
1978	4.72532602179184	2.89850455146606
1979	21.3400203706051	5.18714503177572
1980	9.94550008978319	4.91358603679902
1981	6.09865601107032	2.73636054836099
1982	23.9143785443827	7.64633996245228
1983	9.02147947661708	5.29014189459759
1984	3.88091775644212	2.17818562622982
1985	16.9655020285414	6.2983041076718
1986	14.3433185792603	9.45893115624181
1987	25.873724754778	6.95394765397168
1988	6.49952622680516	4.11827551054666
1989	5.3329176666358	0.317908161751479
1990	5.7757301948239	1.87670372486452
1991	12.6401745740936	4.36533020045855
1992	7.09993301109219	0.73789566613256
1993	24.4114527552227	7.71831626282588
1994	10.0839567721644	6.14648445777017
1995	7.52226017010285	4.34041951812082
1996	7.80219111767289	0.800366833732872
1997	13.0876424586636	8.87333089982202
1998	10.5356918782647	9.16580546697313
1999	21.0016672988944	16.9948497924484
[truncated: 8,001 more rows]
