# Supplementary material for: From work stress to disease: A computational model
Source: PLoS One. 2022 Feb 16;17(2):e0263966. doi: 10.1371/journal.pone.0263966 (PMC8849534; doi:10.1371/journal.pone.0263966)
Supplement: S1 Data — Zip file with data used in S5 and S6 Scripts. (ZIP) [file pone.0263966.s009.zip › figureData/data_figure5a_Miller.csv]

time	cortisol	quantile
0.126448893572181	2.09876543209877	Q10
0.126448893572181	3.27160493827161	Q25
0.126448893572181	4.96913580246914	Q50
0.126448893572181	7.46913580246914	Q75
0.126448893572181	10.9876543209877	Q90
0.379346680716544	2.65432098765432	Q10
0.379346680716544	4.1358024691358	Q25
0.379346680716544	6.14197530864197	Q50
0.379346680716544	8.7962962962963	Q75
0.379346680716544	12.8395061728395	Q90
0.632244467860906	3.24074074074074	Q10
0.632244467860906	5.24691358024691	Q25
0.632244467860906	8.20987654320988	Q50
0.632244467860906	12.5925925925926	Q75
0.632244467860906	19.4753086419753	Q90
0.885142255005269	3.24074074074074	Q10
0.885142255005269	4.93827160493827	Q25
0.885142255005269	7.68518518518519	Q50
0.885142255005269	11.6666666666667	Q75
0.885142255005269	18.0246913580247	Q90
1.49631190727081	2.12962962962963	Q10
1.49631190727081	3.48765432098766	Q25
1.49631190727081	5.74074074074074	Q50
1.49631190727081	9.16666666666667	Q75
1.49631190727081	14.1975308641975	Q90
2.50790305584826	1.35802469135803	Q10
2.50790305584826	2.03703703703704	Q25
2.50790305584826	3.14814814814815	Q50
2.50790305584826	4.78395061728395	Q75
2.50790305584826	7.53086419753087	Q90
3.49841938883035	1.04938271604938	Q10
3.49841938883035	1.60493827160494	Q25
3.49841938883035	2.43827160493828	Q50
3.49841938883035	3.85802469135803	Q75
3.49841938883035	5.89506172839506	Q90
4.5100105374078	1.01851851851852	Q10
4.5100105374078	1.57407407407407	Q25
4.5100105374078	2.37654320987654	Q50
4.5100105374078	3.67283950617284	Q75
4.5100105374078	5.67901234567902	Q90
5.50052687038989	0.895061728395063	Q10
5.50052687038989	1.38888888888889	Q25
5.50052687038989	2.19135802469136	Q50
5.50052687038989	3.3641975308642	Q75
5.50052687038989	5.18518518518519	Q90
6.51211801896734	0.8641975308642	Q10
6.51211801896734	1.35802469135803	Q25
6.51211801896734	2.03703703703704	Q50
6.51211801896734	3.14814814814815	Q75
6.51211801896734	4.81481481481481	Q90
7.50263435194942	0.679012345679013	Q10
7.50263435194942	1.14197530864198	Q25
7.50263435194942	1.82098765432099	Q50
7.50263435194942	2.77777777777778	Q75
7.50263435194942	4.44444444444445	Q90
8.51422550052687	0.679012345679013	Q10
8.51422550052687	1.11111111111111	Q25
8.51422550052687	1.66666666666667	Q50
8.51422550052687	2.5925925925926	Q75
8.51422550052687	3.7962962962963	Q90
9.50474183350896	0.555555555555557	Q10
9.50474183350896	0.895061728395063	Q25
9.50474183350896	1.41975308641976	Q50
9.50474183350896	2.19135802469136	Q75
9.50474183350896	3.33333333333334	Q90
10.5163329820864	0.462962962962962	Q10
10.5163329820864	0.771604938271604	Q25
10.5163329820864	1.35802469135803	Q50
10.5163329820864	2.19135802469136	Q75
10.5163329820864	3.42592592592593	Q90
11.5068493150685	0.308641975308646	Q10
11.5068493150685	0.52469135802469	Q25
11.5068493150685	0.925925925925927	Q50
11.5068493150685	1.66666666666667	Q75
11.5068493150685	2.83950617283951	Q90
13.0031612223393	0.246913580246915	Q10
13.0031612223393	0.401234567901238	Q25
13.0031612223393	0.709876543209877	Q50
13.0031612223393	1.17283950617284	Q75
13.0031612223393	1.97530864197531	Q90
15.0052687038988	0.185185185185187	Q10
15.0052687038988	0.308641975308646	Q25
15.0052687038988	0.52469135802469	Q50
15.0052687038988	0.987654320987655	Q75
15.0052687038988	1.82098765432099	Q90
17.0073761854584	0.216049382716051	Q10
17.0073761854584	0.308641975308646	Q25
17.0073761854584	0.555555555555557	Q50
17.0073761854584	1.01851851851852	Q75
17.0073761854584	1.94444444444445	Q90
19.0094836670179	0.216049382716051	Q10
19.0094836670179	0.33950617283951	Q25
19.0094836670179	0.648148148148149	Q50
19.0094836670179	1.32716049382716	Q75
19.0094836670179	2.71604938271605	Q90
20.8008429926238	0.246913580246915	Q10
20.8008429926238	0.370370370370374	Q25
20.8008429926238	0.771604938271604	Q50
20.8008429926238	1.7283950617284	Q75
20.8008429926238	3.91975308641975	Q90
