# Supplementary material for: From work stress to disease: A computational model
Source: PLoS One. 2022 Feb 16;17(2):e0263966. doi: 10.1371/journal.pone.0263966 (PMC8849534; doi:10.1371/journal.pone.0263966)
Supplement: S1 Data — Zip file with data used in S5 and S6 Scripts. (ZIP) [file pone.0263966.s009.zip › figureData/data_figure6a_clow.csv]

time	mean	se
0	5.86788228384077	0.958392580059787
0.25	5.06703368954423	0.958392580059787
0.5	4.5457162644318	0.718794435044838
0.75	3.82464956036153	0.718794435044845
1	3.542846122152	0.758727459213993
1.25	3.42085893873114	0.559062338368211
1.5	3.65826897283271	0.638928386706525
1.75	3.21681759605859	0.678861410875683
2	3.57394254455559	0.758727459214001
2.25	3.09255814361231	0.878526531721477
2.5	3.05043700852977	0.798660483383156
2.75	3.36762893285761	0.998325604228945
3	3.92450316031244	0.958392580059783
3.25	3.92231504939906	1.27785677341305
3.5	5.47743072297078	1.35772282175137
3.75	6.43363519211719	1.23792374924389
4	6.55124615371129	1.47752189425884
4.25	7.34771852618106	1.47743773614679
4.5	7.94452577780505	1.43758887008968
4.75	9.02052931945893	1.47752189425884
5	11.4144068168071	1.55738794259716
5.25	12.9695224903788	1.71712003927378
5.5	13.9258111176373	1.87685213595042
5.75	14.5626355515425	1.67718701510463
6	15.9580191284376	1.87685213595042
6.25	18.1122143226587	1.31778979758221
6.5	17.7905620183921	1.43758887008968
6.75	17.2691604351676	1.43758887008968
7	15.5099192608112	1.55738794259716
7.25	14.4693883633877	1.55738794259716
7.5	13.4289416240762	1.517454918428
7.75	12.7478921022872	1.27785677341305
8	13.1848830991225	1.27785677341305
8.25	12.903163819025	1.31778979758221
8.5	12.50164546642	1.03825862839811
8.75	11.9403950171384	0.958392580059787
9	12.4572520623121	1.11812467673641
