# Supplementary material for: From work stress to disease: A computational model
Source: PLoS One. 2022 Feb 16;17(2):e0263966. doi: 10.1371/journal.pone.0263966 (PMC8849534; doi:10.1371/journal.pone.0263966)
Supplement: S1 Data — Zip file with data used in S5 and S6 Scripts. (ZIP) [file pone.0263966.s009.zip › figureData/data_figure7a_Carroll.csv]

time	person	cortisol
0	person.01	1.92
0.166666666666667	person.01	1.92
0.333333333333333	person.01	1.68
0.5	person.01	1.74
0.666666666666667	person.01	1.89
0.833333333333333	person.01	1.59
1	person.01	1.45
1.16666666666667	person.01	1.58
1.33333333333333	person.01	1.43
1.5	person.01	1.58
1.66666666666667	person.01	1.61
1.83333333333333	person.01	1.49
2	person.01	1.78
2.16666666666667	person.01	1.35
2.33333333333333	person.01	1.79
2.5	person.01	1.17
2.66666666666667	person.01	1.13
2.83333333333333	person.01	1.35
3	person.01	0.87
3.16666666666667	person.01	0.65
3.33333333333333	person.01	1.69
3.5	person.01	1.28
3.66666666666667	person.01	1.06
3.83333333333333	person.01	1.16
4	person.01	1.65
4.16666666666667	person.01	0.91
4.33333333333333	person.01	2.1
4.5	person.01	1.38
4.66666666666667	person.01	1.92
4.83333333333333	person.01	2.19
5	person.01	2.09
5.16666666666667	person.01	3.34
5.33333333333333	person.01	2.66
5.5	person.01	4.33
5.66666666666667	person.01	4.3
5.83333333333333	person.01	3.57
6	person.01	2.81
6.16666666666667	person.01	5.67
6.33333333333333	person.01	7.14
6.5	person.01	5.95
6.66666666666667	person.01	5
6.83333333333333	person.01	3.53
7	person.01	6.02
7.16666666666667	person.01	5.45
7.33333333333333	person.01	5.05
7.5	person.01	2.07
7.66666666666667	person.01	9.1
7.83333333333333	person.01	9.97
8	person.01	10.84
8.16666666666667	person.01	10.78
8.33333333333333	person.01	11.7
8.5	person.01	9.88
8.66666666666667	person.01	8.54
8.83333333333333	person.01	9.35
9	person.01	8.55
9.16666666666667	person.01	8.51
9.33333333333333	person.01	7.14
9.5	person.01	8.4
9.66666666666667	person.01	9.74
9.83333333333333	person.01	10.62
10	person.01	11.33
10.1666666666667	person.01	11.47
10.3333333333333	person.01	10.8
10.5	person.01	13.88
10.6666666666667	person.01	13.35
10.8333333333333	person.01	12.78
11	person.01	11.45
11.1666666666667	person.01	11.32
11.3333333333333	person.01	9.55
11.5	person.01	9.29
11.6666666666667	person.01	9.14
11.8333333333333	person.01	9.55
12	person.01	9.59
12.1666666666667	person.01	9.03
12.3333333333333	person.01	9.37
12.5	person.01	9.7
12.6666666666667	person.01	11.87
12.8333333333333	person.01	11.87
13	person.01	12.34
13.1666666666667	person.01	11.67
13.3333333333333	person.01	11.27
13.5	person.01	10.52
13.6666666666667	person.01	9.69
13.8333333333333	person.01	8.85
14	person.01	8.92
14.1666666666667	person.01	8.38
14.3333333333333	person.01	8
14.5	person.01	8.08
14.6666666666667	person.01	7.23
14.8333333333333	person.01	6.34
15	person.01	7.12
15.1666666666667	person.01	6.4
15.3333333333333	person.01	6.31
15.5	person.01	5.12
15.6666666666667	person.01	5.1
15.8333333333333	person.01	4.38
16	person.01	3.96
16.1666666666667	person.01	3.73
16.3333333333333	person.01	3.46
16.5	person.01	4
16.6666666666667	person.01	3.43
16.8333333333333	person.01	3.81
17	person.01	4.15
17.1666666666667	person.01	4.61
17.3333333333333	person.01	4.22
17.5	person.01	3.93
17.6666666666667	person.01	4.02
17.8333333333333	person.01	3.15
18	person.01	3.22
18.1666666666667	person.01	3.08
18.3333333333333	person.01	3.96
18.5	person.01	5.84
18.6666666666667	person.01	5.13
18.8333333333333	person.01	4.55
19	person.01	4.7
19.1666666666667	person.01	4.76
19.3333333333333	person.01	3.89
19.5	person.01	4.27
19.6666666666667	person.01	4.17
19.8333333333333	person.01	3.68
20	person.01	3.41
20.1666666666667	person.01	2.65
20.3333333333333	person.01	3.33
20.5	person.01	2.97
20.6666666666667	person.01	2.55
20.8333333333333	person.01	2.69
21	person.01	2.56
21.1666666666667	person.01	2.66
21.3333333333333	person.01	2.17
21.5	person.01	1.28
21.6666666666667	person.01	2.05
21.8333333333333	person.01	2.32
22	person.01	1.97
22.1666666666667	person.01	1.92
22.3333333333333	person.01	2.09
22.5	person.01	1.32
22.6666666666667	person.01	1.89
22.8333333333333	person.01	1.74
23	person.01	2.12
23.1666666666667	person.01	1.77
23.3333333333333	person.01	1.51
23.5	person.01	1.47
23.6666666666667	person.01	1.13
23.8333333333333	person.01	1.4
24	person.01	1.54
0	person.02	1.7
0.166666666666667	person.02	1.41
0.333333333333333	person.02	1.41
0.5	person.02	1.72
0.666666666666667	person.02	1.36
0.833333333333333	person.02	1.26
1	person.02	0.91
1.16666666666667	person.02	1.28
1.33333333333333	person.02	1.43
1.5	person.02	1.27
1.66666666666667	person.02	1.14
1.83333333333333	person.02	1.56
2	person.02	1.27
2.16666666666667	person.02	1.56
2.33333333333333	person.02	1.19
2.5	person.02	1.27
2.66666666666667	person.02	1.74
2.83333333333333	person.02	4.03
3	person.02	5.32
3.16666666666667	person.02	5.56
3.33333333333333	person.02	5.55
3.5	person.02	5.61
3.66666666666667	person.02	6.85
3.83333333333333	person.02	9.1
4	person.02	13.16
4.16666666666667	person.02	9.92
4.33333333333333	person.02	8.49
4.5	person.02	6.69
4.66666666666667	person.02	6.18
4.83333333333333	person.02	7.46
5	person.02	6.02
5.16666666666667	person.02	8.27
5.33333333333333	person.02	11.19
5.5	person.02	12.8
5.66666666666667	person.02	11.75
5.83333333333333	person.02	10.43
6	person.02	9.42
6.16666666666667	person.02	9.12
6.33333333333333	person.02	11.5
6.5	person.02	12.1
6.66666666666667	person.02	9.79
6.83333333333333	person.02	9.84
7	person.02	9.29
7.16666666666667	person.02	10.37
7.33333333333333	person.02	9.96
7.5	person.02	9.36
7.66666666666667	person.02	11.2
7.83333333333333	person.02	10.89
8	person.02	10.38
8.16666666666667	person.02	9.64
8.33333333333333	person.02	8.13
8.5	person.02	7.67
8.66666666666667	person.02	8.02
8.83333333333333	person.02	8.67
9	person.02	7.62
9.16666666666667	person.02	7.56
9.33333333333333	person.02	11.32
9.5	person.02	13.4
9.66666666666667	person.02	11.81
9.83333333333333	person.02	11.19
10	person.02	8.95
10.1666666666667	person.02	8.5
10.3333333333333	person.02	7.28
10.5	person.02	7.44
10.6666666666667	person.02	6.5
10.8333333333333	person.02	6.52
11	person.02	5.26
11.1666666666667	person.02	5.2
11.3333333333333	person.02	4.69
11.5	person.02	5
11.6666666666667	person.02	4.23
11.8333333333333	person.02	4.24
12	person.02	3.56
12.1666666666667	person.02	4.29
12.3333333333333	person.02	4.28
12.5	person.02	6.17
12.6666666666667	person.02	6.27
12.8333333333333	person.02	8.57
13	person.02	9.08
13.1666666666667	person.02	7.63
13.3333333333333	person.02	6.51
13.5	person.02	7.12
13.6666666666667	person.02	5.22
13.8333333333333	person.02	5.48
14	person.02	4.61
14.1666666666667	person.02	4.32
14.3333333333333	person.02	3.71
14.5	person.02	4.39
14.6666666666667	person.02	3.36
14.8333333333333	person.02	4.01
15	person.02	3.33
15.1666666666667	person.02	4.41
15.3333333333333	person.02	5.04
15.5	person.02	4.75
15.6666666666667	person.02	3.54
15.8333333333333	person.02	2.99
16	person.02	4.92
16.1666666666667	person.02	7.68
16.3333333333333	person.02	6.73
16.5	person.02	5.83
16.6666666666667	person.02	4.84
16.8333333333333	person.02	2.92
17	person.02	3.07
17.1666666666667	person.02	3.32
17.3333333333333	person.02	3.66
17.5	person.02	3.21
17.6666666666667	person.02	2.82
17.8333333333333	person.02	2.52
18	person.02	2.46
18.1666666666667	person.02	2.38
18.3333333333333	person.02	5.4
18.5	person.02	6.65
18.6666666666667	person.02	6.28
18.8333333333333	person.02	5.37
19	person.02	4.07
19.1666666666667	person.02	6.48
19.3333333333333	person.02	7.24
19.5	person.02	6.59
19.6666666666667	person.02	5.97
19.8333333333333	person.02	5.28
20	person.02	4.49
20.1666666666667	person.02	3.4
20.3333333333333	person.02	3.83
20.5	person.02	3.41
20.6666666666667	person.02	2.41
20.8333333333333	person.02	2.97
21	person.02	2.85
21.1666666666667	person.02	2.85
21.3333333333333	person.02	2.71
21.5	person.02	2.3
21.6666666666667	person.02	2.29
21.8333333333333	person.02	2.18
22	person.02	2.19
22.1666666666667	person.02	2.01
22.3333333333333	person.02	1.53
22.5	person.02	1.68
22.6666666666667	person.02	1.65
22.8333333333333	person.02	1.57
23	person.02	1.52
23.1666666666667	person.02	1.72
23.3333333333333	person.02	1.69
23.5	person.02	1.44
23.6666666666667	person.02	1.75
23.8333333333333	person.02	1.59
24	person.02	1.47
0	person.03	2.42
0.166666666666667	person.03	2.15
0.333333333333333	person.03	2.12
0.5	person.03	2.06
0.666666666666667	person.03	1.99
0.833333333333333	person.03	1.82
1	person.03	1.86
1.16666666666667	person.03	1.51
1.33333333333333	person.03	1.59
1.5	person.03	1.44
1.66666666666667	person.03	1.42
1.83333333333333	person.03	1.77
2	person.03	2.19
2.16666666666667	person.03	2.05
2.33333333333333	person.03	2.17
2.5	person.03	2.09
2.66666666666667	person.03	2.01
2.83333333333333	person.03	1.82
3	person.03	6.26
3.16666666666667	person.03	9.74
3.33333333333333	person.03	9.91
3.5	person.03	11.23
3.66666666666667	person.03	13.36
3.83333333333333	person.03	13.85
4	person.03	13.52
4.16666666666667	person.03	15.05
4.33333333333333	person.03	12.97
4.5	person.03	12.75
4.66666666666667	person.03	11
4.83333333333333	person.03	9.49
5	person.03	8.7
5.16666666666667	person.03	10.17
5.33333333333333	person.03	8.06
5.5	person.03	8.03
5.66666666666667	person.03	6.98
5.83333333333333	person.03	7.74
6	person.03	6.43
6.16666666666667	person.03	7.6
6.33333333333333	person.03	10.82
6.5	person.03	10.51
6.66666666666667	person.03	8.87
6.83333333333333	person.03	8.92
7	person.03	8.51
7.16666666666667	person.03	9.92
7.33333333333333	person.03	11.72
7.5	person.03	12.71
7.66666666666667	person.03	13.7
7.83333333333333	person.03	14.69
8	person.03	15.42
8.16666666666667	person.03	16.22
8.33333333333333	person.03	17.06
8.5	person.03	15.27
8.66666666666667	person.03	13.28
8.83333333333333	person.03	12.64
9	person.03	13.44
9.16666666666667	person.03	11.06
9.33333333333333	person.03	10.71
9.5	person.03	11.06
9.66666666666667	person.03	9.92
9.83333333333333	person.03	10.72
10	person.03	9.7
10.1666666666667	person.03	9.18
10.3333333333333	person.03	7.97
10.5	person.03	7.05
10.6666666666667	person.03	7.39
10.8333333333333	person.03	5.6
11	person.03	5.85
11.1666666666667	person.03	5.02
11.3333333333333	person.03	6.12
11.5	person.03	5.37
11.6666666666667	person.03	4.91
11.8333333333333	person.03	7.32
12	person.03	9.88
12.1666666666667	person.03	7.86
12.3333333333333	person.03	7.32
12.5	person.03	8.08
12.6666666666667	person.03	11.4
12.8333333333333	person.03	12.38
13	person.03	11.85
13.1666666666667	person.03	10.61
13.3333333333333	person.03	10
13.5	person.03	10.28
13.6666666666667	person.03	8.67
13.8333333333333	person.03	8.52
14	person.03	7.43
14.1666666666667	person.03	7.57
14.3333333333333	person.03	7.26
14.5	person.03	6.75
14.6666666666667	person.03	6.71
14.8333333333333	person.03	7.47
15	person.03	6.86
15.1666666666667	person.03	6.39
15.3333333333333	person.03	6.25
15.5	person.03	6.26
15.6666666666667	person.03	6.19
15.8333333333333	person.03	6.16
16	person.03	6.12
16.1666666666667	person.03	5.75
16.3333333333333	person.03	5.32
16.5	person.03	5.32
16.6666666666667	person.03	5.76
16.8333333333333	person.03	4.92
17	person.03	5.93
17.1666666666667	person.03	4.95
17.3333333333333	person.03	3.68
17.5	person.03	3.73
17.6666666666667	person.03	3.54
17.8333333333333	person.03	3.34
18	person.03	2.37
18.1666666666667	person.03	3.19
18.3333333333333	person.03	8.35
18.5	person.03	5.97
18.6666666666667	person.03	6.25
18.8333333333333	person.03	7.26
19	person.03	6.78
19.1666666666667	person.03	5.86
19.3333333333333	person.03	5.57
19.5	person.03	5.15
19.6666666666667	person.03	4.81
19.8333333333333	person.03	4.27
20	person.03	4.28
20.1666666666667	person.03	4.2
20.3333333333333	person.03	3.97
20.5	person.03	4.06
20.6666666666667	person.03	4.14
20.8333333333333	person.03	3.77
21	person.03	3.56
21.1666666666667	person.03	2.94
21.3333333333333	person.03	3.22
21.5	person.03	3
21.6666666666667	person.03	3.31
21.8333333333333	person.03	3.15
22	person.03	2.97
22.1666666666667	person.03	2.79
22.3333333333333	person.03	2.31
22.5	person.03	2.63
22.6666666666667	person.03	3.73
22.8333333333333	person.03	3.01
23	person.03	2.93
23.1666666666667	person.03	2.8
23.3333333333333	person.03	2.23
23.5	person.03	2
23.6666666666667	person.03	1.85
23.8333333333333	person.03	1.58
24	person.03	1.6
0	person.04	0.91
0.166666666666667	person.04	1.08
0.333333333333333	person.04	1.19
0.5	person.04	1.18
0.666666666666667	person.04	1.03
0.833333333333333	person.04	0.8
1	person.04	1.27
1.16666666666667	person.04	1.01
1.33333333333333	person.04	2.36
1.5	person.04	2.24
1.66666666666667	person.04	1.99
1.83333333333333	person.04	1.91
2	person.04	1.38
2.16666666666667	person.04	1.94
2.33333333333333	person.04	1.56
2.5	person.04	1.65
2.66666666666667	person.04	1.37
2.83333333333333	person.04	1.54
3	person.04	1.56
3.16666666666667	person.04	1.81
3.33333333333333	person.04	1.57
3.5	person.04	2.1
3.66666666666667	person.04	1.76
3.83333333333333	person.04	3.44
4	person.04	3.38
4.16666666666667	person.04	4.21
4.33333333333333	person.04	8.16
4.5	person.04	8.88
4.66666666666667	person.04	9.69
4.83333333333333	person.04	9.41
5	person.04	7.11
5.16666666666667	person.04	6.83
5.33333333333333	person.04	6.45
5.5	person.04	6.42
5.66666666666667	person.04	6.2
5.83333333333333	person.04	6.94
6	person.04	8.9
6.16666666666667	person.04	8.16
6.33333333333333	person.04	9.38
6.5	person.04	10.61
6.66666666666667	person.04	11.83
6.83333333333333	person.04	13.06
7	person.04	14.28
7.16666666666667	person.04	14.62
7.33333333333333	person.04	15.92
7.5	person.04	13.65
7.66666666666667	person.04	13.13
7.83333333333333	person.04	13.27
8	person.04	12.5
8.16666666666667	person.04	12.08
8.33333333333333	person.04	8.82
8.5	person.04	10.59
8.66666666666667	person.04	10.67
8.83333333333333	person.04	9.51
9	person.04	10.16
9.16666666666667	person.04	10.05
9.33333333333333	person.04	9.43
9.5	person.04	9.14
9.66666666666667	person.04	8.98
9.83333333333333	person.04	5.23
10	person.04	7.51
10.1666666666667	person.04	6.49
10.3333333333333	person.04	5.73
10.5	person.04	6.51
10.6666666666667	person.04	5.77
10.8333333333333	person.04	5.54
11	person.04	4.48
11.1666666666667	person.04	4.11
11.3333333333333	person.04	4.32
11.5	person.04	3.72
11.6666666666667	person.04	3.56
11.8333333333333	person.04	3.37
12	person.04	3.7
12.1666666666667	person.04	4.55
12.3333333333333	person.04	5.39
12.5	person.04	8.02
12.6666666666667	person.04	10.2
12.8333333333333	person.04	8.7
13	person.04	7.61
13.1666666666667	person.04	6.8
13.3333333333333	person.04	6.56
13.5	person.04	4.88
13.6666666666667	person.04	5.46
13.8333333333333	person.04	4.63
14	person.04	4.9
14.1666666666667	person.04	4.63
14.3333333333333	person.04	4.68
14.5	person.04	4.27
14.6666666666667	person.04	5.09
14.8333333333333	person.04	4.29
15	person.04	4.34
15.1666666666667	person.04	4.03
15.3333333333333	person.04	3.91
15.5	person.04	4.36
15.6666666666667	person.04	4.37
15.8333333333333	person.04	4.95
16	person.04	3.81
16.1666666666667	person.04	4.45
16.3333333333333	person.04	5.14
16.5	person.04	4.13
16.6666666666667	person.04	4.92
16.8333333333333	person.04	3.85
17	person.04	4.24
17.1666666666667	person.04	3.45
17.3333333333333	person.04	2.92
17.5	person.04	3.32
17.6666666666667	person.04	3.68
17.8333333333333	person.04	2.92
18	person.04	2.46
18.1666666666667	person.04	3.13
18.3333333333333	person.04	2.77
18.5	person.04	2.77
18.6666666666667	person.04	3.18
18.8333333333333	person.04	2.13
19	person.04	2.34
19.1666666666667	person.04	2.13
19.3333333333333	person.04	1.46
19.5	person.04	1.73
19.6666666666667	person.04	2.11
19.8333333333333	person.04	2.49
20	person.04	1.98
20.1666666666667	person.04	1.86
20.3333333333333	person.04	1.94
20.5	person.04	2.02
20.6666666666667	person.04	1.66
20.8333333333333	person.04	1.78
21	person.04	1.71
21.1666666666667	person.04	1.5
21.3333333333333	person.04	1.92
21.5	person.04	1.37
21.6666666666667	person.04	1.41
21.8333333333333	person.04	1.4
22	person.04	1.03
22.1666666666667	person.04	1.1
22.3333333333333	person.04	1.03
22.5	person.04	1.41
22.6666666666667	person.04	1.34
22.8333333333333	person.04	2.02
23	person.04	1.47
23.1666666666667	person.04	1.51
23.3333333333333	person.04	1.47
23.5	person.04	1.84
23.6666666666667	person.04	1.27
23.8333333333333	person.04	1.29
24	person.04	1.46
0	person.05	0.57
0.166666666666667	person.05	1.24
0.333333333333333	person.05	2.69
0.5	person.05	1.36
0.666666666666667	person.05	2.47
0.833333333333333	person.05	3.58
1	person.05	3.03
1.16666666666667	person.05	2.7
1.33333333333333	person.05	2.88
1.5	person.05	2.8
1.66666666666667	person.05	2.42
1.83333333333333	person.05	2.46
2	person.05	1.89
2.16666666666667	person.05	2.29
2.33333333333333	person.05	6.05
2.5	person.05	8.93
2.66666666666667	person.05	6.37
2.83333333333333	person.05	6.29
3	person.05	4.32
3.16666666666667	person.05	4.9
3.33333333333333	person.05	6.25
3.5	person.05	6.88
3.66666666666667	person.05	6.89
3.83333333333333	person.05	5.82
4	person.05	5.53
4.16666666666667	person.05	6.14
4.33333333333333	person.05	7.91
4.5	person.05	6.01
4.66666666666667	person.05	10.6
4.83333333333333	person.05	11.28
5	person.05	12.41
5.16666666666667	person.05	13.21
5.33333333333333	person.05	10.29
5.5	person.05	15.66
5.66666666666667	person.05	12.66
5.83333333333333	person.05	14.1
6	person.05	11.35
6.16666666666667	person.05	10.43
6.33333333333333	person.05	12.19
6.5	person.05	12.35
6.66666666666667	person.05	12.03
6.83333333333333	person.05	11.72
7	person.05	13.21
7.16666666666667	person.05	13.46
7.33333333333333	person.05	12.8
7.5	person.05	10
7.66666666666667	person.05	10.71
7.83333333333333	person.05	10.44
8	person.05	11.85
8.16666666666667	person.05	13.04
8.33333333333333	person.05	12.73
8.5	person.05	13.83
8.66666666666667	person.05	13.14
8.83333333333333	person.05	10.81
9	person.05	10.69
9.16666666666667	person.05	10.31
9.33333333333333	person.05	9.47
9.5	person.05	7.41
9.66666666666667	person.05	8.31
9.83333333333333	person.05	8.35
10	person.05	8.19
10.1666666666667	person.05	8.05
10.3333333333333	person.05	7.96
10.5	person.05	6.56
10.6666666666667	person.05	7.45
10.8333333333333	person.05	7.39
11	person.05	9.36
11.1666666666667	person.05	9.05
11.3333333333333	person.05	9.66
11.5	person.05	10.88
11.6666666666667	person.05	7.9
11.8333333333333	person.05	6.94
12	person.05	7.46
12.1666666666667	person.05	8.83
12.3333333333333	person.05	8.39
12.5	person.05	8.39
12.6666666666667	person.05	9.32
12.8333333333333	person.05	11.41
13	person.05	8.38
13.1666666666667	person.05	9.15
13.3333333333333	person.05	9.4
13.5	person.05	8.48
13.6666666666667	person.05	9.3
13.8333333333333	person.05	9.79
14	person.05	9.41
14.1666666666667	person.05	8.98
14.3333333333333	person.05	8.09
14.5	person.05	5.42
14.6666666666667	person.05	7.12
14.8333333333333	person.05	7.1
15	person.05	5.41
15.1666666666667	person.05	5.91
15.3333333333333	person.05	9.38
15.5	person.05	7.57
15.6666666666667	person.05	6.65
15.8333333333333	person.05	6.34
16	person.05	7.4
16.1666666666667	person.05	4.95
16.3333333333333	person.05	2.02
16.5	person.05	3.55
16.6666666666667	person.05	4.19
16.8333333333333	person.05	4.37
17	person.05	4.72
17.1666666666667	person.05	3.05
17.3333333333333	person.05	2.46
17.5	person.05	3.57
17.6666666666667	person.05	2.63
17.8333333333333	person.05	2.11
18	person.05	2.19
18.1666666666667	person.05	2.97
18.3333333333333	person.05	3.7
18.5	person.05	3.29
18.6666666666667	person.05	3.38
18.8333333333333	person.05	5.29
19	person.05	3.65
19.1666666666667	person.05	3.39
19.3333333333333	person.05	3.72
19.5	person.05	3.16
19.6666666666667	person.05	2.55
19.8333333333333	person.05	2.01
20	person.05	1.69
20.1666666666667	person.05	2.76
20.3333333333333	person.05	6.06
20.5	person.05	4.05
20.6666666666667	person.05	3.8
20.8333333333333	person.05	2.18
21	person.05	2.66
21.1666666666667	person.05	3.06
21.3333333333333	person.05	2.78
21.5	person.05	3.52
21.6666666666667	person.05	3.55
21.8333333333333	person.05	3.3
22	person.05	2.51
22.1666666666667	person.05	3.33
22.3333333333333	person.05	2.4
22.5	person.05	2.4
22.6666666666667	person.05	2.08
22.8333333333333	person.05	2.33
23	person.05	1.44
23.1666666666667	person.05	2.22
23.3333333333333	person.05	1.99
23.5	person.05	2.09
23.6666666666667	person.05	3.47
23.8333333333333	person.05	2.72
24	person.05	2.01
0	person.06	1.14
0.166666666666667	person.06	1.48
0.333333333333333	person.06	1.34
0.5	person.06	1.52
0.666666666666667	person.06	1.42
0.833333333333333	person.06	1.34
1	person.06	2.29
1.16666666666667	person.06	3.66
1.33333333333333	person.06	4.76
1.5	person.06	3.3
1.66666666666667	person.06	2.95
1.83333333333333	person.06	2.34
2	person.06	1.98
2.16666666666667	person.06	1.96
2.33333333333333	person.06	2.11
2.5	person.06	2.94
2.66666666666667	person.06	2.56
2.83333333333333	person.06	2.22
3	person.06	1.29
3.16666666666667	person.06	1.54
3.33333333333333	person.06	5.2
3.5	person.06	4.4
3.66666666666667	person.06	3.29
3.83333333333333	person.06	2.78
4	person.06	1.64
4.16666666666667	person.06	2.07
4.33333333333333	person.06	1.82
4.5	person.06	1.59
4.66666666666667	person.06	1.69
4.83333333333333	person.06	1.35
5	person.06	1.05
5.16666666666667	person.06	1.28
5.33333333333333	person.06	3
5.5	person.06	8.53
5.66666666666667	person.06	8.09
5.83333333333333	person.06	8.72
6	person.06	11.96
6.16666666666667	person.06	11.06
6.33333333333333	person.06	10.15
6.5	person.06	8.1
6.66666666666667	person.06	7.85
6.83333333333333	person.06	6.67
7	person.06	5.88
7.16666666666667	person.06	10.43
7.33333333333333	person.06	11.74
7.5	person.06	13.05
7.66666666666667	person.06	17.3
7.83333333333333	person.06	15.86
8	person.06	16.07
8.16666666666667	person.06	18.09
8.33333333333333	person.06	16.76
8.5	person.06	15.8
8.66666666666667	person.06	16.61
8.83333333333333	person.06	17.41
9	person.06	14.26
9.16666666666667	person.06	12.71
9.33333333333333	person.06	13.29
9.5	person.06	9.24
9.66666666666667	person.06	9.95
9.83333333333333	person.06	9.3
10	person.06	8.81
10.1666666666667	person.06	7.28
10.3333333333333	person.06	7.59
10.5	person.06	9.93
10.6666666666667	person.06	10.28
10.8333333333333	person.06	10.53
11	person.06	11.49
11.1666666666667	person.06	10.88
11.3333333333333	person.06	11.07
11.5	person.06	8.61
11.6666666666667	person.06	8.66
11.8333333333333	person.06	7.21
12	person.06	6.17
12.1666666666667	person.06	6.27
12.3333333333333	person.06	6.35
12.5	person.06	6.66
12.6666666666667	person.06	7.47
12.8333333333333	person.06	8.41
13	person.06	8.2
13.1666666666667	person.06	7.93
13.3333333333333	person.06	6.87
13.5	person.06	6.75
13.6666666666667	person.06	6.79
13.8333333333333	person.06	7.37
14	person.06	5.97
14.1666666666667	person.06	5.74
14.3333333333333	person.06	6.58
14.5	person.06	6.1
14.6666666666667	person.06	7.48
14.8333333333333	person.06	6.82
15	person.06	6.6
15.1666666666667	person.06	5.88
15.3333333333333	person.06	4.86
15.5	person.06	4.64
15.6666666666667	person.06	5.14
15.8333333333333	person.06	4.49
16	person.06	4.22
16.1666666666667	person.06	3.92
16.3333333333333	person.06	3.89
16.5	person.06	2.96
16.6666666666667	person.06	3.75
16.8333333333333	person.06	3.34
17	person.06	2.31
17.1666666666667	person.06	1.95
17.3333333333333	person.06	2.15
17.5	person.06	1.35
17.6666666666667	person.06	2.23
17.8333333333333	person.06	1.97
18	person.06	1.29
18.1666666666667	person.06	1.78
18.3333333333333	person.06	1.72
18.5	person.06	2.02
18.6666666666667	person.06	1.75
18.8333333333333	person.06	1.8
19	person.06	1.19
19.1666666666667	person.06	1.59
19.3333333333333	person.06	1.4
19.5	person.06	1.56
19.6666666666667	person.06	1.13
19.8333333333333	person.06	1.11
20	person.06	1.75
20.1666666666667	person.06	1.01
20.3333333333333	person.06	1.46
20.5	person.06	1.14
20.6666666666667	person.06	1.16
20.8333333333333	person.06	0.97
21	person.06	1.33
21.1666666666667	person.06	1.34
21.3333333333333	person.06	1.41
21.5	person.06	1.37
21.6666666666667	person.06	1.01
21.8333333333333	person.06	1.01
22	person.06	0.87
22.1666666666667	person.06	1.52
22.3333333333333	person.06	2.29
22.5	person.06	2.91
22.6666666666667	person.06	2.33
22.8333333333333	person.06	1.94
23	person.06	1.13
23.1666666666667	person.06	1.31
23.3333333333333	person.06	1.15
23.5	person.06	1.49
23.6666666666667	person.06	1.74
23.8333333333333	person.06	1.57
24	person.06	1.39
0	person.07	1.09
0.166666666666667	person.07	1.18
0.333333333333333	person.07	0.85
0.5	person.07	1.02
0.666666666666667	person.07	0.84
0.833333333333333	person.07	0.84
1	person.07	0.4
1.16666666666667	person.07	0.66
1.33333333333333	person.07	0.4
1.5	person.07	3.68
1.66666666666667	person.07	6.96
1.83333333333333	person.07	10.25
2	person.07	6.93
2.16666666666667	person.07	5.77
2.33333333333333	person.07	5.04
2.5	person.07	3.73
2.66666666666667	person.07	2.83
2.83333333333333	person.07	2.32
3	person.07	1.64
3.16666666666667	person.07	1.97
3.33333333333333	person.07	0.36
3.5	person.07	2.18
3.66666666666667	person.07	2.25
3.83333333333333	person.07	1.46
4	person.07	1.37
4.16666666666667	person.07	1.74
4.33333333333333	person.07	1.73
4.5	person.07	1.52
4.66666666666667	person.07	1.6
4.83333333333333	person.07	1.24
5	person.07	1.89
5.16666666666667	person.07	3.9
5.33333333333333	person.07	6.04
5.5	person.07	8.35
5.66666666666667	person.07	10.65
5.83333333333333	person.07	7.55
6	person.07	6.96
6.16666666666667	person.07	7.5
6.33333333333333	person.07	8.05
6.5	person.07	9.27
6.66666666666667	person.07	5.88
6.83333333333333	person.07	4.1
7	person.07	5.81
7.16666666666667	person.07	6.6
7.33333333333333	person.07	6.52
7.5	person.07	10.69
7.66666666666667	person.07	9
7.83333333333333	person.07	12.74
8	person.07	10.9
8.16666666666667	person.07	12.06
8.33333333333333	person.07	9.82
8.5	person.07	8.88
8.66666666666667	person.07	7.99
8.83333333333333	person.07	7.54
9	person.07	6.25
9.16666666666667	person.07	6.17
9.33333333333333	person.07	5.26
9.5	person.07	5.71
9.66666666666667	person.07	5.03
9.83333333333333	person.07	4.76
10	person.07	3.89
10.1666666666667	person.07	3.95
10.3333333333333	person.07	3.71
10.5	person.07	3.68
10.6666666666667	person.07	3.72
10.8333333333333	person.07	2.88
11	person.07	3.08
11.1666666666667	person.07	4.41
11.3333333333333	person.07	3.76
11.5	person.07	3.21
11.6666666666667	person.07	2.55
11.8333333333333	person.07	2.35
12	person.07	4.07
12.1666666666667	person.07	4.84
12.3333333333333	person.07	5.81
12.5	person.07	7.51
12.6666666666667	person.07	7.97
12.8333333333333	person.07	8.51
13	person.07	7
13.1666666666667	person.07	6.24
13.3333333333333	person.07	5.05
13.5	person.07	4.27
13.6666666666667	person.07	3.72
13.8333333333333	person.07	3.31
14	person.07	2.89
14.1666666666667	person.07	2.37
14.3333333333333	person.07	2.52
14.5	person.07	3.55
14.6666666666667	person.07	3.21
14.8333333333333	person.07	3.1
15	person.07	2.53
15.1666666666667	person.07	2.14
15.3333333333333	person.07	2.34
15.5	person.07	3.04
15.6666666666667	person.07	3.9
15.8333333333333	person.07	4.26
16	person.07	4.2
16.1666666666667	person.07	2.8
16.3333333333333	person.07	2.48
16.5	person.07	1.74
16.6666666666667	person.07	2.5
16.8333333333333	person.07	2.21
17	person.07	1.83
17.1666666666667	person.07	1.87
17.3333333333333	person.07	2.25
17.5	person.07	2.12
17.6666666666667	person.07	1.84
17.8333333333333	person.07	1.61
18	person.07	1.27
18.1666666666667	person.07	1.5
18.3333333333333	person.07	1.29
18.5	person.07	1.59
18.6666666666667	person.07	1.11
18.8333333333333	person.07	0.98
19	person.07	1.38
19.1666666666667	person.07	1.72
19.3333333333333	person.07	1.05
19.5	person.07	0.86
19.6666666666667	person.07	0.93
19.8333333333333	person.07	0.94
20	person.07	0.81
20.1666666666667	person.07	0.53
20.3333333333333	person.07	0.63
20.5	person.07	0.61
20.6666666666667	person.07	0.99
20.8333333333333	person.07	0.73
21	person.07	0.53
21.1666666666667	person.07	0.6
21.3333333333333	person.07	0.6
21.5	person.07	0.43
21.6666666666667	person.07	0.65
21.8333333333333	person.07	0.5
22	person.07	0.44
22.1666666666667	person.07	0.49
22.3333333333333	person.07	0.3
22.5	person.07	0.33
22.6666666666667	person.07	0.42
22.8333333333333	person.07	0.49
23	person.07	0.22
23.1666666666667	person.07	0.4
23.3333333333333	person.07	0.29
23.5	person.07	0.56
23.6666666666667	person.07	1.55
23.8333333333333	person.07	2.53
24	person.07	2.42
0	person.08	1.23
0.166666666666667	person.08	1.02
0.333333333333333	person.08	1.62
0.5	person.08	1.47
0.666666666666667	person.08	1.32
0.833333333333333	person.08	1.06
1	person.08	1.09
1.16666666666667	person.08	0.87
1.33333333333333	person.08	1.03
1.5	person.08	1.48
1.66666666666667	person.08	1.86
1.83333333333333	person.08	1.24
2	person.08	1.1
2.16666666666667	person.08	1.12
2.33333333333333	person.08	3.12
2.5	person.08	2.51
2.66666666666667	person.08	2.09
2.83333333333333	person.08	1.91
3	person.08	1.64
3.16666666666667	person.08	2.4
3.33333333333333	person.08	4.08
3.5	person.08	7.86
3.66666666666667	person.08	8.45
3.83333333333333	person.08	7.43
4	person.08	4.96
4.16666666666667	person.08	5.49
4.33333333333333	person.08	6.07
4.5	person.08	5.63
4.66666666666667	person.08	4.98
4.83333333333333	person.08	4.58
5	person.08	4.99
5.16666666666667	person.08	4.37
5.33333333333333	person.08	5.16
5.5	person.08	7.04
5.66666666666667	person.08	10.67
5.83333333333333	person.08	12.27
6	person.08	12.43
6.16666666666667	person.08	11.53
6.33333333333333	person.08	10.92
6.5	person.08	9.48
6.66666666666667	person.08	11.3
6.83333333333333	person.08	10.4
7	person.08	8.67
7.16666666666667	person.08	9.42
7.33333333333333	person.08	3.16
7.5	person.08	14.51
7.66666666666667	person.08	14.95
7.83333333333333	person.08	16.23
8	person.08	16.56
8.16666666666667	person.08	15.29
8.33333333333333	person.08	16.37
8.5	person.08	14.86
8.66666666666667	person.08	14.96
8.83333333333333	person.08	14.39
9	person.08	11.51
9.16666666666667	person.08	12.39
9.33333333333333	person.08	12.33
9.5	person.08	11.01
9.66666666666667	person.08	10.32
9.83333333333333	person.08	8.95
10	person.08	9.6
10.1666666666667	person.08	9.71
10.3333333333333	person.08	8.6
10.5	person.08	8.08
10.6666666666667	person.08	7.67
10.8333333333333	person.08	7.87
11	person.08	6.71
11.1666666666667	person.08	7.41
11.3333333333333	person.08	8.38
11.5	person.08	7.99
11.6666666666667	person.08	7.81
11.8333333333333	person.08	6.86
12	person.08	6.71
12.1666666666667	person.08	6.69
12.3333333333333	person.08	6.76
12.5	person.08	6.98
12.6666666666667	person.08	7.9
12.8333333333333	person.08	7.24
13	person.08	6.8
13.1666666666667	person.08	5.9
13.3333333333333	person.08	5.79
13.5	person.08	7.04
13.6666666666667	person.08	5.92
13.8333333333333	person.08	5.7
14	person.08	5.03
14.1666666666667	person.08	4.83
14.3333333333333	person.08	5.23
14.5	person.08	4.99
14.6666666666667	person.08	4.79
14.8333333333333	person.08	5.32
15	person.08	5.9
15.1666666666667	person.08	7.76
15.3333333333333	person.08	6.24
15.5	person.08	6.67
15.6666666666667	person.08	7.1
15.8333333333333	person.08	8.13
16	person.08	6.96
16.1666666666667	person.08	6.09
16.3333333333333	person.08	5.37
16.5	person.08	6.2
16.6666666666667	person.08	5.35
16.8333333333333	person.08	4.73
17	person.08	4.93
17.1666666666667	person.08	4.47
17.3333333333333	person.08	4.6
17.5	person.08	3.9
17.6666666666667	person.08	3.73
17.8333333333333	person.08	3.07
18	person.08	3.04
18.1666666666667	person.08	3.13
18.3333333333333	person.08	3.16
18.5	person.08	2.85
18.6666666666667	person.08	2.57
18.8333333333333	person.08	2.76
19	person.08	2.39
19.1666666666667	person.08	2.59
19.3333333333333	person.08	2.79
19.5	person.08	2.85
19.6666666666667	person.08	2.64
19.8333333333333	person.08	2.58
20	person.08	2.51
20.1666666666667	person.08	2.28
20.3333333333333	person.08	2.33
20.5	person.08	1.61
20.6666666666667	person.08	1.3
20.8333333333333	person.08	1.99
21	person.08	0.49
21.1666666666667	person.08	0.57
21.3333333333333	person.08	1.66
21.5	person.08	1.1
21.6666666666667	person.08	2.37
21.8333333333333	person.08	2.23
22	person.08	1.29
22.1666666666667	person.08	1.86
22.3333333333333	person.08	1.41
22.5	person.08	1.63
22.6666666666667	person.08	1.32
22.8333333333333	person.08	1.62
23	person.08	1.46
23.1666666666667	person.08	1.57
23.3333333333333	person.08	1.27
23.5	person.08	1.62
23.6666666666667	person.08	1.71
23.8333333333333	person.08	1.25
24	person.08	2.98
0	person.09	3.58
0.166666666666667	person.09	3.78
0.333333333333333	person.09	3.15
0.5	person.09	3.46
0.666666666666667	person.09	3.29
0.833333333333333	person.09	3.13
1	person.09	3.57
1.16666666666667	person.09	3.26
1.33333333333333	person.09	3.18
1.5	person.09	2.74
1.66666666666667	person.09	2.8
1.83333333333333	person.09	4.11
2	person.09	3.51
2.16666666666667	person.09	3.79
2.33333333333333	person.09	3.51
2.5	person.09	3.78
2.66666666666667	person.09	6.03
2.83333333333333	person.09	7.06
3	person.09	6.53
3.16666666666667	person.09	6.64
3.33333333333333	person.09	6.11
3.5	person.09	5.74
3.66666666666667	person.09	5.66
3.83333333333333	person.09	5.88
4	person.09	5.82
4.16666666666667	person.09	6.43
4.33333333333333	person.09	6.02
4.5	person.09	4.99
4.66666666666667	person.09	5.03
4.83333333333333	person.09	4.83
5	person.09	4.97
5.16666666666667	person.09	5.11
5.33333333333333	person.09	4.97
5.5	person.09	5.23
5.66666666666667	person.09	5.31
5.83333333333333	person.09	5.13
6	person.09	5.37
6.16666666666667	person.09	6.25
6.33333333333333	person.09	8.59
6.5	person.09	10.12
6.66666666666667	person.09	9.96
6.83333333333333	person.09	10.27
7	person.09	15.85
7.16666666666667	person.09	15.24
7.33333333333333	person.09	15.81
7.5	person.09	15.92
7.66666666666667	person.09	16.13
7.83333333333333	person.09	16.03
8	person.09	18.43
8.16666666666667	person.09	16.99
8.33333333333333	person.09	21.09
8.5	person.09	18.16
8.66666666666667	person.09	20.93
8.83333333333333	person.09	18
9	person.09	17.45
9.16666666666667	person.09	16.1
9.33333333333333	person.09	17.41
9.5	person.09	16.62
9.66666666666667	person.09	17.38
9.83333333333333	person.09	15.29
10	person.09	16.24
10.1666666666667	person.09	15.59
10.3333333333333	person.09	14.7
10.5	person.09	14.5
10.6666666666667	person.09	13.74
10.8333333333333	person.09	15.09
11	person.09	14.79
11.1666666666667	person.09	12.9
11.3333333333333	person.09	15.64
11.5	person.09	16.86
11.6666666666667	person.09	16.4
11.8333333333333	person.09	15.82
12	person.09	18.15
12.1666666666667	person.09	17.94
12.3333333333333	person.09	17.72
12.5	person.09	16.21
12.6666666666667	person.09	17.08
12.8333333333333	person.09	17.96
13	person.09	20.13
13.1666666666667	person.09	18.16
13.3333333333333	person.09	17.54
13.5	person.09	17.2
13.6666666666667	person.09	18.42
13.8333333333333	person.09	17.96
14	person.09	17
14.1666666666667	person.09	16.75
14.3333333333333	person.09	15.04
14.5	person.09	13.65
14.6666666666667	person.09	13.6
14.8333333333333	person.09	14.35
15	person.09	13.97
15.1666666666667	person.09	15.8
15.3333333333333	person.09	15.11
15.5	person.09	11.34
15.6666666666667	person.09	11.45
15.8333333333333	person.09	13.89
16	person.09	15.31
16.1666666666667	person.09	15.15
16.3333333333333	person.09	12.01
16.5	person.09	9.53
16.6666666666667	person.09	12.33
16.8333333333333	person.09	11.36
17	person.09	11.1
17.1666666666667	person.09	11.08
17.3333333333333	person.09	12.06
17.5	person.09	10.19
17.6666666666667	person.09	11.12
17.8333333333333	person.09	12.04
18	person.09	11
18.1666666666667	person.09	9.84
18.3333333333333	person.09	11.23
18.5	person.09	9.85
18.6666666666667	person.09	9.91
18.8333333333333	person.09	8.42
19	person.09	8.5
19.1666666666667	person.09	8.63
19.3333333333333	person.09	6.62
19.5	person.09	6.91
19.6666666666667	person.09	8.07
19.8333333333333	person.09	8.2
20	person.09	7.66
20.1666666666667	person.09	7.31
20.3333333333333	person.09	6.41
20.5	person.09	5.39
20.6666666666667	person.09	5.77
20.8333333333333	person.09	5.38
21	person.09	4.19
21.1666666666667	person.09	3.65
21.3333333333333	person.09	4.63
21.5	person.09	3.81
21.6666666666667	person.09	4.17
21.8333333333333	person.09	4.14
22	person.09	3.67
22.1666666666667	person.09	3.52
22.3333333333333	person.09	3.13
22.5	person.09	3.44
22.6666666666667	person.09	2.42
22.8333333333333	person.09	2.78
23	person.09	2.58
23.1666666666667	person.09	2.6
23.3333333333333	person.09	2.13
23.5	person.09	2.45
23.6666666666667	person.09	2.22
23.8333333333333	person.09	2.09
24	person.09	2.27
0	person.10	2.62
0.166666666666667	person.10	3.52
0.333333333333333	person.10	3.73
0.5	person.10	3.75
0.666666666666667	person.10	3.15
0.833333333333333	person.10	3.42
1	person.10	2.91
1.16666666666667	person.10	3.73
1.33333333333333	person.10	5.58
1.5	person.10	5.77
1.66666666666667	person.10	7.16
1.83333333333333	person.10	7.19
2	person.10	7.51
2.16666666666667	person.10	9.27
2.33333333333333	person.10	9.7
2.5	person.10	8.23
2.66666666666667	person.10	8
2.83333333333333	person.10	6.36
3	person.10	5.52
3.16666666666667	person.10	5.38
3.33333333333333	person.10	7.15
3.5	person.10	8.01
3.66666666666667	person.10	8.28
3.83333333333333	person.10	9.83
4	person.10	10.3
4.16666666666667	person.10	12.76
4.33333333333333	person.10	14.98
4.5	person.10	13.88
4.66666666666667	person.10	14.12
4.83333333333333	person.10	11.47
5	person.10	10.43
5.16666666666667	person.10	10.92
5.33333333333333	person.10	10.87
5.5	person.10	10.45
5.66666666666667	person.10	8.69
5.83333333333333	person.10	7.81
6	person.10	11.05
6.16666666666667	person.10	13.13
6.33333333333333	person.10	14.8
6.5	person.10	13.68
6.66666666666667	person.10	12.96
6.83333333333333	person.10	10.7
7	person.10	11.01
7.16666666666667	person.10	11.74
7.33333333333333	person.10	11.06
7.5	person.10	9.8
7.66666666666667	person.10	10.29
7.83333333333333	person.10	8.77
8	person.10	8.87
8.16666666666667	person.10	8.84
8.33333333333333	person.10	8.17
8.5	person.10	7.92
8.66666666666667	person.10	5.22
8.83333333333333	person.10	7.74
9	person.10	6.88
9.16666666666667	person.10	6.79
9.33333333333333	person.10	6.59
9.5	person.10	6.1
9.66666666666667	person.10	6.79
9.83333333333333	person.10	6.58
10	person.10	6.54
10.1666666666667	person.10	6.88
10.3333333333333	person.10	7.09
10.5	person.10	7.48
10.6666666666667	person.10	9.14
10.8333333333333	person.10	12.19
11	person.10	12.4
11.1666666666667	person.10	10.05
11.3333333333333	person.10	8.73
11.5	person.10	7.53
11.6666666666667	person.10	8.31
11.8333333333333	person.10	6.97
12	person.10	7.17
12.1666666666667	person.10	7.01
12.3333333333333	person.10	8.19
12.5	person.10	9.96
12.6666666666667	person.10	10.95
12.8333333333333	person.10	8.98
13	person.10	8.97
13.1666666666667	person.10	8.36
13.3333333333333	person.10	7.45
13.5	person.10	6.32
13.6666666666667	person.10	6.51
13.8333333333333	person.10	5.57
14	person.10	4.92
14.1666666666667	person.10	4.9
14.3333333333333	person.10	4.79
14.5	person.10	3.9
14.6666666666667	person.10	4.75
14.8333333333333	person.10	4.67
15	person.10	4.35
15.1666666666667	person.10	4.76
15.3333333333333	person.10	3.98
15.5	person.10	2.95
15.6666666666667	person.10	1.92
15.8333333333333	person.10	2.11
16	person.10	1.61
16.1666666666667	person.10	2.28
16.3333333333333	person.10	1.98
16.5	person.10	2.07
16.6666666666667	person.10	1.14
16.8333333333333	person.10	1.52
17	person.10	1.35
17.1666666666667	person.10	0.57
17.3333333333333	person.10	0.61
17.5	person.10	1.41
17.6666666666667	person.10	1.4
17.8333333333333	person.10	0.66
18	person.10	0.68
18.1666666666667	person.10	0.96
18.3333333333333	person.10	0.84
18.5	person.10	1.01
18.6666666666667	person.10	1.14
18.8333333333333	person.10	1.21
19	person.10	0.73
19.1666666666667	person.10	0.77
19.3333333333333	person.10	0.23
19.5	person.10	0.55
19.6666666666667	person.10	0.34
19.8333333333333	person.10	0.3
20	person.10	0.33
20.1666666666667	person.10	0.33
20.3333333333333	person.10	0.24
20.5	person.10	0.2
20.6666666666667	person.10	0.19
20.8333333333333	person.10	0.71
21	person.10	0.97
21.1666666666667	person.10	1.49
21.3333333333333	person.10	1.81
21.5	person.10	1.39
21.6666666666667	person.10	4.3
21.8333333333333	person.10	3.45
22	person.10	3.47
22.1666666666667	person.10	3.01
22.3333333333333	person.10	2.02
22.5	person.10	2.86
22.6666666666667	person.10	3.34
22.8333333333333	person.10	3.47
23	person.10	2.43
23.1666666666667	person.10	1.93
23.3333333333333	person.10	1.9
23.5	person.10	1.38
23.6666666666667	person.10	1.73
23.8333333333333	person.10	1.63
24	person.10	1.27
0	person.11	2.04
0.166666666666667	person.11	3.14
0.333333333333333	person.11	2.98
0.5	person.11	2.89
0.666666666666667	person.11	2.53
0.833333333333333	person.11	2.29
1	person.11	2.36
1.16666666666667	person.11	4.1
1.33333333333333	person.11	5.02
1.5	person.11	3.64
1.66666666666667	person.11	3.59
1.83333333333333	person.11	2.84
2	person.11	2.99
2.16666666666667	person.11	2.39
2.33333333333333	person.11	2.75
2.5	person.11	8.09
2.66666666666667	person.11	7.79
2.83333333333333	person.11	6.04
3	person.11	5.57
3.16666666666667	person.11	5.57
3.33333333333333	person.11	5.1
3.5	person.11	4.96
3.66666666666667	person.11	9.25
3.83333333333333	person.11	10.44
4	person.11	8.04
4.16666666666667	person.11	7.25
4.33333333333333	person.11	11.36
4.5	person.11	11.18
4.66666666666667	person.11	12.46
4.83333333333333	person.11	13.76
5	person.11	16.07
5.16666666666667	person.11	19.89
5.33333333333333	person.11	20.82
5.5	person.11	19.25
5.66666666666667	person.11	18.64
5.83333333333333	person.11	16.25
6	person.11	15.43
6.16666666666667	person.11	14.13
6.33333333333333	person.11	16.6
6.5	person.11	16.41
6.66666666666667	person.11	18.06
6.83333333333333	person.11	14.06
7	person.11	11.21
7.16666666666667	person.11	15.22
7.33333333333333	person.11	13.79
7.5	person.11	14.67
7.66666666666667	person.11	14.53
7.83333333333333	person.11	13.1
8	person.11	16.41
8.16666666666667	person.11	15.42
8.33333333333333	person.11	14.91
8.5	person.11	18.72
8.66666666666667	person.11	18.29
8.83333333333333	person.11	20.98
9	person.11	19.24
9.16666666666667	person.11	18.98
9.33333333333333	person.11	16.06
9.5	person.11	14.04
9.66666666666667	person.11	12.87
9.83333333333333	person.11	12.15
10	person.11	11.07
10.1666666666667	person.11	9.76
10.3333333333333	person.11	11.14
10.5	person.11	11.25
10.6666666666667	person.11	10.04
10.8333333333333	person.11	9.35
11	person.11	10.24
11.1666666666667	person.11	12.2
11.3333333333333	person.11	14.7
11.5	person.11	12.32
11.6666666666667	person.11	12.56
11.8333333333333	person.11	12.9
12	person.11	13.41
12.1666666666667	person.11	10.89
12.3333333333333	person.11	9.48
12.5	person.11	9.18
12.6666666666667	person.11	9.02
12.8333333333333	person.11	8.73
13	person.11	7.78
13.1666666666667	person.11	7.73
13.3333333333333	person.11	8.51
13.5	person.11	9.27
13.6666666666667	person.11	9.71
13.8333333333333	person.11	9.94
14	person.11	10.78
14.1666666666667	person.11	6.63
14.3333333333333	person.11	8.09
14.5	person.11	9.36
14.6666666666667	person.11	7.65
14.8333333333333	person.11	7.8
15	person.11	8.11
15.1666666666667	person.11	6.66
15.3333333333333	person.11	8.42
15.5	person.11	7.69
15.6666666666667	person.11	7.78
15.8333333333333	person.11	6.95
16	person.11	6.88
16.1666666666667	person.11	5.69
16.3333333333333	person.11	10.35
16.5	person.11	13.04
16.6666666666667	person.11	11.49
16.8333333333333	person.11	9.5
17	person.11	9.15
17.1666666666667	person.11	8.76
17.3333333333333	person.11	8.12
17.5	person.11	7.15
17.6666666666667	person.11	6.15
17.8333333333333	person.11	6.16
18	person.11	6.53
18.1666666666667	person.11	5.76
18.3333333333333	person.11	4.83
18.5	person.11	3.55
18.6666666666667	person.11	4.27
18.8333333333333	person.11	3.69
19	person.11	3.95
19.1666666666667	person.11	4.86
19.3333333333333	person.11	4.42
19.5	person.11	3.8
19.6666666666667	person.11	3.22
19.8333333333333	person.11	3.13
20	person.11	3.17
20.1666666666667	person.11	2.38
20.3333333333333	person.11	3.2
20.5	person.11	3.27
20.6666666666667	person.11	3.14
20.8333333333333	person.11	2.81
21	person.11	3.91
21.1666666666667	person.11	3.79
21.3333333333333	person.11	4.01
21.5	person.11	3.65
21.6666666666667	person.11	3.75
21.8333333333333	person.11	3.71
22	person.11	2.8
22.1666666666667	person.11	3.59
22.3333333333333	person.11	3.44
22.5	person.11	5.92
22.6666666666667	person.11	5.33
22.8333333333333	person.11	4.97
23	person.11	4.08
23.1666666666667	person.11	4.07
23.3333333333333	person.11	3.52
23.5	person.11	3.25
23.6666666666667	person.11	3.5
23.8333333333333	person.11	7.27
24	person.11	7.15
0	person.12	3.64
0.166666666666667	person.12	3.25
0.333333333333333	person.12	3
0.5	person.12	3.52
0.666666666666667	person.12	3.14
0.833333333333333	person.12	2.94
1	person.12	2.84
1.16666666666667	person.12	3.15
1.33333333333333	person.12	2.75
1.5	person.12	2.88
1.66666666666667	person.12	2.76
1.83333333333333	person.12	3.06
2	person.12	2.68
2.16666666666667	person.12	2.19
2.33333333333333	person.12	2.46
2.5	person.12	2.29
2.66666666666667	person.12	2.67
2.83333333333333	person.12	4.29
3	person.12	7.2
3.16666666666667	person.12	8.46
3.33333333333333	person.12	10.39
3.5	person.12	9.65
3.66666666666667	person.12	9.08
3.83333333333333	person.12	9.57
4	person.12	8.89
4.16666666666667	person.12	7.42
4.33333333333333	person.12	7.33
4.5	person.12	6.75
4.66666666666667	person.12	6.76
4.83333333333333	person.12	6.61
5	person.12	6.62
5.16666666666667	person.12	8.44
5.33333333333333	person.12	8.21
5.5	person.12	7.81
5.66666666666667	person.12	8
5.83333333333333	person.12	7.05
6	person.12	7.01
6.16666666666667	person.12	6.28
6.33333333333333	person.12	6.69
6.5	person.12	6.58
6.66666666666667	person.12	6.77
6.83333333333333	person.12	6.46
7	person.12	8.56
7.16666666666667	person.12	10.09
7.33333333333333	person.12	13.65
7.5	person.12	15.47
7.66666666666667	person.12	17.53
7.83333333333333	person.12	14.72
8	person.12	12.79
8.16666666666667	person.12	13.64
8.33333333333333	person.12	9.81
8.5	person.12	9.55
8.66666666666667	person.12	11.91
8.83333333333333	person.12	10.9
9	person.12	14.76
9.16666666666667	person.12	15.37
9.33333333333333	person.12	13.69
9.5	person.12	15.89
9.66666666666667	person.12	17.42
9.83333333333333	person.12	19.02
10	person.12	21.97
10.1666666666667	person.12	20.6
10.3333333333333	person.12	15.71
10.5	person.12	20.09
10.6666666666667	person.12	23.75
10.8333333333333	person.12	22.86
11	person.12	21.13
11.1666666666667	person.12	19.42
11.3333333333333	person.12	19.6
11.5	person.12	17.89
11.6666666666667	person.12	17.26
11.8333333333333	person.12	8.42
12	person.12	16.07
12.1666666666667	person.12	17.56
12.3333333333333	person.12	17.13
12.5	person.12	10.2
12.6666666666667	person.12	14.78
12.8333333333333	person.12	14.26
13	person.12	14.91
13.1666666666667	person.12	15.92
13.3333333333333	person.12	19.08
13.5	person.12	17.87
13.6666666666667	person.12	14.58
13.8333333333333	person.12	16.45
14	person.12	16.37
14.1666666666667	person.12	15.73
14.3333333333333	person.12	14.9
14.5	person.12	12.31
14.6666666666667	person.12	13.13
14.8333333333333	person.12	13.65
15	person.12	14.85
15.1666666666667	person.12	11.09
15.3333333333333	person.12	11.99
15.5	person.12	11.36
15.6666666666667	person.12	10.89
15.8333333333333	person.12	9.84
16	person.12	9.98
16.1666666666667	person.12	10.38
16.3333333333333	person.12	9.37
16.5	person.12	9.75
16.6666666666667	person.12	7.7
16.8333333333333	person.12	8.17
17	person.12	9.59
17.1666666666667	person.12	9.14
17.3333333333333	person.12	11.64
17.5	person.12	11.29
17.6666666666667	person.12	11.47
17.8333333333333	person.12	9.87
18	person.12	10.73
18.1666666666667	person.12	8.78
18.3333333333333	person.12	10.66
18.5	person.12	9.85
18.6666666666667	person.12	7.79
18.8333333333333	person.12	9.64
19	person.12	9.05
19.1666666666667	person.12	8.72
19.3333333333333	person.12	9.52
19.5	person.12	7.77
19.6666666666667	person.12	6.82
19.8333333333333	person.12	7.03
20	person.12	6.46
20.1666666666667	person.12	6.65
20.3333333333333	person.12	6.55
20.5	person.12	5.77
20.6666666666667	person.12	5.53
20.8333333333333	person.12	5.09
21	person.12	4.03
21.1666666666667	person.12	2.92
21.3333333333333	person.12	2.98
21.5	person.12	2.88
21.6666666666667	person.12	3.79
21.8333333333333	person.12	3.7
22	person.12	2.63
22.1666666666667	person.12	2.95
22.3333333333333	person.12	3.3
22.5	person.12	2.99
22.6666666666667	person.12	3.2
22.8333333333333	person.12	3.49
23	person.12	2.07
23.1666666666667	person.12	2.35
23.3333333333333	person.12	2.65
23.5	person.12	2.39
23.6666666666667	person.12	2.66
23.8333333333333	person.12	2.56
24	person.12	2.4
0	person.13	0.74
0.166666666666667	person.13	0.77
0.333333333333333	person.13	0.87
0.5	person.13	5.12
0.666666666666667	person.13	2.96
0.833333333333333	person.13	2.1
1	person.13	1.6
1.16666666666667	person.13	1.1
1.33333333333333	person.13	1.34
1.5	person.13	1.14
1.66666666666667	person.13	1.15
1.83333333333333	person.13	0.79
2	person.13	1
2.16666666666667	person.13	1.17
2.33333333333333	person.13	2.96
2.5	person.13	1.94
2.66666666666667	person.13	1.63
2.83333333333333	person.13	1.33
3	person.13	0.91
3.16666666666667	person.13	1.45
3.33333333333333	person.13	2.54
3.5	person.13	2.79
3.66666666666667	person.13	2.75
3.83333333333333	person.13	2.81
4	person.13	1.77
4.16666666666667	person.13	3.16
4.33333333333333	person.13	7.05
4.5	person.13	4.31
4.66666666666667	person.13	3.79
4.83333333333333	person.13	3.15
5	person.13	5.03
5.16666666666667	person.13	8.68
5.33333333333333	person.13	7.85
5.5	person.13	9.77
5.66666666666667	person.13	7.15
5.83333333333333	person.13	4.49
6	person.13	5.59
6.16666666666667	person.13	4.75
6.33333333333333	person.13	10.21
6.5	person.13	11.33
6.66666666666667	person.13	11.33
6.83333333333333	person.13	9.67
7	person.13	10.02
7.16666666666667	person.13	8.4
7.33333333333333	person.13	7.47
7.5	person.13	6.62
7.66666666666667	person.13	14.55
7.83333333333333	person.13	9.98
8	person.13	16.6
8.16666666666667	person.13	10.89
8.33333333333333	person.13	13.08
8.5	person.13	10.74
8.66666666666667	person.13	7.31
8.83333333333333	person.13	7.54
9	person.13	8.69
9.16666666666667	person.13	5.94
9.33333333333333	person.13	6.32
9.5	person.13	5.9
9.66666666666667	person.13	5.5
9.83333333333333	person.13	4.17
10	person.13	3.73
10.1666666666667	person.13	4.49
10.3333333333333	person.13	3.5
10.5	person.13	3.92
10.6666666666667	person.13	3.6
10.8333333333333	person.13	2.52
11	person.13	2.49
11.1666666666667	person.13	2.22
11.3333333333333	person.13	2.31
11.5	person.13	2.51
11.6666666666667	person.13	2.37
11.8333333333333	person.13	1.79
12	person.13	1.8
12.1666666666667	person.13	2.07
12.3333333333333	person.13	1.48
12.5	person.13	1.64
12.6666666666667	person.13	2.66
12.8333333333333	person.13	7.84
13	person.13	6.1
13.1666666666667	person.13	5.2
13.3333333333333	person.13	4.92
13.5	person.13	5.48
13.6666666666667	person.13	3.72
13.8333333333333	person.13	3.19
14	person.13	3.77
14.1666666666667	person.13	3.72
14.3333333333333	person.13	3.96
14.5	person.13	3.19
14.6666666666667	person.13	2.96
14.8333333333333	person.13	2.74
15	person.13	3.41
15.1666666666667	person.13	4.41
15.3333333333333	person.13	3.95
15.5	person.13	6.84
15.6666666666667	person.13	6.68
15.8333333333333	person.13	6.31
16	person.13	5.02
16.1666666666667	person.13	4.45
16.3333333333333	person.13	6.33
16.5	person.13	6.63
16.6666666666667	person.13	5.01
16.8333333333333	person.13	5.03
17	person.13	3.87
17.1666666666667	person.13	3.93
17.3333333333333	person.13	3.47
17.5	person.13	3.45
17.6666666666667	person.13	3.07
17.8333333333333	person.13	1.79
18	person.13	2.57
18.1666666666667	person.13	1.82
18.3333333333333	person.13	1.73
18.5	person.13	1.63
18.6666666666667	person.13	1.77
18.8333333333333	person.13	1.72
19	person.13	1.26
19.1666666666667	person.13	1.37
19.3333333333333	person.13	1.54
19.5	person.13	1.63
19.6666666666667	person.13	1.44
19.8333333333333	person.13	1.31
20	person.13	1.2
20.1666666666667	person.13	1.05
20.3333333333333	person.13	1.19
20.5	person.13	1.17
20.6666666666667	person.13	1.12
20.8333333333333	person.13	1.23
21	person.13	0.52
21.1666666666667	person.13	0.39
21.3333333333333	person.13	0.41
21.5	person.13	0.74
21.6666666666667	person.13	1.06
21.8333333333333	person.13	0.56
22	person.13	0.94
22.1666666666667	person.13	1.1
22.3333333333333	person.13	0.5
22.5	person.13	1.41
22.6666666666667	person.13	1.33
22.8333333333333	person.13	0.79
23	person.13	0.43
23.1666666666667	person.13	0.57
23.3333333333333	person.13	0.6
23.5	person.13	0.54
23.6666666666667	person.13	0.5
23.8333333333333	person.13	0.45
24	person.13	0.4
0	person.14	2.88
0.166666666666667	person.14	2.83
0.333333333333333	person.14	7.86
0.5	person.14	7.6
0.666666666666667	person.14	7.43
0.833333333333333	person.14	7.07
1	person.14	7.03
1.16666666666667	person.14	5.63
1.33333333333333	person.14	5.43
1.5	person.14	6.89
1.66666666666667	person.14	6.72
1.83333333333333	person.14	5.82
2	person.14	6.19
2.16666666666667	person.14	7.67
2.33333333333333	person.14	12.03
2.5	person.14	11.37
2.66666666666667	person.14	9.78
2.83333333333333	person.14	8.81
3	person.14	11.03
3.16666666666667	person.14	8.74
3.33333333333333	person.14	8.47
3.5	person.14	7.55
3.66666666666667	person.14	7.34
3.83333333333333	person.14	6.46
4	person.14	5.48
4.16666666666667	person.14	6.65
4.33333333333333	person.14	11.34
4.5	person.14	10.15
4.66666666666667	person.14	10.51
4.83333333333333	person.14	11.84
5	person.14	15.06
5.16666666666667	person.14	14.55
5.33333333333333	person.14	16.42
5.5	person.14	16.18
5.66666666666667	person.14	15.79
5.83333333333333	person.14	14.53
6	person.14	12.76
6.16666666666667	person.14	12.25
6.33333333333333	person.14	14.39
6.5	person.14	14.56
6.66666666666667	person.14	14.29
6.83333333333333	person.14	18.02
7	person.14	16.83
7.16666666666667	person.14	14.96
7.33333333333333	person.14	15.5
7.5	person.14	15.58
7.66666666666667	person.14	15.41
7.83333333333333	person.14	13.52
8	person.14	13.31
8.16666666666667	person.14	13.22
8.33333333333333	person.14	11.19
8.5	person.14	11.96
8.66666666666667	person.14	9.7
8.83333333333333	person.14	10.56
9	person.14	10.45
9.16666666666667	person.14	10.06
9.33333333333333	person.14	8.59
9.5	person.14	8.88
9.66666666666667	person.14	8.53
9.83333333333333	person.14	7.12
10	person.14	7.17
10.1666666666667	person.14	7.14
10.3333333333333	person.14	6.02
10.5	person.14	6.59
10.6666666666667	person.14	7.23
10.8333333333333	person.14	7.77
11	person.14	7.49
11.1666666666667	person.14	7.59
11.3333333333333	person.14	6.61
11.5	person.14	9.88
11.6666666666667	person.14	9.4
11.8333333333333	person.14	10.24
12	person.14	8.43
12.1666666666667	person.14	9.25
12.3333333333333	person.14	8.11
12.5	person.14	8.53
12.6666666666667	person.14	10.47
12.8333333333333	person.14	9.02
13	person.14	9.15
13.1666666666667	person.14	9.2
13.3333333333333	person.14	9.57
13.5	person.14	8.13
13.6666666666667	person.14	9.18
13.8333333333333	person.14	9.78
14	person.14	7.71
14.1666666666667	person.14	7.15
14.3333333333333	person.14	7.41
14.5	person.14	7.19
14.6666666666667	person.14	7.77
14.8333333333333	person.14	6.54
15	person.14	6.71
15.1666666666667	person.14	6.4
15.3333333333333	person.14	6.39
15.5	person.14	6.91
15.6666666666667	person.14	8.77
15.8333333333333	person.14	8.41
16	person.14	7.14
16.1666666666667	person.14	6.51
16.3333333333333	person.14	6.27
16.5	person.14	6.22
16.6666666666667	person.14	5.53
16.8333333333333	person.14	5.11
17	person.14	5.62
17.1666666666667	person.14	4.85
17.3333333333333	person.14	4.77
17.5	person.14	4.34
17.6666666666667	person.14	3.92
17.8333333333333	person.14	2.23
18	person.14	3.92
18.1666666666667	person.14	4
18.3333333333333	person.14	4.24
18.5	person.14	4.24
18.6666666666667	person.14	7.19
18.8333333333333	person.14	9.5
[truncated: 466 more rows]
