# Supplementary material for: From work stress to disease: A computational model
Source: PLoS One. 2022 Feb 16;17(2):e0263966. doi: 10.1371/journal.pone.0263966 (PMC8849534; doi:10.1371/journal.pone.0263966)
Supplement: S1 Data — Zip file with data used in S5 and S6 Scripts. (ZIP) [file pone.0263966.s009.zip › figureData/data_figure7b_24hsample_no_anticipation.csv]

time	person	cortisol
0	person 1951	0
0.5	person 1951	0
1	person 1951	0
1.5	person 1951	0
2	person 1951	0
2.5	person 1951	0
3	person 1951	0
3.5	person 1951	0
4	person 1951	0
4.5	person 1951	0.883695320091491
5	person 1951	0.669455864298805
5.5	person 1951	1.39085106037272
6	person 1951	2.82104949472612
6.5	person 1951	4.7882118279616
7	person 1951	4.51107278249779
7.5	person 1951	10.4869894270519
8	person 1951	7.94456687860765
8.5	person 1951	6.01851878727534
9	person 1951	4.55941386689347
9.5	person 1951	3.45404833720417
10	person 1951	3.500358396539
10.5	person 1951	2.65174591562619
11	person 1951	2.00886755138928
11.5	person 1951	2.40554129154905
12	person 1951	1.82235176290591
12.5	person 1951	1.3805483029675
13	person 1951	1.92954917532484
13.5	person 1951	1.46175721598299
14	person 1951	1.10737481366269
14.5	person 1951	3.48999338246896
15	person 1951	2.64389375290114
15.5	person 1951	2.00291903467294
16	person 1951	1.51733958864768
16.5	person 1951	2.03317734478724
17	person 1951	1.54026219861204
17.5	person 1951	2.05054269154961
18	person 1951	1.5534175621874
18.5	person 1951	1.17681340284052
19	person 1951	0.891511605646449
19.5	person 1951	0.675377201758483
20	person 1951	0.511641533061557
20.5	person 1951	0.387601265888143
21	person 1951	0.293632810493545
21.5	person 1951	0.222445680616586
22	person 1951	0.168516865474963
22.5	person 1951	0.127662330285722
23	person 1951	0.0967124004356832
23.5	person 1951	0.0732658441773565
24	person 1951	0.0555035745037732
0	person 2538	0
0.5	person 2538	0
1	person 2538	0
1.5	person 2538	0
2	person 2538	0
2.5	person 2538	0
3	person 2538	0
3.5	person 2538	0
4	person 2538	0
4.5	person 2538	1.74978501558291
5	person 2538	1.29804873180498
5.5	person 2538	2.7127207449069
6	person 2538	5.51195651939645
6.5	person 2538	5.83873771894302
7	person 2538	6.95604739105556
7.5	person 2538	15.6589374436711
8	person 2538	11.6163206960597
8.5	person 2538	8.61737311354048
9	person 2538	6.39265403572747
9.5	person 2538	4.742283417703
10	person 2538	3.51798359306357
10.5	person 2538	2.60975725635965
11	person 2538	2.81089725509921
11.5	person 2538	2.0852170893692
12	person 2538	1.54688340241162
12.5	person 2538	2.02242207334878
13	person 2538	1.50029997062824
13.5	person 2538	1.98786493403679
14	person 2538	2.34955684292205
14.5	person 2538	1.74297942495677
15	person 2538	1.29300011828802
15.5	person 2538	0.959190499873111
16	person 2538	0.71155942063254
16.5	person 2538	0.527858448512465
17	person 2538	0.391582956513027
17.5	person 2538	0.290489263293211
18	person 2538	0.215494598743664
18.5	person 2538	0.159861061855562
19	person 2538	0.118590253521792
19.5	person 2538	0.0879741950111008
20	person 2538	0.0652621843533626
20.5	person 2538	0.0484136593240194
21	person 2538	0.0359148629848374
21.5	person 2538	0.0266428400833501
22	person 2538	0.0197645450577564
22.5	person 2538	0.0146619969987436
23	person 2538	0.0108767571104198
23.5	person 2538	0.0080687402438567
24	person 2538	0.00598565992252076
0	person 3670	0
0.5	person 3670	0
1	person 3670	0
1.5	person 3670	0
2	person 3670	0
2.5	person 3670	0
3	person 3670	0
3.5	person 3670	0
4	person 3670	0
4.5	person 3670	0
5	person 3670	0
5.5	person 3670	1.76761684445048
6	person 3670	3.10705861978
6.5	person 3670	4.12204344249797
7	person 3670	3.1235486377826
7.5	person 3670	5.01834745677302
8	person 3670	3.80273827318618
8.5	person 3670	2.88158970635601
9	person 3670	2.18357368802551
9.5	person 3670	1.6546401593955
10	person 3670	1.25383176766525
10.5	person 3670	0.950112381039338
11	person 3670	0.719963841947613
11.5	person 3670	0.545564865858228
12	person 3670	0.413411070830642
12.5	person 3670	0.313269281401547
13	person 3670	0.237385134540929
13.5	person 3670	0.179882629566809
14	person 3670	0.136309126864433
14.5	person 3670	0.103290562914766
15	person 3670	0.0782701836089086
15.5	person 3670	0.0593105649664003
16	person 3670	0.0449435909619255
16.5	person 3670	0.0340567716678667
17	person 3670	0.0258070988902467
17.5	person 3670	0.0195557688093896
18	person 3670	0.014818716948879
18.5	person 3670	0.0112291352056462
19	person 3670	0.00850906849099517
19.5	person 3670	0.00644789160148689
20	person 3670	0.00488599970120382
20.5	person 3670	0.00370244950685254
21	person 3670	0.00280559418524221
21.5	person 3670	0.00212598678731378
22	person 3670	0.00161100270438526
22.5	person 3670	0.00122076474276487
23	person 3670	0.000925055279622544
23.5	person 3670	0.000700976396499979
24	person 3670	0.000531176805618138
0	person 6022	0
0.5	person 6022	0
1	person 6022	0
1.5	person 6022	0
2	person 6022	0
2.5	person 6022	0.901324425975908
3	person 6022	0.711535946101772
3.5	person 6022	0.561710509561266
4	person 6022	0.443433249268968
4.5	person 6022	0.350061184916796
5	person 6022	0.276350123468126
5.5	person 6022	0.218160121805564
6	person 6022	1.97487182094827
6.5	person 6022	1.55903052114303
7	person 6022	10.2439956128714
7.5	person 6022	15.2975515583351
8	person 6022	12.0764039089645
8.5	person 6022	9.53352115312788
9	person 6022	7.52608361415184
9.5	person 6022	5.94134461521818
10	person 6022	4.69029812137692
10.5	person 6022	3.70267976226187
11	person 6022	3.82434489654651
11.5	person 6022	4.82171588903713
12	person 6022	3.80642538698012
12.5	person 6022	3.90624519693823
13	person 6022	3.08372190057927
13.5	person 6022	2.43439422788047
14	person 6022	1.92179303056624
14.5	person 6022	2.4184527571372
15	person 6022	1.90920829510289
15.5	person 6022	1.50719351590911
16	person 6022	1.18982947027057
16.5	person 6022	0.939291572967281
17	person 6022	0.741508494361563
17.5	person 6022	1.48669627752291
18	person 6022	1.17364825794871
18.5	person 6022	0.92651757740398
19	person 6022	0.731424270793793
19.5	person 6022	0.577411024845532
20	person 6022	0.455827766354177
20.5	person 6022	0.359845835356232
21	person 6022	0.284074457023339
21.5	person 6022	0.224257971620589
22	person 6022	0.177036817608874
22.5	person 6022	0.139758843632563
23	person 6022	0.110330351829213
23.5	person 6022	0.0870985063869099
24	person 6022	0.0687585028875248
0	person 6508	0
0.5	person 6508	0
1	person 6508	0
1.5	person 6508	0
2	person 6508	0
2.5	person 6508	0
3	person 6508	0
3.5	person 6508	0
4	person 6508	0
4.5	person 6508	0
5	person 6508	0.86874207118178
5.5	person 6508	1.503719819749
6	person 6508	1.96783541234027
6.5	person 6508	3.1758071396358
7	person 6508	3.1899913053376
7.5	person 6508	7.54406909929446
8	person 6508	5.51408314459678
8.5	person 6508	4.03033330227182
9	person 6508	2.94583634331272
9.5	person 6508	2.15315982841679
10	person 6508	1.57377963552936
10.5	person 6508	1.15030120315224
11	person 6508	1.70951598139217
11.5	person 6508	1.249513112134
12	person 6508	0.913289512580832
12.5	person 6508	0.667538200031856
13	person 6508	0.48791455761114
13.5	person 6508	0.356624707795769
14	person 6508	0.260662815295171
14.5	person 6508	0.190522702976921
15	person 6508	0.139256150934024
15.5	person 6508	0.101784591914533
16	person 6508	1.81188016064872
16.5	person 6508	1.32433276026021
17	person 6508	0.967976413666609
17.5	person 6508	0.707509747950938
18	person 6508	0.517130413900773
18.5	person 6508	0.37797905365359
19	person 6508	0.276271054961151
19.5	person 6508	0.20193101991122
20	person 6508	0.147594675845139
20.5	person 6508	0.107879355769159
21	person 6508	0.078850780588994
21.5	person 6508	0.0576333215485437
22	person 6508	0.0421251346899344
22.5	person 6508	0.0307899479843523
23	person 6508	0.0225048751501238
23.5	person 6508	0.0164491802902704
24	person 6508	0.0120229741519064
0	person 6867	0
0.5	person 6867	0
1	person 6867	0
1.5	person 6867	0
2	person 6867	0
2.5	person 6867	0
3	person 6867	0
3.5	person 6867	0
4	person 6867	0
4.5	person 6867	0
5	person 6867	0
5.5	person 6867	0
6	person 6867	0
6.5	person 6867	1.80354770942705
7	person 6867	4.13057966602983
7.5	person 6867	6.87129636221492
8	person 6867	5.43005918808776
8.5	person 6867	4.29111789563852
9	person 6867	3.39106668204729
9.5	person 6867	2.6797989525711
10	person 6867	3.0194916997267
10.5	person 6867	2.38616089063149
11	person 6867	2.78744348463655
11.5	person 6867	3.10455806123653
12	person 6867	3.35515865093199
12.5	person 6867	3.55319639561419
13	person 6867	2.80792236544806
13.5	person 6867	3.12074154817268
14	person 6867	4.26972154679591
14.5	person 6867	4.27593201841146
15	person 6867	4.28083985918571
15.5	person 6867	3.3829444379562
16	person 6867	2.67338032880205
16.5	person 6867	3.01441936619097
17	person 6867	3.28392632104357
17.5	person 6867	3.49690486822112
18	person 6867	2.76343784470855
18.5	person 6867	2.18381368934757
19	person 6867	1.7257642464851
19.5	person 6867	1.36378952516597
20	person 6867	1.0777380935667
20.5	person 6867	0.851685232135387
21	person 6867	0.673046391296194
21.5	person 6867	0.531876599176279
22	person 6867	0.420316816804428
22.5	person 6867	0.332156418917869
23	person 6867	0.262487443322254
23.5	person 6867	0.207431360581022
24	person 6867	0.163923153076962
0	person 8148	0
0.5	person 8148	0
1	person 8148	0
1.5	person 8148	0
2	person 8148	0
2.5	person 8148	0
3	person 8148	0
3.5	person 8148	0
4	person 8148	0
4.5	person 8148	0
5	person 8148	1.75788273042405
5.5	person 8148	2.19568923720081
6	person 8148	1.64468828357818
6.5	person 8148	2.11090056249252
7	person 8148	3.33905977684254
7.5	person 8148	7.7747819583353
8	person 8148	5.82372613464682
8.5	person 8148	4.36228131838571
9	person 8148	3.26758124622751
9.5	person 8148	2.44759253734898
10	person 8148	2.71231864873108
10.5	person 8148	2.03167125261572
11	person 8148	1.52183006986889
11.5	person 8148	1.13993184604813
12	person 8148	1.73281108389004
12.5	person 8148	1.29796787224845
13	person 8148	0.972247126678741
13.5	person 8148	0.728264925153811
14	person 8148	0.545509250329248
14.5	person 8148	0.408615507786441
15	person 8148	0.30607479727025
15.5	person 8148	1.10820770420028
16	person 8148	1.70904801053716
16.5	person 8148	2.1591094287885
17	person 8148	1.61728805712903
17.5	person 8148	1.21143496705484
18	person 8148	0.907429367906401
18.5	person 8148	0.679712968613472
19	person 8148	0.509141246736675
19.5	person 8148	0.381373934437888
20	person 8148	0.285669406674211
20.5	person 8148	0.213981613688092
21	person 8148	0.160283635302882
21.5	person 8148	0.120060987031135
22	person 8148	0.0899320793395498
22.5	person 8148	0.0673639214063577
23	person 8148	0.0504591680807083
23.5	person 8148	0.0377966067034345
24	person 8148	0.0283116732326843
0	person 8307	0
0.5	person 8307	0
1	person 8307	0
1.5	person 8307	0
2	person 8307	0
2.5	person 8307	0
3	person 8307	0
3.5	person 8307	0.894907879326942
4	person 8307	0.696039959481374
4.5	person 8307	1.43627267942145
5	person 8307	1.11710177179419
5.5	person 8307	0.86885755499325
6	person 8307	0.675778581620519
6.5	person 8307	1.42051381870395
7	person 8307	6.47429214732099
7.5	person 8307	10.4050114362427
8	person 8307	8.09279246030611
8.5	person 8307	6.29439863732022
9	person 8307	4.89564688577223
9.5	person 8307	3.80772807875023
10	person 8307	3.8564762808061
10.5	person 8307	3.89439157618743
11	person 8307	3.92388127146288
11.5	person 8307	3.05190983819793
12	person 8307	2.37370934952292
12.5	person 8307	1.84621970331193
13	person 8307	1.43594968507085
13.5	person 8307	1.11685055378629
14	person 8307	0.868662163069585
14.5	person 8307	0.67562661001565
15	person 8307	1.4203956184823
15.5	person 8307	1.10475293778786
16	person 8307	0.859252899452752
16.5	person 8307	1.56321616796237
17	person 8307	2.11074354615276
17.5	person 8307	1.64169059886331
18	person 8307	1.27687137895487
18.5	person 8307	0.99312289387719
19	person 8307	0.772429469873696
19.5	person 8307	0.600778906223806
20	person 8307	0.467272816795159
20.5	person 8307	0.363434672978254
21	person 8307	0.282671614472949
21.5	person 8307	0.219855857378596
22	person 8307	0.170999122475749
22.5	person 8307	0.132999412597515
23	person 8307	0.103444061555302
23.5	person 8307	0.0804565498604088
24	person 8307	0.0625773613111645
0	person 9663	0
0.5	person 9663	0
1	person 9663	0
1.5	person 9663	0
2	person 9663	0
2.5	person 9663	0
3	person 9663	0
3.5	person 9663	0.89768559097698
4	person 9663	0.702722828410439
4.5	person 9663	0.550102818328328
5	person 9663	2.22600058304696
5.5	person 9663	2.64023492170603
6	person 9663	2.96450427504434
6.5	person 9663	4.11603317088792
7	person 9663	7.71052542503548
7.5	person 9663	11.4220378045041
8	person 9663	8.94135629765045
8.5	person 9663	6.99943861243457
9	person 9663	5.47927397794379
9.5	person 9663	4.28926446644404
10	person 9663	4.25539132665615
10.5	person 9663	3.33118929290884
11	person 9663	2.60770896337524
11.5	person 9663	2.93904242775091
12	person 9663	2.30073004224077
12.5	person 9663	1.80104876244334
13	person 9663	1.40989015883821
13.5	person 9663	2.00137045583991
14	person 9663	1.56670522682031
14.5	person 9663	2.12412783238399
15	person 9663	2.5604872815485
15.5	person 9663	2.00439093897059
16	person 9663	2.4667553009416
16.5	person 9663	1.93101602554137
17	person 9663	2.40931622960345
17.5	person 9663	1.88605178964662
18	person 9663	1.47643190608262
18.5	person 9663	1.15577482297407
19	person 9663	0.904759261783383
19.5	person 9663	0.70826021255282
20	person 9663	0.554437572373221
20.5	person 9663	0.434022716807892
21	person 9663	0.339760016441487
21.5	person 9663	0.265969646983742
22	person 9663	0.208205349933632
22.5	person 9663	0.16298652208098
23	person 9663	0.127588490826588
23.5	person 9663	0.0998783383040606
24	person 9663	0.0781863818417511
0	person 9884	0
0.5	person 9884	0
1	person 9884	0
1.5	person 9884	0
2	person 9884	0
2.5	person 9884	0
3	person 9884	0
3.5	person 9884	0
4	person 9884	0.898568193393635
4.5	person 9884	0.704854361700955
5	person 9884	0.552901465755776
5.5	person 9884	0.433706659766097
6	person 9884	1.23877612984456
6.5	person 9884	2.76885646848113
7	person 9884	2.17194484857297
7.5	person 9884	6.19655673517135
8	person 9884	4.86069958231831
8.5	person 9884	3.81282725863657
9	person 9884	2.99085583422713
9.5	person 9884	2.34608546738337
10	person 9884	1.84031505540279
10.5	person 9884	1.44357891058397
11	person 9884	1.13237136487301
11.5	person 9884	1.78682230862288
12	person 9884	2.30018635334745
12.5	person 9884	1.80431089793952
13	person 9884	2.31390474283692
13.5	person 9884	3.61220825616809
14	person 9884	2.83348638806862
14.5	person 9884	2.22264181409273
15	person 9884	1.74348345365468
15.5	person 9884	1.36762231948221
16	person 9884	1.07278953799373
16.5	person 9884	0.841516971779548
17	person 9884	0.660102274223671
17.5	person 9884	0.517797058226666
18	person 9884	0.406170079967549
18.5	person 9884	0.318607707865014
19	person 9884	0.249922080718275
19.5	person 9884	0.196043739334189
20	person 9884	0.153780520799421
20.5	person 9884	0.120628430459738
21	person 9884	0.0946232862233522
21.5	person 9884	0.0742243454680021
22	person 9884	0.0582230197242261
22.5	person 9884	0.0456712686980716
23	person 9884	0.0358254311502766
23.5	person 9884	0.0281021647458065
24	person 9884	0.0220438844151735
