# Supplementary material for: From work stress to disease: A computational model
Source: PLoS One. 2022 Feb 16;17(2):e0263966. doi: 10.1371/journal.pone.0263966 (PMC8849534; doi:10.1371/journal.pone.0263966)
Supplement: S1 Data — Zip file with data used in S5 and S6 Scripts. (ZIP) [file pone.0263966.s009.zip › figureData/data_figure7c_24hsample_anticipation.csv]

time	person	cortisol
0	person 698	0
0.5	person 698	0
1	person 698	0
1.5	person 698	0
2	person 698	0
2.5	person 698	0
3	person 698	0
3.5	person 698	0
4	person 698	0
4.5	person 698	0
5	person 698	0
5.5	person 698	2.81728418464128
6	person 698	5.02092126112832
6.5	person 698	6.74457285131628
7	person 698	8.09278705412582
7.5	person 698	14.7819081804764
8	person 698	11.5621849955021
8.5	person 698	9.04376622003249
9	person 698	7.07389714612059
9.5	person 698	5.53309535169667
10	person 698	4.32790349344519
10.5	person 698	4.32431537922449
11	person 698	4.32150881055297
11.5	person 698	3.38021882677501
12	person 698	2.64395603891461
12.5	person 698	3.00715715078257
13	person 698	2.35215283868545
13.5	person 698	1.83981837300928
14	person 698	1.4390781032555
14.5	person 698	1.12562512563789
15	person 698	2.75863640409562
15.5	person 698	3.09685839783306
16	person 698	2.42231579735508
16.5	person 698	1.89469877803314
17	person 698	1.4820047259734
17.5	person 698	1.15920168064261
18	person 698	0.906710021131714
18.5	person 698	0.709214864116593
19	person 698	0.554737139505874
19.5	person 698	0.433906999863117
20	person 698	0.33939549224686
20.5	person 698	0.265470020520127
21	person 698	0.207646634692771
21.5	person 698	0.162418056904335
22	person 698	0.127040947461587
22.5	person 698	0.0993695075507768
23	person 698	0.077725325795996
23.5	person 698	0.0607955742057665
24	person 698	0.0475533785822904
0	person 1157	0
0.5	person 1157	0
1	person 1157	0
1.5	person 1157	0
2	person 1157	0
2.5	person 1157	0
3	person 1157	0
3.5	person 1157	0
4	person 1157	0.934038198536606
4.5	person 1157	0.722415023899241
5	person 1157	0.558738890521818
5.5	person 1157	1.36618473128244
6	person 1157	1.9906891758162
6.5	person 1157	2.4737008919643
7	person 1157	5.64939220104412
7.5	person 1157	7.17153525562956
8	person 1157	5.54669479386055
8.5	person 1157	4.28999119987439
9	person 1157	3.31801643663006
9.5	person 1157	2.56626005994362
10	person 1157	1.98482762850644
10.5	person 1157	1.53512918521946
11	person 1157	1.18731802271712
11.5	person 1157	0.918309742686149
12	person 1157	0.710250132969825
12.5	person 1157	0.549330174705619
13	person 1157	1.35890772947258
13.5	person 1157	1.98506090981529
14	person 1157	1.53530961244671
14.5	person 1157	1.18745757090678
15	person 1157	0.918417673720374
15.5	person 1157	0.710333610284555
16	person 1157	0.549394738731384
16.5	person 1157	0.424919466818996
17	person 1157	0.328646309388885
17.5	person 1157	0.254185569523326
18	person 1157	0.196595251211066
18.5	person 1157	0.152053056635835
19	person 1157	0.117602698386028
19.5	person 1157	0.0909576892018597
20	person 1157	0.0703495866887782
20.5	person 1157	0.0544106209239618
21	person 1157	0.042082914892282
21.5	person 1157	0.0325482726673155
22	person 1157	0.0251738753443672
22.5	person 1157	0.0194702805378091
23	person 1157	0.0150589378486698
23.5	person 1157	0.0116470642880433
24	person 1157	0.00900821212578388
0	person 1658	0
0.5	person 1658	0
1	person 1658	0
1.5	person 1658	0
2	person 1658	0
2.5	person 1658	0
3	person 1658	0
3.5	person 1658	0
4	person 1658	0
4.5	person 1658	0
5	person 1658	1.84499990446075
5.5	person 1658	3.23538330980154
6	person 1658	2.43816991696778
6.5	person 1658	7.37239330010114
7	person 1658	7.40080143990974
7.5	person 1658	18.4922091096075
8	person 1658	13.9356433634097
8.5	person 1658	10.5018364653496
9	person 1658	7.91413544885393
9.5	person 1658	5.96405591626409
10	person 1658	6.3394848930233
10.5	person 1658	4.77740653121848
11	person 1658	5.44523139797636
11.5	person 1658	5.9485011326626
12	person 1658	4.48276297549312
12.5	person 1658	3.37818947097639
13	person 1658	2.54578798036057
13.5	person 1658	1.91849406216849
14	person 1658	1.44576826309568
14.5	person 1658	2.01202423682059
15	person 1658	2.43875212289727
15.5	person 1658	3.6828322388787
16	person 1658	3.69786531523707
16.5	person 1658	3.70919417213802
17	person 1658	3.71773154636686
17.5	person 1658	4.64666522437915
18	person 1658	3.50170544861856
18.5	person 1658	2.63886905055082
19	person 1658	1.98863952669181
19.5	person 1658	1.49862956113551
20	person 1658	1.12936031460933
20.5	person 1658	0.851080716203186
21	person 1658	0.641370496309227
21.5	person 1658	0.483333843317556
22	person 1658	0.364238151646264
22.5	person 1658	0.274488188544913
23	person 1658	0.206853030936306
23.5	person 1658	0.155883488591479
24	person 1658	0.117473076925481
0	person 2437	0
0.5	person 2437	0
1	person 2437	0
1.5	person 2437	0
2	person 2437	0
2.5	person 2437	0
3	person 2437	0
3.5	person 2437	0.929785288595588
4	person 2437	0.712306829758791
4.5	person 2437	2.40526755255137
5	person 2437	2.77245641503105
5.5	person 2437	2.1239738505845
6	person 2437	1.62717252956932
6.5	person 2437	2.17635922370142
7	person 2437	4.45666073505679
7.5	person 2437	6.20359560310697
8	person 2437	4.75256338356274
8.5	person 2437	3.64093022173609
9	person 2437	2.78931006483782
9.5	person 2437	2.13688540125214
10	person 2437	1.63706404520861
10.5	person 2437	1.25415180736619
11	person 2437	0.960803433759028
11.5	person 2437	0.736069774728314
12	person 2437	0.56390172456906
12.5	person 2437	0.432004092396444
13	person 2437	1.26074284328279
13.5	person 2437	0.965852814466777
14	person 2437	1.66972338476144
14.5	person 2437	1.27917206839229
15	person 2437	0.979971410527253
15.5	person 2437	0.750754327099849
16	person 2437	0.575151533610451
16.5	person 2437	0.44062255077813
17	person 2437	0.337560140082529
17.5	person 2437	0.258604213450513
18	person 2437	0.198116220706651
18.5	person 2437	0.151776478748663
19	person 2437	0.116275686156222
19.5	person 2437	0.0890785930900989
20	person 2437	0.068242949228873
20.5	person 2437	0.0522808001103486
21	person 2437	0.0400522265093109
21.5	person 2437	0.0306839383668042
22	person 2437	0.0235069097464274
22.5	person 2437	0.0180086010870265
23	person 2437	0.0137963567568017
23.5	person 2437	0.0105693639856385
24	person 2437	0.00809717065382771
0	person 3399	0
0.5	person 3399	0
1	person 3399	0
1.5	person 3399	0
2	person 3399	0
2.5	person 3399	0
3	person 3399	0
3.5	person 3399	0
4	person 3399	1.83220679349153
4.5	person 3399	2.27684911099144
5	person 3399	1.69097324645414
5.5	person 3399	2.17195759736889
6	person 3399	2.52917567801974
6.5	person 3399	4.62668165827524
7	person 3399	9.84887370311365
7.5	person 3399	16.4756082443709
8	person 3399	12.2361260681693
8.5	person 3399	9.08754195507689
9	person 3399	6.74914742829539
9.5	person 3399	5.01246555273602
10	person 3399	3.72266440825266
10.5	person 3399	4.5969600173629
11	person 3399	5.24628301262014
11.5	person 3399	4.81241965891761
12	person 3399	3.57409406475605
12.5	person 3399	2.65441280875275
13	person 3399	2.88748613922867
13.5	person 3399	2.1444819454095
14	person 3399	1.5926666284936
14.5	person 3399	1.18284371428121
15	person 3399	2.71068269509179
15.5	person 3399	2.92927673128898
16	person 3399	3.0916224331888
16.5	person 3399	3.21219354932652
17	person 3399	3.30173946200899
17.5	person 3399	4.28434693315494
18	person 3399	3.18190432888992
18.5	person 3399	2.36314082780239
19	person 3399	1.75506049045001
19.5	person 3399	1.30345059799213
20	person 3399	0.96804837819032
20.5	person 3399	0.718951423215018
21	person 3399	0.533951774093338
21.5	person 3399	0.3965559950942
22	person 3399	0.294514720008519
22.5	person 3399	0.218730573676214
23	person 3399	0.162447105731564
23.5	person 3399	0.120646426866806
24	person 3399	0.0896018445522806
0	person 3978	0
0.5	person 3978	0
1	person 3978	0
1.5	person 3978	0
2	person 3978	0
2.5	person 3978	0
3	person 3978	0
3.5	person 3978	0
4	person 3978	1.88402163807744
4.5	person 3978	1.48319408024607
5	person 3978	1.16764300112914
5.5	person 3978	3.74525819853746
6	person 3978	4.83247226985064
6.5	person 3978	4.74636960066602
7	person 3978	6.56260700174375
7.5	person 3978	20.238578659229
8	person 3978	15.9328000556271
8.5	person 3978	12.5430803164051
9	person 3978	9.87452696792131
9.5	person 3978	7.77371111246709
10	person 3978	6.1198460094758
10.5	person 3978	4.81784242273068
11	person 3978	3.79284144965791
11.5	person 3978	2.9859104968588
12	person 3978	4.2346765793895
12.5	person 3978	4.27575556345498
13	person 3978	3.36608413200982
13.5	person 3978	3.59195706026229
14	person 3978	4.71178610776562
14.5	person 3978	3.70934872571585
15	person 3978	3.86219175558267
15.5	person 3978	3.04050645325971
16	person 3978	4.27765718943272
16.5	person 3978	4.30959200412693
17	person 3978	6.21875429194581
17.5	person 3978	7.72174032262197
18	person 3978	6.07893205908048
18.5	person 3978	4.78563295772276
19	person 3978	3.7674845817419
19.5	person 3978	2.96594832889507
20	person 3978	2.33493974528973
20.5	person 3978	1.83817889240328
21	person 3978	1.44710442626761
21.5	person 3978	1.13923145847106
22	person 3978	0.896858783935539
22.5	person 3978	0.706051147325094
23	person 3978	0.555838033331802
23.5	person 3978	0.437582915159417
24	person 3978	0.344486696046422
0	person 4587	0
0.5	person 4587	0
1	person 4587	0
1.5	person 4587	0
2	person 4587	0
2.5	person 4587	0.924459379926733
3	person 4587	2.54868880151978
3.5	person 4587	1.92923140546782
4	person 4587	3.30925154494043
4.5	person 4587	6.2027773167057
5	person 4587	5.61965511876169
5.5	person 4587	5.17826044679226
6	person 4587	6.69306526426805
6.5	person 4587	13.3864538926996
7	person 4587	24.9242337962291
7.5	person 4587	36.431140849383
8	person 4587	27.5765723228904
8.5	person 4587	20.8741017533215
9	person 4587	15.8006629288853
9.5	person 4587	11.9603205897243
10	person 4587	9.05337132073572
10.5	person 4587	6.85295445521244
11	person 4587	6.11180706527491
11.5	person 4587	4.62633575643188
12	person 4587	3.50190742323071
12.5	person 4587	2.6507707711938
13	person 4587	2.0065024091736
13.5	person 4587	1.51882311430736
14	person 4587	1.14967400089212
14.5	person 4587	0.870246374233032
15	person 4587	0.658733476862196
15.5	person 4587	0.498628671588996
16	person 4587	0.377437250213745
16.5	person 4587	0.285701336417208
17	person 4587	0.216261785460639
17.5	person 4587	0.163699478753319
18	person 4587	0.123912411464787
18.5	person 4587	0.0937955687577745
19	person 4587	0.0709986079247151
19.5	person 4587	0.0537424357462473
20	person 4587	0.0406803666207391
20.5	person 4587	0.0307930261332321
21	person 4587	0.023308798253517
21.5	person 4587	0.0176436077984822
22	person 4587	0.0133553387335055
22.5	person 4587	0.0101093310803483
23	person 4587	0.00765226378240062
23.5	person 4587	0.00579238532500637
24	person 4587	0.00438454929252629
0	person 7917	0
0.5	person 7917	0
1	person 7917	0
1.5	person 7917	0
2	person 7917	0
2.5	person 7917	0
3	person 7917	0
3.5	person 7917	0
4	person 7917	0
4.5	person 7917	0
5	person 7917	0
5.5	person 7917	0.918148600900867
6	person 7917	1.60323840756287
6.5	person 7917	3.03257663804186
7	person 7917	3.18094935080706
7.5	person 7917	5.12795698989803
8	person 7917	3.82629898834821
8.5	person 7917	2.855048117033
9	person 7917	2.13033528623766
9.5	person 7917	1.58958036633918
10	person 7917	2.10423689290558
10.5	person 7917	1.57010667414543
11	person 7917	1.1715577160098
11.5	person 7917	0.874174668857545
12	person 7917	0.652278023719496
12.5	person 7917	0.486706645004311
13	person 7917	0.363163175329086
13.5	person 7917	1.18912803639622
14	person 7917	0.887285016555847
14.5	person 7917	0.662060498540116
15	person 7917	0.49400597953138
15.5	person 7917	0.368609678950617
16	person 7917	0.275043422642309
16.5	person 7917	0.205227612454882
17	person 7917	0.15313353982184
17.5	person 7917	1.03241139788937
18	person 7917	0.770348638860524
18.5	person 7917	0.574806735577955
19	person 7917	0.428900327200561
19.5	person 7917	0.320030158463236
20	person 7917	0.238795113527882
20.5	person 7917	0.178180414366619
21	person 7917	0.132951883289493
21.5	person 7917	0.099203963202447
22	person 7917	0.074022466410976
22.5	person 7917	0.0552329297810645
23	person 7917	0.0412128463169886
23.5	person 7917	0.0307515590478421
24	person 7917	0.0229457188324094
0	person 9714	0
0.5	person 9714	0
1	person 9714	0
1.5	person 9714	0
2	person 9714	0
2.5	person 9714	0
3	person 9714	0
3.5	person 9714	0
4	person 9714	0
4.5	person 9714	0
5	person 9714	0
5.5	person 9714	0
6	person 9714	1.88392379368976
6.5	person 9714	5.25080440013685
7	person 9714	6.95912939376767
7.5	person 9714	7.36189927227061
8	person 9714	5.79502138951418
8.5	person 9714	4.56163167450799
9	person 9714	3.59075180835855
9.5	person 9714	2.82651022029763
10	person 9714	3.16688872326875
10.5	person 9714	3.43482239531423
11	person 9714	2.7037682144066
11.5	person 9714	3.07027064643502
12	person 9714	2.41680623568229
12.5	person 9714	2.84438453428073
13	person 9714	2.23899684124261
13.5	person 9714	3.64638129360796
14	person 9714	2.87029974321629
14.5	person 9714	5.08528204887755
15	person 9714	4.00295048262305
15.5	person 9714	3.15097813893507
16	person 9714	2.48033626075252
16.5	person 9714	1.95243118014236
17	person 9714	2.47884525153791
17.5	person 9714	2.89321940834942
18	person 9714	2.27743789148195
18.5	person 9714	1.79271690718983
19	person 9714	1.41116204369155
19.5	person 9714	1.11081582684313
20	person 9714	0.874394125523184
20.5	person 9714	0.68829149555989
21	person 9714	0.541798222370959
21.5	person 9714	0.426484005189613
22	person 9714	0.335712815532345
22.5	person 9714	0.264261011295247
23	person 9714	0.208016729954291
23.5	person 9714	0.163743261742579
24	person 9714	0.128892785556193
0	person 9890	0
0.5	person 9890	0
1	person 9890	0
1.5	person 9890	0
2	person 9890	0
2.5	person 9890	0
3	person 9890	0
3.5	person 9890	0
4	person 9890	0
4.5	person 9890	0.928795750298597
5	person 9890	0.709967302293711
5.5	person 9890	1.47149156922774
6	person 9890	2.05359730049593
6.5	person 9890	2.49855630848593
7	person 9890	7.48265972832755
7.5	person 9890	13.1500775101068
8	person 9890	10.0518602198624
8.5	person 9890	7.68359683066476
9	person 9890	5.87330692676599
9.5	person 9890	4.48952945036458
10	person 9890	3.43177615898737
10.5	person 9890	2.62323429116557
11	person 9890	3.86278001743142
11.5	person 9890	3.88148745614261
12	person 9890	2.96699158801977
12.5	person 9890	3.19675080176963
13	person 9890	3.37237771340297
13.5	person 9890	3.50662613629079
14	person 9890	2.6804492778252
14.5	person 9890	2.04892339580675
15	person 9890	2.49498359672202
15.5	person 9890	1.90715426170105
16	person 9890	4.24420740759068
16.5	person 9890	4.17304884100602
17	person 9890	3.18985980183098
17.5	person 9890	3.3671102639826
18	person 9890	2.57380397130011
18.5	person 9890	1.96740420221488
19	person 9890	1.50387494077008
19.5	person 9890	1.14955525403986
20	person 9890	0.878714875994924
20.5	person 9890	0.671685706782041
21	person 9890	0.513433539160769
21.5	person 9890	0.392466292602969
22	person 9890	0.299999472339279
22.5	person 9890	0.22931825000037
23	person 9890	0.175289840922653
23.5	person 9890	0.133990767549637
24	person 9890	0.102421941249082
