# Supplementary material for: From work stress to disease: A computational model
Source: PLoS One. 2022 Feb 16;17(2):e0263966. doi: 10.1371/journal.pone.0263966 (PMC8849534; doi:10.1371/journal.pone.0263966)
Supplement: S1 Data — Zip file with data used in S5 and S6 Scripts. (ZIP) [file pone.0263966.s009.zip › figureData/data_figure8_example_variable_variation.csv]

	simperson	time	type	value
1	1322	0	Impulses	0
2	1322	0.5	Impulses	0
3	1322	1	Impulses	0
4	1322	1.5	Impulses	0
5	1322	2	Impulses	0
6	1322	2.5	Impulses	0
7	1322	3	Impulses	0
8	1322	3.5	Impulses	0
9	1322	4	Impulses	0
10	1322	4.5	Impulses	0
11	1322	5	Impulses	0
12	1322	5.5	Impulses	0
13	1322	6	Impulses	0
14	1322	6.5	Impulses	0
15	1322	7	Impulses	0
16	1322	7.5	Impulses	0
17	1322	8	Impulses	0
18	1322	8.5	Impulses	0
19	1322	9	Impulses	1
20	1322	9.5	Impulses	4
21	1322	10	Impulses	3
22	1322	10.5	Impulses	2
23	1322	11	Impulses	2
24	1322	11.5	Impulses	0
25	1322	12	Impulses	2
26	1322	12.5	Impulses	2
27	1322	13	Impulses	1
28	1322	13.5	Impulses	4
29	1322	14	Impulses	1
30	1322	14.5	Impulses	2
31	1322	15	Impulses	3
32	1322	15.5	Impulses	0
33	1322	16	Impulses	1
34	1322	16.5	Impulses	1
35	1322	17	Impulses	0
36	1322	17.5	Impulses	0
37	1322	18	Impulses	0
38	1322	18.5	Impulses	0
39	1322	19	Impulses	0
40	1322	19.5	Impulses	0
41	1322	20	Impulses	0
42	1322	20.5	Impulses	0
43	1322	21	Impulses	0
44	1322	21.5	Impulses	0
45	1322	22	Impulses	0
46	1322	22.5	Impulses	0
47	1322	23	Impulses	0
48	1322	23.5	Impulses	0
49	1322	24	Impulses	0
50	1322	24.5	Impulses	0
51	1322	25	Impulses	0
52	1322	25.5	Impulses	0
53	1322	26	Impulses	0
54	1322	26.5	Impulses	0
55	1322	27	Impulses	0
56	1322	27.5	Impulses	0
57	1322	28	Impulses	0
58	1322	28.5	Impulses	0
59	1322	29	Impulses	0
60	1322	29.5	Impulses	0
61	1322	30	Impulses	0
62	1322	30.5	Impulses	2
63	1322	31	Impulses	3
64	1322	31.5	Impulses	0
65	1322	32	Impulses	0
66	1322	32.5	Impulses	0
67	1322	33	Impulses	0
68	1322	33.5	Impulses	1
69	1322	34	Impulses	8
70	1322	34.5	Impulses	3
71	1322	35	Impulses	1
72	1322	35.5	Impulses	2
73	1322	36	Impulses	1
74	1322	36.5	Impulses	3
75	1322	37	Impulses	1
76	1322	37.5	Impulses	5
77	1322	38	Impulses	3
78	1322	38.5	Impulses	1
79	1322	39	Impulses	1
80	1322	39.5	Impulses	0
81	1322	40	Impulses	2
82	1322	40.5	Impulses	2
83	1322	41	Impulses	0
84	1322	41.5	Impulses	0
85	1322	42	Impulses	0
86	1322	42.5	Impulses	0
87	1322	43	Impulses	0
88	1322	43.5	Impulses	0
89	1322	44	Impulses	0
90	1322	44.5	Impulses	0
91	1322	45	Impulses	0
92	1322	45.5	Impulses	0
93	1322	46	Impulses	0
94	1322	46.5	Impulses	0
95	1322	47	Impulses	0
96	1322	47.5	Impulses	0
97	1322	48	Impulses	0
98	1322	48.5	Impulses	0
99	1322	49	Impulses	0
100	1322	49.5	Impulses	0
101	1322	50	Impulses	0
102	1322	50.5	Impulses	0
103	1322	51	Impulses	0
104	1322	51.5	Impulses	0
105	1322	52	Impulses	0
106	1322	52.5	Impulses	0
107	1322	53	Impulses	1
108	1322	53.5	Impulses	0
109	1322	54	Impulses	0
110	1322	54.5	Impulses	2
111	1322	55	Impulses	4
112	1322	55.5	Impulses	0
113	1322	56	Impulses	0
114	1322	56.5	Impulses	0
115	1322	57	Impulses	4
116	1322	57.5	Impulses	2
117	1322	58	Impulses	2
118	1322	58.5	Impulses	2
119	1322	59	Impulses	2
120	1322	59.5	Impulses	3
121	1322	60	Impulses	2
122	1322	60.5	Impulses	0
123	1322	61	Impulses	1
124	1322	61.5	Impulses	3
125	1322	62	Impulses	4
126	1322	62.5	Impulses	1
127	1322	63	Impulses	4
128	1322	63.5	Impulses	3
129	1322	64	Impulses	2
130	1322	64.5	Impulses	6
131	1322	65	Impulses	0
132	1322	65.5	Impulses	0
133	1322	66	Impulses	0
134	1322	66.5	Impulses	0
135	1322	67	Impulses	0
136	1322	67.5	Impulses	0
137	1322	68	Impulses	0
138	1322	68.5	Impulses	0
139	1322	69	Impulses	0
140	1322	69.5	Impulses	0
141	1322	70	Impulses	0
142	1322	70.5	Impulses	0
143	1322	71	Impulses	0
144	1322	71.5	Impulses	0
145	1322	72	Impulses	0
146	1322	72.5	Impulses	0
147	1322	73	Impulses	0
148	1322	73.5	Impulses	0
149	1322	74	Impulses	0
150	1322	74.5	Impulses	0
151	1322	75	Impulses	0
152	1322	75.5	Impulses	0
153	1322	76	Impulses	0
154	1322	76.5	Impulses	0
155	1322	77	Impulses	0
156	1322	77.5	Impulses	1
157	1322	78	Impulses	0
158	1322	78.5	Impulses	1
159	1322	79	Impulses	3
160	1322	79.5	Impulses	0
161	1322	80	Impulses	0
162	1322	80.5	Impulses	0
163	1322	81	Impulses	6
164	1322	81.5	Impulses	3
165	1322	82	Impulses	1
166	1322	82.5	Impulses	1
167	1322	83	Impulses	0
168	1322	83.5	Impulses	0
169	1322	84	Impulses	3
170	1322	84.5	Impulses	2
171	1322	85	Impulses	0
172	1322	85.5	Impulses	0
173	1322	86	Impulses	0
174	1322	86.5	Impulses	0
175	1322	87	Impulses	5
176	1322	87.5	Impulses	1
177	1322	88	Impulses	2
178	1322	88.5	Impulses	2
179	1322	89	Impulses	0
180	1322	89.5	Impulses	0
181	1322	90	Impulses	0
182	1322	90.5	Impulses	0
183	1322	91	Impulses	0
184	1322	91.5	Impulses	0
185	1322	92	Impulses	0
186	1322	92.5	Impulses	0
187	1322	93	Impulses	0
188	1322	93.5	Impulses	0
189	1322	94	Impulses	0
190	1322	94.5	Impulses	0
191	1322	95	Impulses	0
192	1322	95.5	Impulses	0
193	1322	96	Impulses	0
194	1322	96.5	Impulses	0
195	1322	97	Impulses	0
196	1322	97.5	Impulses	0
197	1322	98	Impulses	0
198	1322	98.5	Impulses	0
199	1322	99	Impulses	0
200	1322	99.5	Impulses	0
201	1322	100	Impulses	0
202	1322	100.5	Impulses	0
203	1322	101	Impulses	0
204	1322	101.5	Impulses	0
205	1322	102	Impulses	0
206	1322	102.5	Impulses	1
207	1322	103	Impulses	2
208	1322	103.5	Impulses	0
209	1322	104	Impulses	0
210	1322	104.5	Impulses	0
211	1322	105	Impulses	1
212	1322	105.5	Impulses	1
213	1322	106	Impulses	1
214	1322	106.5	Impulses	2
215	1322	107	Impulses	1
216	1322	107.5	Impulses	2
217	1322	108	Impulses	4
218	1322	108.5	Impulses	0
219	1322	109	Impulses	3
220	1322	109.5	Impulses	0
221	1322	110	Impulses	6
222	1322	110.5	Impulses	1
223	1322	111	Impulses	4
224	1322	111.5	Impulses	2
225	1322	112	Impulses	4
226	1322	112.5	Impulses	2
227	1322	113	Impulses	0
228	1322	113.5	Impulses	0
229	1322	114	Impulses	0
230	1322	114.5	Impulses	0
231	1322	115	Impulses	0
232	1322	115.5	Impulses	0
233	1322	116	Impulses	0
234	1322	116.5	Impulses	0
235	1322	117	Impulses	0
236	1322	117.5	Impulses	0
237	1322	118	Impulses	0
238	1322	118.5	Impulses	0
239	1322	119	Impulses	0
240	1322	119.5	Impulses	0
241	1322	120	Impulses	0
242	1322	120.5	Impulses	0
243	1322	121	Impulses	0
244	1322	121.5	Impulses	0
245	1322	122	Impulses	0
246	1322	122.5	Impulses	0
247	1322	123	Impulses	0
248	1322	123.5	Impulses	0
249	1322	124	Impulses	0
250	1322	124.5	Impulses	1
251	1322	125	Impulses	0
252	1322	125.5	Impulses	0
253	1322	126	Impulses	0
254	1322	126.5	Impulses	2
255	1322	127	Impulses	1
256	1322	127.5	Impulses	0
257	1322	128	Impulses	0
258	1322	128.5	Impulses	0
259	1322	129	Impulses	0
260	1322	129.5	Impulses	0
261	1322	130	Impulses	0
262	1322	130.5	Impulses	0
263	1322	131	Impulses	0
264	1322	131.5	Impulses	0
265	1322	132	Impulses	0
266	1322	132.5	Impulses	0
267	1322	133	Impulses	0
268	1322	133.5	Impulses	0
269	1322	134	Impulses	0
270	1322	134.5	Impulses	0
271	1322	135	Impulses	0
272	1322	135.5	Impulses	0
273	1322	136	Impulses	0
274	1322	136.5	Impulses	0
275	1322	137	Impulses	0
276	1322	137.5	Impulses	0
277	1322	138	Impulses	0
278	1322	138.5	Impulses	0
279	1322	139	Impulses	0
280	1322	139.5	Impulses	0
281	1322	140	Impulses	0
282	1322	140.5	Impulses	0
283	1322	141	Impulses	0
284	1322	141.5	Impulses	0
285	1322	142	Impulses	0
286	1322	142.5	Impulses	0
287	1322	143	Impulses	0
288	1322	143.5	Impulses	0
289	1322	144	Impulses	0
290	1322	144.5	Impulses	0
291	1322	145	Impulses	0
292	1322	145.5	Impulses	0
293	1322	146	Impulses	0
294	1322	146.5	Impulses	0
295	1322	147	Impulses	0
296	1322	147.5	Impulses	1
297	1322	148	Impulses	0
298	1322	148.5	Impulses	0
299	1322	149	Impulses	0
300	1322	149.5	Impulses	1
301	1322	150	Impulses	2
302	1322	150.5	Impulses	1
303	1322	151	Impulses	2
304	1322	151.5	Impulses	0
305	1322	152	Impulses	0
306	1322	152.5	Impulses	0
307	1322	153	Impulses	0
308	1322	153.5	Impulses	0
309	1322	154	Impulses	0
310	1322	154.5	Impulses	0
311	1322	155	Impulses	0
312	1322	155.5	Impulses	0
313	1322	156	Impulses	0
314	1322	156.5	Impulses	0
315	1322	157	Impulses	0
316	1322	157.5	Impulses	0
317	1322	158	Impulses	0
318	1322	158.5	Impulses	0
319	1322	159	Impulses	0
320	1322	159.5	Impulses	0
321	1322	160	Impulses	0
322	1322	160.5	Impulses	0
323	1322	161	Impulses	0
324	1322	161.5	Impulses	0
325	1322	162	Impulses	0
326	1322	162.5	Impulses	0
327	1322	163	Impulses	0
328	1322	163.5	Impulses	0
329	1322	164	Impulses	0
330	1322	164.5	Impulses	0
331	1322	165	Impulses	0
332	1322	165.5	Impulses	0
333	1322	166	Impulses	0
334	1322	166.5	Impulses	0
335	1322	167	Impulses	0
336	1322	167.5	Impulses	0
337	1322	168	Impulses	0
338	1900	0	Impulses	0
339	1900	0.5	Impulses	0
340	1900	1	Impulses	0
341	1900	1.5	Impulses	0
342	1900	2	Impulses	0
343	1900	2.5	Impulses	0
344	1900	3	Impulses	0
345	1900	3.5	Impulses	1
346	1900	4	Impulses	0
347	1900	4.5	Impulses	3
348	1900	5	Impulses	1
349	1900	5.5	Impulses	3
350	1900	6	Impulses	7
351	1900	6.5	Impulses	4
352	1900	7	Impulses	5
353	1900	7.5	Impulses	0
354	1900	8	Impulses	0
355	1900	8.5	Impulses	0
356	1900	9	Impulses	4
357	1900	9.5	Impulses	5
358	1900	10	Impulses	3
359	1900	10.5	Impulses	2
360	1900	11	Impulses	2
361	1900	11.5	Impulses	3
362	1900	12	Impulses	4
363	1900	12.5	Impulses	1
364	1900	13	Impulses	3
365	1900	13.5	Impulses	3
366	1900	14	Impulses	1
367	1900	14.5	Impulses	0
368	1900	15	Impulses	3
369	1900	15.5	Impulses	2
370	1900	16	Impulses	1
371	1900	16.5	Impulses	5
372	1900	17	Impulses	0
373	1900	17.5	Impulses	0
374	1900	18	Impulses	0
375	1900	18.5	Impulses	0
376	1900	19	Impulses	0
377	1900	19.5	Impulses	0
378	1900	20	Impulses	0
379	1900	20.5	Impulses	0
380	1900	21	Impulses	0
381	1900	21.5	Impulses	0
382	1900	22	Impulses	0
383	1900	22.5	Impulses	0
384	1900	23	Impulses	0
385	1900	23.5	Impulses	0
386	1900	24	Impulses	0
387	1900	24.5	Impulses	0
388	1900	25	Impulses	0
389	1900	25.5	Impulses	0
390	1900	26	Impulses	0
391	1900	26.5	Impulses	0
392	1900	27	Impulses	0
393	1900	27.5	Impulses	0
394	1900	28	Impulses	0
395	1900	28.5	Impulses	1
396	1900	29	Impulses	2
397	1900	29.5	Impulses	3
398	1900	30	Impulses	4
399	1900	30.5	Impulses	6
400	1900	31	Impulses	5
401	1900	31.5	Impulses	0
402	1900	32	Impulses	0
403	1900	32.5	Impulses	0
404	1900	33	Impulses	4
405	1900	33.5	Impulses	4
406	1900	34	Impulses	1
407	1900	34.5	Impulses	3
408	1900	35	Impulses	1
409	1900	35.5	Impulses	4
410	1900	36	Impulses	4
411	1900	36.5	Impulses	1
412	1900	37	Impulses	5
413	1900	37.5	Impulses	1
414	1900	38	Impulses	5
415	1900	38.5	Impulses	2
416	1900	39	Impulses	4
417	1900	39.5	Impulses	2
418	1900	40	Impulses	2
419	1900	40.5	Impulses	3
420	1900	41	Impulses	0
421	1900	41.5	Impulses	0
422	1900	42	Impulses	0
423	1900	42.5	Impulses	0
424	1900	43	Impulses	0
425	1900	43.5	Impulses	0
426	1900	44	Impulses	0
427	1900	44.5	Impulses	0
428	1900	45	Impulses	0
429	1900	45.5	Impulses	0
430	1900	46	Impulses	0
431	1900	46.5	Impulses	0
432	1900	47	Impulses	0
433	1900	47.5	Impulses	0
434	1900	48	Impulses	0
435	1900	48.5	Impulses	0
436	1900	49	Impulses	0
437	1900	49.5	Impulses	0
438	1900	50	Impulses	0
439	1900	50.5	Impulses	0
440	1900	51	Impulses	0
441	1900	51.5	Impulses	1
442	1900	52	Impulses	0
443	1900	52.5	Impulses	0
444	1900	53	Impulses	2
445	1900	53.5	Impulses	1
446	1900	54	Impulses	1
447	1900	54.5	Impulses	4
448	1900	55	Impulses	8
449	1900	55.5	Impulses	0
450	1900	56	Impulses	0
451	1900	56.5	Impulses	0
452	1900	57	Impulses	2
453	1900	57.5	Impulses	4
454	1900	58	Impulses	2
455	1900	58.5	Impulses	3
456	1900	59	Impulses	2
457	1900	59.5	Impulses	2
458	1900	60	Impulses	4
459	1900	60.5	Impulses	1
460	1900	61	Impulses	1
461	1900	61.5	Impulses	1
462	1900	62	Impulses	4
463	1900	62.5	Impulses	1
464	1900	63	Impulses	0
465	1900	63.5	Impulses	3
466	1900	64	Impulses	3
467	1900	64.5	Impulses	5
468	1900	65	Impulses	0
469	1900	65.5	Impulses	0
470	1900	66	Impulses	0
471	1900	66.5	Impulses	0
472	1900	67	Impulses	0
473	1900	67.5	Impulses	0
474	1900	68	Impulses	0
475	1900	68.5	Impulses	0
476	1900	69	Impulses	0
477	1900	69.5	Impulses	0
478	1900	70	Impulses	0
479	1900	70.5	Impulses	0
480	1900	71	Impulses	0
481	1900	71.5	Impulses	0
482	1900	72	Impulses	0
483	1900	72.5	Impulses	0
484	1900	73	Impulses	0
485	1900	73.5	Impulses	0
486	1900	74	Impulses	0
487	1900	74.5	Impulses	0
488	1900	75	Impulses	0
489	1900	75.5	Impulses	1
490	1900	76	Impulses	1
491	1900	76.5	Impulses	0
492	1900	77	Impulses	0
493	1900	77.5	Impulses	4
494	1900	78	Impulses	2
495	1900	78.5	Impulses	5
496	1900	79	Impulses	1
497	1900	79.5	Impulses	0
498	1900	80	Impulses	0
499	1900	80.5	Impulses	0
500	1900	81	Impulses	2
501	1900	81.5	Impulses	3
502	1900	82	Impulses	1
503	1900	82.5	Impulses	0
504	1900	83	Impulses	3
505	1900	83.5	Impulses	3
506	1900	84	Impulses	4
507	1900	84.5	Impulses	4
508	1900	85	Impulses	5
509	1900	85.5	Impulses	0
510	1900	86	Impulses	3
511	1900	86.5	Impulses	3
512	1900	87	Impulses	5
513	1900	87.5	Impulses	2
514	1900	88	Impulses	1
515	1900	88.5	Impulses	1
516	1900	89	Impulses	0
517	1900	89.5	Impulses	0
518	1900	90	Impulses	0
519	1900	90.5	Impulses	0
520	1900	91	Impulses	0
521	1900	91.5	Impulses	0
522	1900	92	Impulses	0
523	1900	92.5	Impulses	0
524	1900	93	Impulses	0
525	1900	93.5	Impulses	0
526	1900	94	Impulses	0
527	1900	94.5	Impulses	0
528	1900	95	Impulses	0
529	1900	95.5	Impulses	0
530	1900	96	Impulses	0
531	1900	96.5	Impulses	0
532	1900	97	Impulses	0
533	1900	97.5	Impulses	0
534	1900	98	Impulses	0
535	1900	98.5	Impulses	0
536	1900	99	Impulses	1
537	1900	99.5	Impulses	0
538	1900	100	Impulses	0
539	1900	100.5	Impulses	2
540	1900	101	Impulses	1
541	1900	101.5	Impulses	3
542	1900	102	Impulses	2
543	1900	102.5	Impulses	5
544	1900	103	Impulses	6
545	1900	103.5	Impulses	0
546	1900	104	Impulses	0
547	1900	104.5	Impulses	0
548	1900	105	Impulses	3
549	1900	105.5	Impulses	1
550	1900	106	Impulses	2
551	1900	106.5	Impulses	3
552	1900	107	Impulses	2
553	1900	107.5	Impulses	3
554	1900	108	Impulses	2
555	1900	108.5	Impulses	7
556	1900	109	Impulses	5
557	1900	109.5	Impulses	3
558	1900	110	Impulses	3
559	1900	110.5	Impulses	3
560	1900	111	Impulses	2
561	1900	111.5	Impulses	1
562	1900	112	Impulses	1
563	1900	112.5	Impulses	2
564	1900	113	Impulses	0
565	1900	113.5	Impulses	0
566	1900	114	Impulses	0
567	1900	114.5	Impulses	0
568	1900	115	Impulses	0
569	1900	115.5	Impulses	0
570	1900	116	Impulses	0
571	1900	116.5	Impulses	0
572	1900	117	Impulses	0
573	1900	117.5	Impulses	0
574	1900	118	Impulses	0
575	1900	118.5	Impulses	0
576	1900	119	Impulses	0
577	1900	119.5	Impulses	0
578	1900	120	Impulses	0
579	1900	120.5	Impulses	0
580	1900	121	Impulses	0
581	1900	121.5	Impulses	0
582	1900	122	Impulses	0
583	1900	122.5	Impulses	0
584	1900	123	Impulses	0
585	1900	123.5	Impulses	0
586	1900	124	Impulses	0
587	1900	124.5	Impulses	0
588	1900	125	Impulses	0
589	1900	125.5	Impulses	2
590	1900	126	Impulses	1
591	1900	126.5	Impulses	4
592	1900	127	Impulses	6
593	1900	127.5	Impulses	0
594	1900	128	Impulses	0
595	1900	128.5	Impulses	0
596	1900	129	Impulses	0
597	1900	129.5	Impulses	0
598	1900	130	Impulses	0
599	1900	130.5	Impulses	0
600	1900	131	Impulses	0
601	1900	131.5	Impulses	0
602	1900	132	Impulses	0
603	1900	132.5	Impulses	0
604	1900	133	Impulses	0
605	1900	133.5	Impulses	0
606	1900	134	Impulses	0
607	1900	134.5	Impulses	0
608	1900	135	Impulses	0
609	1900	135.5	Impulses	0
610	1900	136	Impulses	0
611	1900	136.5	Impulses	0
612	1900	137	Impulses	0
613	1900	137.5	Impulses	0
614	1900	138	Impulses	0
615	1900	138.5	Impulses	0
616	1900	139	Impulses	0
617	1900	139.5	Impulses	0
618	1900	140	Impulses	0
619	1900	140.5	Impulses	0
620	1900	141	Impulses	0
621	1900	141.5	Impulses	0
622	1900	142	Impulses	0
623	1900	142.5	Impulses	0
624	1900	143	Impulses	0
625	1900	143.5	Impulses	0
626	1900	144	Impulses	0
627	1900	144.5	Impulses	0
628	1900	145	Impulses	0
629	1900	145.5	Impulses	0
630	1900	146	Impulses	0
631	1900	146.5	Impulses	0
632	1900	147	Impulses	0
633	1900	147.5	Impulses	0
634	1900	148	Impulses	0
635	1900	148.5	Impulses	0
636	1900	149	Impulses	1
637	1900	149.5	Impulses	0
638	1900	150	Impulses	5
639	1900	150.5	Impulses	4
640	1900	151	Impulses	7
641	1900	151.5	Impulses	0
642	1900	152	Impulses	0
643	1900	152.5	Impulses	0
644	1900	153	Impulses	0
645	1900	153.5	Impulses	0
646	1900	154	Impulses	0
647	1900	154.5	Impulses	0
648	1900	155	Impulses	0
649	1900	155.5	Impulses	0
650	1900	156	Impulses	0
651	1900	156.5	Impulses	0
652	1900	157	Impulses	0
653	1900	157.5	Impulses	0
654	1900	158	Impulses	0
655	1900	158.5	Impulses	0
656	1900	159	Impulses	0
657	1900	159.5	Impulses	0
658	1900	160	Impulses	0
659	1900	160.5	Impulses	0
660	1900	161	Impulses	0
661	1900	161.5	Impulses	0
662	1900	162	Impulses	0
663	1900	162.5	Impulses	0
664	1900	163	Impulses	0
665	1900	163.5	Impulses	0
666	1900	164	Impulses	0
667	1900	164.5	Impulses	0
668	1900	165	Impulses	0
669	1900	165.5	Impulses	0
670	1900	166	Impulses	0
671	1900	166.5	Impulses	0
672	1900	167	Impulses	0
673	1900	167.5	Impulses	0
674	1900	168	Impulses	0
675	3032	0	Impulses	0
676	3032	0.5	Impulses	0
677	3032	1	Impulses	0
678	3032	1.5	Impulses	0
679	3032	2	Impulses	0
680	3032	2.5	Impulses	0
681	3032	3	Impulses	0
682	3032	3.5	Impulses	0
683	3032	4	Impulses	1
684	3032	4.5	Impulses	2
685	3032	5	Impulses	1
686	3032	5.5	Impulses	4
687	3032	6	Impulses	0
688	3032	6.5	Impulses	1
689	3032	7	Impulses	6
690	3032	7.5	Impulses	0
691	3032	8	Impulses	0
692	3032	8.5	Impulses	0
693	3032	9	Impulses	1
694	3032	9.5	Impulses	1
695	3032	10	Impulses	0
696	3032	10.5	Impulses	2
697	3032	11	Impulses	2
698	3032	11.5	Impulses	0
699	3032	12	Impulses	1
700	3032	12.5	Impulses	0
701	3032	13	Impulses	1
702	3032	13.5	Impulses	0
703	3032	14	Impulses	1
704	3032	14.5	Impulses	1
705	3032	15	Impulses	2
706	3032	15.5	Impulses	1
707	3032	16	Impulses	1
708	3032	16.5	Impulses	1
709	3032	17	Impulses	0
710	3032	17.5	Impulses	0
711	3032	18	Impulses	0
712	3032	18.5	Impulses	0
713	3032	19	Impulses	0
714	3032	19.5	Impulses	0
715	3032	20	Impulses	0
716	3032	20.5	Impulses	0
717	3032	21	Impulses	0
718	3032	21.5	Impulses	0
719	3032	22	Impulses	0
720	3032	22.5	Impulses	0
721	3032	23	Impulses	0
722	3032	23.5	Impulses	0
723	3032	24	Impulses	0
724	3032	24.5	Impulses	0
725	3032	25	Impulses	0
726	3032	25.5	Impulses	0
727	3032	26	Impulses	0
728	3032	26.5	Impulses	0
729	3032	27	Impulses	0
730	3032	27.5	Impulses	0
731	3032	28	Impulses	0
732	3032	28.5	Impulses	0
733	3032	29	Impulses	0
734	3032	29.5	Impulses	2
735	3032	30	Impulses	0
736	3032	30.5	Impulses	4
737	3032	31	Impulses	4
738	3032	31.5	Impulses	0
739	3032	32	Impulses	0
740	3032	32.5	Impulses	0
741	3032	33	Impulses	1
742	3032	33.5	Impulses	1
743	3032	34	Impulses	1
744	3032	34.5	Impulses	0
745	3032	35	Impulses	2
746	3032	35.5	Impulses	0
747	3032	36	Impulses	2
748	3032	36.5	Impulses	1
749	3032	37	Impulses	0
750	3032	37.5	Impulses	4
751	3032	38	Impulses	2
752	3032	38.5	Impulses	2
753	3032	39	Impulses	1
754	3032	39.5	Impulses	0
755	3032	40	Impulses	1
756	3032	40.5	Impulses	2
757	3032	41	Impulses	0
758	3032	41.5	Impulses	0
759	3032	42	Impulses	0
760	3032	42.5	Impulses	0
761	3032	43	Impulses	0
762	3032	43.5	Impulses	0
763	3032	44	Impulses	0
764	3032	44.5	Impulses	0
765	3032	45	Impulses	0
766	3032	45.5	Impulses	0
767	3032	46	Impulses	0
768	3032	46.5	Impulses	0
769	3032	47	Impulses	0
770	3032	47.5	Impulses	0
771	3032	48	Impulses	0
772	3032	48.5	Impulses	0
773	3032	49	Impulses	0
774	3032	49.5	Impulses	0
775	3032	50	Impulses	0
776	3032	50.5	Impulses	0
777	3032	51	Impulses	0
778	3032	51.5	Impulses	0
779	3032	52	Impulses	0
780	3032	52.5	Impulses	0
781	3032	53	Impulses	0
782	3032	53.5	Impulses	0
783	3032	54	Impulses	3
784	3032	54.5	Impulses	6
785	3032	55	Impulses	5
786	3032	55.5	Impulses	0
787	3032	56	Impulses	0
788	3032	56.5	Impulses	0
789	3032	57	Impulses	0
790	3032	57.5	Impulses	0
791	3032	58	Impulses	3
792	3032	58.5	Impulses	2
793	3032	59	Impulses	1
794	3032	59.5	Impulses	3
795	3032	60	Impulses	2
796	3032	60.5	Impulses	2
797	3032	61	Impulses	2
798	3032	61.5	Impulses	2
799	3032	62	Impulses	0
800	3032	62.5	Impulses	1
801	3032	63	Impulses	1
802	3032	63.5	Impulses	1
803	3032	64	Impulses	2
804	3032	64.5	Impulses	0
805	3032	65	Impulses	0
806	3032	65.5	Impulses	0
807	3032	66	Impulses	0
808	3032	66.5	Impulses	0
809	3032	67	Impulses	0
810	3032	67.5	Impulses	0
811	3032	68	Impulses	0
812	3032	68.5	Impulses	0
813	3032	69	Impulses	0
814	3032	69.5	Impulses	0
815	3032	70	Impulses	0
816	3032	70.5	Impulses	0
817	3032	71	Impulses	0
818	3032	71.5	Impulses	0
819	3032	72	Impulses	0
820	3032	72.5	Impulses	0
821	3032	73	Impulses	0
822	3032	73.5	Impulses	0
823	3032	74	Impulses	0
824	3032	74.5	Impulses	0
825	3032	75	Impulses	0
826	3032	75.5	Impulses	0
827	3032	76	Impulses	1
828	3032	76.5	Impulses	0
829	3032	77	Impulses	1
830	3032	77.5	Impulses	0
831	3032	78	Impulses	6
832	3032	78.5	Impulses	3
833	3032	79	Impulses	3
834	3032	79.5	Impulses	0
835	3032	80	Impulses	0
836	3032	80.5	Impulses	0
837	3032	81	Impulses	1
838	3032	81.5	Impulses	3
839	3032	82	Impulses	2
840	3032	82.5	Impulses	0
841	3032	83	Impulses	0
842	3032	83.5	Impulses	1
843	3032	84	Impulses	0
844	3032	84.5	Impulses	2
845	3032	85	Impulses	2
846	3032	85.5	Impulses	0
847	3032	86	Impulses	1
848	3032	86.5	Impulses	3
849	3032	87	Impulses	0
850	3032	87.5	Impulses	0
851	3032	88	Impulses	1
852	3032	88.5	Impulses	1
853	3032	89	Impulses	0
854	3032	89.5	Impulses	0
855	3032	90	Impulses	0
856	3032	90.5	Impulses	0
857	3032	91	Impulses	0
858	3032	91.5	Impulses	0
859	3032	92	Impulses	0
860	3032	92.5	Impulses	0
861	3032	93	Impulses	0
862	3032	93.5	Impulses	0
863	3032	94	Impulses	0
864	3032	94.5	Impulses	0
865	3032	95	Impulses	0
866	3032	95.5	Impulses	0
867	3032	96	Impulses	0
868	3032	96.5	Impulses	0
869	3032	97	Impulses	0
870	3032	97.5	Impulses	0
871	3032	98	Impulses	0
872	3032	98.5	Impulses	0
873	3032	99	Impulses	0
874	3032	99.5	Impulses	1
875	3032	100	Impulses	0
876	3032	100.5	Impulses	1
877	3032	101	Impulses	0
878	3032	101.5	Impulses	2
879	3032	102	Impulses	2
880	3032	102.5	Impulses	2
881	3032	103	Impulses	1
882	3032	103.5	Impulses	0
883	3032	104	Impulses	0
884	3032	104.5	Impulses	0
885	3032	105	Impulses	3
886	3032	105.5	Impulses	0
887	3032	106	Impulses	1
888	3032	106.5	Impulses	2
889	3032	107	Impulses	1
890	3032	107.5	Impulses	2
891	3032	108	Impulses	1
892	3032	108.5	Impulses	2
893	3032	109	Impulses	0
894	3032	109.5	Impulses	1
895	3032	110	Impulses	1
896	3032	110.5	Impulses	0
897	3032	111	Impulses	4
898	3032	111.5	Impulses	1
899	3032	112	Impulses	2
900	3032	112.5	Impulses	0
901	3032	113	Impulses	0
902	3032	113.5	Impulses	0
903	3032	114	Impulses	0
904	3032	114.5	Impulses	0
905	3032	115	Impulses	0
906	3032	115.5	Impulses	0
907	3032	116	Impulses	0
908	3032	116.5	Impulses	0
909	3032	117	Impulses	0
910	3032	117.5	Impulses	0
911	3032	118	Impulses	0
912	3032	118.5	Impulses	0
913	3032	119	Impulses	0
914	3032	119.5	Impulses	0
915	3032	120	Impulses	0
916	3032	120.5	Impulses	0
917	3032	121	Impulses	0
918	3032	121.5	Impulses	0
919	3032	122	Impulses	0
920	3032	122.5	Impulses	0
921	3032	123	Impulses	0
922	3032	123.5	Impulses	0
923	3032	124	Impulses	0
924	3032	124.5	Impulses	0
925	3032	125	Impulses	1
926	3032	125.5	Impulses	1
927	3032	126	Impulses	4
928	3032	126.5	Impulses	2
929	3032	127	Impulses	5
930	3032	127.5	Impulses	0
931	3032	128	Impulses	0
932	3032	128.5	Impulses	0
933	3032	129	Impulses	0
934	3032	129.5	Impulses	0
935	3032	130	Impulses	0
936	3032	130.5	Impulses	0
937	3032	131	Impulses	0
938	3032	131.5	Impulses	0
939	3032	132	Impulses	0
940	3032	132.5	Impulses	0
941	3032	133	Impulses	0
942	3032	133.5	Impulses	0
943	3032	134	Impulses	0
944	3032	134.5	Impulses	0
945	3032	135	Impulses	0
946	3032	135.5	Impulses	0
947	3032	136	Impulses	0
948	3032	136.5	Impulses	0
949	3032	137	Impulses	0
950	3032	137.5	Impulses	0
951	3032	138	Impulses	0
952	3032	138.5	Impulses	0
953	3032	139	Impulses	0
954	3032	139.5	Impulses	0
955	3032	140	Impulses	0
956	3032	140.5	Impulses	0
957	3032	141	Impulses	0
958	3032	141.5	Impulses	0
959	3032	142	Impulses	0
960	3032	142.5	Impulses	0
961	3032	143	Impulses	0
962	3032	143.5	Impulses	0
963	3032	144	Impulses	0
964	3032	144.5	Impulses	0
965	3032	145	Impulses	0
966	3032	145.5	Impulses	0
967	3032	146	Impulses	0
968	3032	146.5	Impulses	0
969	3032	147	Impulses	0
970	3032	147.5	Impulses	0
971	3032	148	Impulses	1
972	3032	148.5	Impulses	1
973	3032	149	Impulses	0
974	3032	149.5	Impulses	1
975	3032	150	Impulses	1
976	3032	150.5	Impulses	2
977	3032	151	Impulses	9
978	3032	151.5	Impulses	0
979	3032	152	Impulses	0
980	3032	152.5	Impulses	0
981	3032	153	Impulses	0
982	3032	153.5	Impulses	0
983	3032	154	Impulses	0
984	3032	154.5	Impulses	0
985	3032	155	Impulses	0
986	3032	155.5	Impulses	0
987	3032	156	Impulses	0
988	3032	156.5	Impulses	0
989	3032	157	Impulses	0
990	3032	157.5	Impulses	0
991	3032	158	Impulses	0
992	3032	158.5	Impulses	0
993	3032	159	Impulses	0
994	3032	159.5	Impulses	0
995	3032	160	Impulses	0
996	3032	160.5	Impulses	0
997	3032	161	Impulses	0
998	3032	161.5	Impulses	0
999	3032	162	Impulses	0
1000	3032	162.5	Impulses	0
1001	3032	163	Impulses	0
1002	3032	163.5	Impulses	0
1003	3032	164	Impulses	0
1004	3032	164.5	Impulses	0
1005	3032	165	Impulses	0
1006	3032	165.5	Impulses	0
1007	3032	166	Impulses	0
1008	3032	166.5	Impulses	0
1009	3032	167	Impulses	0
1010	3032	167.5	Impulses	0
1011	3032	168	Impulses	0
1012	4035	0	Impulses	0
1013	4035	0.5	Impulses	0
1014	4035	1	Impulses	0
1015	4035	1.5	Impulses	0
1016	4035	2	Impulses	0
1017	4035	2.5	Impulses	0
1018	4035	3	Impulses	1
1019	4035	3.5	Impulses	1
1020	4035	4	Impulses	0
1021	4035	4.5	Impulses	0
1022	4035	5	Impulses	1
1023	4035	5.5	Impulses	2
1024	4035	6	Impulses	5
1025	4035	6.5	Impulses	6
1026	4035	7	Impulses	10
1027	4035	7.5	Impulses	0
1028	4035	8	Impulses	0
1029	4035	8.5	Impulses	0
1030	4035	9	Impulses	0
1031	4035	9.5	Impulses	1
1032	4035	10	Impulses	0
1033	4035	10.5	Impulses	0
1034	4035	11	Impulses	1
1035	4035	11.5	Impulses	0
1036	4035	12	Impulses	0
1037	4035	12.5	Impulses	0
1038	4035	13	Impulses	0
1039	4035	13.5	Impulses	1
1040	4035	14	Impulses	0
1041	4035	14.5	Impulses	0
1042	4035	15	Impulses	0
1043	4035	15.5	Impulses	0
1044	4035	16	Impulses	0
1045	4035	16.5	Impulses	3
1046	4035	17	Impulses	0
1047	4035	17.5	Impulses	0
1048	4035	18	Impulses	0
1049	4035	18.5	Impulses	0
1050	4035	19	Impulses	0
1051	4035	19.5	Impulses	0
1052	4035	20	Impulses	0
1053	4035	20.5	Impulses	0
1054	4035	21	Impulses	0
1055	4035	21.5	Impulses	0
1056	4035	22	Impulses	0
1057	4035	22.5	Impulses	0
1058	4035	23	Impulses	0
1059	4035	23.5	Impulses	0
1060	4035	24	Impulses	0
1061	4035	24.5	Impulses	0
1062	4035	25	Impulses	0
1063	4035	25.5	Impulses	0
1064	4035	26	Impulses	0
1065	4035	26.5	Impulses	0
1066	4035	27	Impulses	0
1067	4035	27.5	Impulses	0
1068	4035	28	Impulses	2
1069	4035	28.5	Impulses	2
1070	4035	29	Impulses	1
1071	4035	29.5	Impulses	2
1072	4035	30	Impulses	0
1073	4035	30.5	Impulses	4
1074	4035	31	Impulses	7
1075	4035	31.5	Impulses	0
1076	4035	32	Impulses	0
1077	4035	32.5	Impulses	0
1078	4035	33	Impulses	0
1079	4035	33.5	Impulses	1
1080	4035	34	Impulses	1
1081	4035	34.5	Impulses	1
1082	4035	35	Impulses	2
1083	4035	35.5	Impulses	0
1084	4035	36	Impulses	0
1085	4035	36.5	Impulses	0
1086	4035	37	Impulses	1
1087	4035	37.5	Impulses	0
1088	4035	38	Impulses	0
1089	4035	38.5	Impulses	0
1090	4035	39	Impulses	0
1091	4035	39.5	Impulses	0
1092	4035	40	Impulses	1
1093	4035	40.5	Impulses	0
1094	4035	41	Impulses	0
1095	4035	41.5	Impulses	0
1096	4035	42	Impulses	0
1097	4035	42.5	Impulses	0
1098	4035	43	Impulses	0
1099	4035	43.5	Impulses	0
1100	4035	44	Impulses	0
1101	4035	44.5	Impulses	0
1102	4035	45	Impulses	0
1103	4035	45.5	Impulses	0
1104	4035	46	Impulses	0
1105	4035	46.5	Impulses	0
1106	4035	47	Impulses	0
1107	4035	47.5	Impulses	0
1108	4035	48	Impulses	0
1109	4035	48.5	Impulses	0
1110	4035	49	Impulses	0
1111	4035	49.5	Impulses	0
1112	4035	50	Impulses	0
1113	4035	50.5	Impulses	0
1114	4035	51	Impulses	1
1115	4035	51.5	Impulses	0
1116	4035	52	Impulses	1
1117	4035	52.5	Impulses	0
1118	4035	53	Impulses	1
1119	4035	53.5	Impulses	4
1120	4035	54	Impulses	4
1121	4035	54.5	Impulses	10
1122	4035	55	Impulses	9
1123	4035	55.5	Impulses	0
1124	4035	56	Impulses	0
1125	4035	56.5	Impulses	0
1126	4035	57	Impulses	1
1127	4035	57.5	Impulses	0
1128	4035	58	Impulses	0
1129	4035	58.5	Impulses	1
1130	4035	59	Impulses	0
1131	4035	59.5	Impulses	0
1132	4035	60	Impulses	2
1133	4035	60.5	Impulses	0
1134	4035	61	Impulses	0
1135	4035	61.5	Impulses	0
1136	4035	62	Impulses	0
1137	4035	62.5	Impulses	0
1138	4035	63	Impulses	0
1139	4035	63.5	Impulses	0
1140	4035	64	Impulses	1
1141	4035	64.5	Impulses	0
1142	4035	65	Impulses	0
1143	4035	65.5	Impulses	0
1144	4035	66	Impulses	0
1145	4035	66.5	Impulses	0
1146	4035	67	Impulses	0
1147	4035	67.5	Impulses	0
1148	4035	68	Impulses	0
1149	4035	68.5	Impulses	0
1150	4035	69	Impulses	0
1151	4035	69.5	Impulses	0
1152	4035	70	Impulses	0
1153	4035	70.5	Impulses	0
1154	4035	71	Impulses	0
1155	4035	71.5	Impulses	0
1156	4035	72	Impulses	0
1157	4035	72.5	Impulses	0
1158	4035	73	Impulses	0
1159	4035	73.5	Impulses	0
1160	4035	74	Impulses	0
1161	4035	74.5	Impulses	0
1162	4035	75	Impulses	0
1163	4035	75.5	Impulses	0
1164	4035	76	Impulses	3
1165	4035	76.5	Impulses	0
1166	4035	77	Impulses	1
1167	4035	77.5	Impulses	5
1168	4035	78	Impulses	4
1169	4035	78.5	Impulses	5
1170	4035	79	Impulses	2
1171	4035	79.5	Impulses	0
1172	4035	80	Impulses	0
1173	4035	80.5	Impulses	0
1174	4035	81	Impulses	0
1175	4035	81.5	Impulses	0
1176	4035	82	Impulses	0
1177	4035	82.5	Impulses	0
1178	4035	83	Impulses	0
1179	4035	83.5	Impulses	1
1180	4035	84	Impulses	1
1181	4035	84.5	Impulses	0
1182	4035	85	Impulses	0
1183	4035	85.5	Impulses	0
1184	4035	86	Impulses	0
1185	4035	86.5	Impulses	1
1186	4035	87	Impulses	1
1187	4035	87.5	Impulses	0
1188	4035	88	Impulses	0
1189	4035	88.5	Impulses	1
1190	4035	89	Impulses	0
1191	4035	89.5	Impulses	0
1192	4035	90	Impulses	0
1193	4035	90.5	Impulses	0
1194	4035	91	Impulses	0
1195	4035	91.5	Impulses	0
1196	4035	92	Impulses	0
1197	4035	92.5	Impulses	0
1198	4035	93	Impulses	0
1199	4035	93.5	Impulses	0
1200	4035	94	Impulses	0
1201	4035	94.5	Impulses	0
1202	4035	95	Impulses	0
1203	4035	95.5	Impulses	0
1204	4035	96	Impulses	0
1205	4035	96.5	Impulses	0
1206	4035	97	Impulses	0
1207	4035	97.5	Impulses	0
1208	4035	98	Impulses	0
1209	4035	98.5	Impulses	0
1210	4035	99	Impulses	0
1211	4035	99.5	Impulses	0
1212	4035	100	Impulses	0
1213	4035	100.5	Impulses	1
1214	4035	101	Impulses	1
1215	4035	101.5	Impulses	3
1216	4035	102	Impulses	1
1217	4035	102.5	Impulses	3
1218	4035	103	Impulses	9
1219	4035	103.5	Impulses	0
1220	4035	104	Impulses	0
1221	4035	104.5	Impulses	0
1222	4035	105	Impulses	0
1223	4035	105.5	Impulses	0
1224	4035	106	Impulses	0
1225	4035	106.5	Impulses	0
1226	4035	107	Impulses	0
1227	4035	107.5	Impulses	0
1228	4035	108	Impulses	0
1229	4035	108.5	Impulses	0
1230	4035	109	Impulses	0
1231	4035	109.5	Impulses	1
1232	4035	110	Impulses	0
1233	4035	110.5	Impulses	1
1234	4035	111	Impulses	1
1235	4035	111.5	Impulses	1
1236	4035	112	Impulses	1
1237	4035	112.5	Impulses	0
1238	4035	113	Impulses	0
1239	4035	113.5	Impulses	0
1240	4035	114	Impulses	0
1241	4035	114.5	Impulses	0
1242	4035	115	Impulses	0
1243	4035	115.5	Impulses	0
1244	4035	116	Impulses	0
1245	4035	116.5	Impulses	0
1246	4035	117	Impulses	0
1247	4035	117.5	Impulses	0
1248	4035	118	Impulses	0
1249	4035	118.5	Impulses	0
1250	4035	119	Impulses	0
1251	4035	119.5	Impulses	0
1252	4035	120	Impulses	0
1253	4035	120.5	Impulses	0
1254	4035	121	Impulses	0
1255	4035	121.5	Impulses	0
1256	4035	122	Impulses	0
1257	4035	122.5	Impulses	0
1258	4035	123	Impulses	1
1259	4035	123.5	Impulses	0
1260	4035	124	Impulses	0
1261	4035	124.5	Impulses	0
1262	4035	125	Impulses	1
1263	4035	125.5	Impulses	1
1264	4035	126	Impulses	0
1265	4035	126.5	Impulses	3
1266	4035	127	Impulses	15
1267	4035	127.5	Impulses	0
1268	4035	128	Impulses	0
1269	4035	128.5	Impulses	0
1270	4035	129	Impulses	0
1271	4035	129.5	Impulses	0
1272	4035	130	Impulses	0
1273	4035	130.5	Impulses	0
1274	4035	131	Impulses	0
1275	4035	131.5	Impulses	0
1276	4035	132	Impulses	0
1277	4035	132.5	Impulses	0
1278	4035	133	Impulses	0
1279	4035	133.5	Impulses	0
1280	4035	134	Impulses	0
1281	4035	134.5	Impulses	0
1282	4035	135	Impulses	0
1283	4035	135.5	Impulses	0
1284	4035	136	Impulses	0
1285	4035	136.5	Impulses	0
1286	4035	137	Impulses	0
1287	4035	137.5	Impulses	0
1288	4035	138	Impulses	0
1289	4035	138.5	Impulses	0
1290	4035	139	Impulses	0
1291	4035	139.5	Impulses	0
1292	4035	140	Impulses	0
1293	4035	140.5	Impulses	0
1294	4035	141	Impulses	0
1295	4035	141.5	Impulses	0
1296	4035	142	Impulses	0
1297	4035	142.5	Impulses	0
1298	4035	143	Impulses	0
1299	4035	143.5	Impulses	0
1300	4035	144	Impulses	0
1301	4035	144.5	Impulses	0
1302	4035	145	Impulses	0
1303	4035	145.5	Impulses	0
1304	4035	146	Impulses	0
1305	4035	146.5	Impulses	2
1306	4035	147	Impulses	0
1307	4035	147.5	Impulses	1
1308	4035	148	Impulses	0
1309	4035	148.5	Impulses	0
1310	4035	149	Impulses	2
1311	4035	149.5	Impulses	2
1312	4035	150	Impulses	6
1313	4035	150.5	Impulses	8
1314	4035	151	Impulses	12
1315	4035	151.5	Impulses	0
1316	4035	152	Impulses	0
1317	4035	152.5	Impulses	0
1318	4035	153	Impulses	0
1319	4035	153.5	Impulses	0
1320	4035	154	Impulses	0
1321	4035	154.5	Impulses	0
1322	4035	155	Impulses	0
1323	4035	155.5	Impulses	0
1324	4035	156	Impulses	0
1325	4035	156.5	Impulses	0
1326	4035	157	Impulses	0
1327	4035	157.5	Impulses	0
1328	4035	158	Impulses	0
1329	4035	158.5	Impulses	0
1330	4035	159	Impulses	0
1331	4035	159.5	Impulses	0
1332	4035	160	Impulses	0
1333	4035	160.5	Impulses	0
1334	4035	161	Impulses	0
1335	4035	161.5	Impulses	0
1336	4035	162	Impulses	0
1337	4035	162.5	Impulses	0
1338	4035	163	Impulses	0
1339	4035	163.5	Impulses	0
1340	4035	164	Impulses	0
1341	4035	164.5	Impulses	0
1342	4035	165	Impulses	0
1343	4035	165.5	Impulses	0
1344	4035	166	Impulses	0
1345	4035	166.5	Impulses	0
1346	4035	167	Impulses	0
1347	4035	167.5	Impulses	0
1348	4035	168	Impulses	0
1349	4688	0	Impulses	0
1350	4688	0.5	Impulses	0
1351	4688	1	Impulses	0
1352	4688	1.5	Impulses	0
1353	4688	2	Impulses	0
1354	4688	2.5	Impulses	0
1355	4688	3	Impulses	0
1356	4688	3.5	Impulses	0
1357	4688	4	Impulses	1
1358	4688	4.5	Impulses	0
1359	4688	5	Impulses	2
1360	4688	5.5	Impulses	0
1361	4688	6	Impulses	0
1362	4688	6.5	Impulses	1
1363	4688	7	Impulses	3
1364	4688	7.5	Impulses	0
1365	4688	8	Impulses	0
1366	4688	8.5	Impulses	0
1367	4688	9	Impulses	0
1368	4688	9.5	Impulses	0
1369	4688	10	Impulses	0
1370	4688	10.5	Impulses	0
1371	4688	11	Impulses	1
1372	4688	11.5	Impulses	0
1373	4688	12	Impulses	0
1374	4688	12.5	Impulses	0
1375	4688	13	Impulses	1
1376	4688	13.5	Impulses	0
1377	4688	14	Impulses	0
1378	4688	14.5	Impulses	0
1379	4688	15	Impulses	0
1380	4688	15.5	Impulses	0
1381	4688	16	Impulses	0
1382	4688	16.5	Impulses	0
1383	4688	17	Impulses	0
1384	4688	17.5	Impulses	0
1385	4688	18	Impulses	0
1386	4688	18.5	Impulses	0
1387	4688	19	Impulses	0
1388	4688	19.5	Impulses	0
1389	4688	20	Impulses	0
1390	4688	20.5	Impulses	0
1391	4688	21	Impulses	0
1392	4688	21.5	Impulses	0
1393	4688	22	Impulses	0
1394	4688	22.5	Impulses	0
1395	4688	23	Impulses	0
1396	4688	23.5	Impulses	0
1397	4688	24	Impulses	0
1398	4688	24.5	Impulses	0
1399	4688	25	Impulses	0
1400	4688	25.5	Impulses	0
1401	4688	26	Impulses	0
1402	4688	26.5	Impulses	0
1403	4688	27	Impulses	0
1404	4688	27.5	Impulses	0
1405	4688	28	Impulses	0
1406	4688	28.5	Impulses	0
1407	4688	29	Impulses	1
1408	4688	29.5	Impulses	2
1409	4688	30	Impulses	1
1410	4688	30.5	Impulses	1
1411	4688	31	Impulses	2
1412	4688	31.5	Impulses	0
1413	4688	32	Impulses	0
1414	4688	32.5	Impulses	0
1415	4688	33	Impulses	1
1416	4688	33.5	Impulses	0
1417	4688	34	Impulses	1
1418	4688	34.5	Impulses	0
1419	4688	35	Impulses	0
1420	4688	35.5	Impulses	0
1421	4688	36	Impulses	0
1422	4688	36.5	Impulses	0
1423	4688	37	Impulses	0
1424	4688	37.5	Impulses	1
1425	4688	38	Impulses	0
1426	4688	38.5	Impulses	0
1427	4688	39	Impulses	0
1428	4688	39.5	Impulses	0
1429	4688	40	Impulses	1
1430	4688	40.5	Impulses	0
1431	4688	41	Impulses	0
1432	4688	41.5	Impulses	0
1433	4688	42	Impulses	0
1434	4688	42.5	Impulses	0
1435	4688	43	Impulses	0
1436	4688	43.5	Impulses	0
1437	4688	44	Impulses	0
1438	4688	44.5	Impulses	0
1439	4688	45	Impulses	0
1440	4688	45.5	Impulses	0
1441	4688	46	Impulses	0
1442	4688	46.5	Impulses	0
1443	4688	47	Impulses	0
1444	4688	47.5	Impulses	0
1445	4688	48	Impulses	0
1446	4688	48.5	Impulses	0
1447	4688	49	Impulses	0
1448	4688	49.5	Impulses	0
1449	4688	50	Impulses	0
1450	4688	50.5	Impulses	0
1451	4688	51	Impulses	0
1452	4688	51.5	Impulses	0
1453	4688	52	Impulses	0
1454	4688	52.5	Impulses	0
1455	4688	53	Impulses	1
1456	4688	53.5	Impulses	1
1457	4688	54	Impulses	1
1458	4688	54.5	Impulses	0
1459	4688	55	Impulses	5
1460	4688	55.5	Impulses	0
1461	4688	56	Impulses	0
1462	4688	56.5	Impulses	0
1463	4688	57	Impulses	0
1464	4688	57.5	Impulses	3
1465	4688	58	Impulses	0
1466	4688	58.5	Impulses	0
1467	4688	59	Impulses	0
1468	4688	59.5	Impulses	0
1469	4688	60	Impulses	0
1470	4688	60.5	Impulses	0
1471	4688	61	Impulses	1
1472	4688	61.5	Impulses	0
1473	4688	62	Impulses	0
1474	4688	62.5	Impulses	0
1475	4688	63	Impulses	0
1476	4688	63.5	Impulses	0
1477	4688	64	Impulses	0
1478	4688	64.5	Impulses	0
1479	4688	65	Impulses	0
1480	4688	65.5	Impulses	0
1481	4688	66	Impulses	0
1482	4688	66.5	Impulses	0
1483	4688	67	Impulses	0
1484	4688	67.5	Impulses	0
1485	4688	68	Impulses	0
1486	4688	68.5	Impulses	0
1487	4688	69	Impulses	0
1488	4688	69.5	Impulses	0
1489	4688	70	Impulses	0
1490	4688	70.5	Impulses	0
1491	4688	71	Impulses	0
1492	4688	71.5	Impulses	0
1493	4688	72	Impulses	0
1494	4688	72.5	Impulses	0
1495	4688	73	Impulses	0
1496	4688	73.5	Impulses	0
1497	4688	74	Impulses	0
1498	4688	74.5	Impulses	0
1499	4688	75	Impulses	0
1500	4688	75.5	Impulses	0
1501	4688	76	Impulses	0
1502	4688	76.5	Impulses	0
1503	4688	77	Impulses	0
1504	4688	77.5	Impulses	0
1505	4688	78	Impulses	0
1506	4688	78.5	Impulses	3
1507	4688	79	Impulses	3
1508	4688	79.5	Impulses	0
1509	4688	80	Impulses	0
1510	4688	80.5	Impulses	0
1511	4688	81	Impulses	0
1512	4688	81.5	Impulses	0
1513	4688	82	Impulses	0
1514	4688	82.5	Impulses	0
1515	4688	83	Impulses	0
1516	4688	83.5	Impulses	0
1517	4688	84	Impulses	0
1518	4688	84.5	Impulses	1
1519	4688	85	Impulses	0
1520	4688	85.5	Impulses	0
1521	4688	86	Impulses	0
1522	4688	86.5	Impulses	0
1523	4688	87	Impulses	0
1524	4688	87.5	Impulses	0
1525	4688	88	Impulses	0
1526	4688	88.5	Impulses	0
1527	4688	89	Impulses	0
1528	4688	89.5	Impulses	0
1529	4688	90	Impulses	0
1530	4688	90.5	Impulses	0
1531	4688	91	Impulses	0
1532	4688	91.5	Impulses	0
1533	4688	92	Impulses	0
1534	4688	92.5	Impulses	0
1535	4688	93	Impulses	0
1536	4688	93.5	Impulses	0
1537	4688	94	Impulses	0
1538	4688	94.5	Impulses	0
1539	4688	95	Impulses	0
1540	4688	95.5	Impulses	0
1541	4688	96	Impulses	0
1542	4688	96.5	Impulses	0
1543	4688	97	Impulses	0
1544	4688	97.5	Impulses	0
1545	4688	98	Impulses	0
1546	4688	98.5	Impulses	0
1547	4688	99	Impulses	1
1548	4688	99.5	Impulses	0
1549	4688	100	Impulses	0
1550	4688	100.5	Impulses	0
1551	4688	101	Impulses	0
1552	4688	101.5	Impulses	1
1553	4688	102	Impulses	0
1554	4688	102.5	Impulses	1
1555	4688	103	Impulses	2
1556	4688	103.5	Impulses	0
1557	4688	104	Impulses	0
1558	4688	104.5	Impulses	0
1559	4688	105	Impulses	1
1560	4688	105.5	Impulses	0
1561	4688	106	Impulses	0
1562	4688	106.5	Impulses	0
1563	4688	107	Impulses	0
1564	4688	107.5	Impulses	0
1565	4688	108	Impulses	0
1566	4688	108.5	Impulses	0
1567	4688	109	Impulses	0
1568	4688	109.5	Impulses	1
1569	4688	110	Impulses	0
1570	4688	110.5	Impulses	0
1571	4688	111	Impulses	1
1572	4688	111.5	Impulses	0
1573	4688	112	Impulses	0
1574	4688	112.5	Impulses	0
1575	4688	113	Impulses	0
1576	4688	113.5	Impulses	0
1577	4688	114	Impulses	0
1578	4688	114.5	Impulses	0
1579	4688	115	Impulses	0
1580	4688	115.5	Impulses	0
1581	4688	116	Impulses	0
1582	4688	116.5	Impulses	0
1583	4688	117	Impulses	0
1584	4688	117.5	Impulses	0
1585	4688	118	Impulses	0
1586	4688	118.5	Impulses	0
1587	4688	119	Impulses	0
1588	4688	119.5	Impulses	0
1589	4688	120	Impulses	0
1590	4688	120.5	Impulses	0
1591	4688	121	Impulses	0
1592	4688	121.5	Impulses	0
1593	4688	122	Impulses	0
1594	4688	122.5	Impulses	0
1595	4688	123	Impulses	0
1596	4688	123.5	Impulses	0
1597	4688	124	Impulses	0
1598	4688	124.5	Impulses	0
1599	4688	125	Impulses	0
1600	4688	125.5	Impulses	1
1601	4688	126	Impulses	1
1602	4688	126.5	Impulses	1
1603	4688	127	Impulses	3
1604	4688	127.5	Impulses	0
1605	4688	128	Impulses	0
1606	4688	128.5	Impulses	0
1607	4688	129	Impulses	0
1608	4688	129.5	Impulses	0
1609	4688	130	Impulses	0
1610	4688	130.5	Impulses	0
1611	4688	131	Impulses	0
1612	4688	131.5	Impulses	0
1613	4688	132	Impulses	0
1614	4688	132.5	Impulses	0
1615	4688	133	Impulses	0
1616	4688	133.5	Impulses	0
1617	4688	134	Impulses	0
1618	4688	134.5	Impulses	0
1619	4688	135	Impulses	0
1620	4688	135.5	Impulses	0
1621	4688	136	Impulses	0
1622	4688	136.5	Impulses	0
1623	4688	137	Impulses	0
1624	4688	137.5	Impulses	0
1625	4688	138	Impulses	0
1626	4688	138.5	Impulses	0
1627	4688	139	Impulses	0
1628	4688	139.5	Impulses	0
1629	4688	140	Impulses	0
1630	4688	140.5	Impulses	0
1631	4688	141	Impulses	0
1632	4688	141.5	Impulses	0
1633	4688	142	Impulses	0
1634	4688	142.5	Impulses	0
1635	4688	143	Impulses	0
1636	4688	143.5	Impulses	0
1637	4688	144	Impulses	0
1638	4688	144.5	Impulses	0
1639	4688	145	Impulses	0
1640	4688	145.5	Impulses	0
1641	4688	146	Impulses	0
1642	4688	146.5	Impulses	0
1643	4688	147	Impulses	0
1644	4688	147.5	Impulses	0
1645	4688	148	Impulses	0
1646	4688	148.5	Impulses	0
1647	4688	149	Impulses	0
1648	4688	149.5	Impulses	0
1649	4688	150	Impulses	0
1650	4688	150.5	Impulses	3
1651	4688	151	Impulses	4
1652	4688	151.5	Impulses	0
1653	4688	152	Impulses	0
1654	4688	152.5	Impulses	0
1655	4688	153	Impulses	0
1656	4688	153.5	Impulses	0
1657	4688	154	Impulses	0
1658	4688	154.5	Impulses	0
1659	4688	155	Impulses	0
1660	4688	155.5	Impulses	0
1661	4688	156	Impulses	0
1662	4688	156.5	Impulses	0
1663	4688	157	Impulses	0
1664	4688	157.5	Impulses	0
1665	4688	158	Impulses	0
1666	4688	158.5	Impulses	0
1667	4688	159	Impulses	0
1668	4688	159.5	Impulses	0
1669	4688	160	Impulses	0
1670	4688	160.5	Impulses	0
1671	4688	161	Impulses	0
1672	4688	161.5	Impulses	0
1673	4688	162	Impulses	0
1674	4688	162.5	Impulses	0
1675	4688	163	Impulses	0
1676	4688	163.5	Impulses	0
1677	4688	164	Impulses	0
1678	4688	164.5	Impulses	0
1679	4688	165	Impulses	0
1680	4688	165.5	Impulses	0
1681	4688	166	Impulses	0
1682	4688	166.5	Impulses	0
1683	4688	167	Impulses	0
1684	4688	167.5	Impulses	0
1685	4688	168	Impulses	0
1686	1322	0	Cortisol	0
1687	1322	0.5	Cortisol	0
1688	1322	1	Cortisol	0
1689	1322	1.5	Cortisol	0
1690	1322	2	Cortisol	0
1691	1322	2.5	Cortisol	0
1692	1322	3	Cortisol	0
1693	1322	3.5	Cortisol	0
1694	1322	4	Cortisol	0
1695	1322	4.5	Cortisol	0
1696	1322	5	Cortisol	0
1697	1322	5.5	Cortisol	0
1698	1322	6	Cortisol	0
1699	1322	6.5	Cortisol	0
1700	1322	7	Cortisol	0
1701	1322	7.5	Cortisol	0
1702	1322	8	Cortisol	0
1703	1322	8.5	Cortisol	0
1704	1322	9	Cortisol	0
1705	1322	9.5	Cortisol	0.930725672643088
1706	1322	10	Cortisol	4.45347881632977
1707	1322	10.5	Cortisol	6.28794961280924
1708	1322	11	Cortisol	6.79719772266763
1709	1322	11.5	Cortisol	7.19693367288924
1710	1322	12	Cortisol	5.6492563540673
1711	1322	12.5	Cortisol	6.29585338433648
1712	1322	13	Cortisol	6.80340181368066
1713	1322	13.5	Cortisol	6.27107792154452
1714	1322	14	Cortisol	8.64540557934974
1715	1322	14.5	Cortisol	7.71696473256531
1716	1322	15	Cortisol	7.91890776089553
1717	1322	15.5	Cortisol	9.00814926650392
1718	1322	16	Cortisol	7.07097588989649
1719	1322	16.5	Cortisol	6.48111105773141
1720	1322	17	Cortisol	6.01809475070302
1721	1322	17.5	Cortisol	4.72392293093617
1722	1322	18	Cortisol	3.70805857698032
1723	1322	18.5	Cortisol	2.91065256807491
1724	1322	19	Cortisol	2.284726143388
1725	1322	19.5	Cortisol	1.79340317272325
1726	1322	20	Cortisol	1.40773761846328
1727	1322	20.5	Cortisol	1.10500819479842
1728	1322	21	Cortisol	0.867379754974916
1729	1322	21.5	Cortisol	0.680852542887788
1730	1322	22	Cortisol	0.534437404721503
1731	1322	22.5	Cortisol	0.419508368660862
1732	1322	23	Cortisol	0.329294450241942
1733	1322	23.5	Cortisol	0.258480743319339
1734	1322	24	Cortisol	0.202895295131239
1735	1322	24.5	Cortisol	0.159263317869423
1736	1322	25	Cortisol	0.12501425625651
1737	1322	25.5	Cortisol	0.0981303446169687
1738	1322	26	Cortisol	0.0770277312603984
1739	1322	26.5	Cortisol	0.0604631666818602
1740	1322	27	Cortisol	0.0474607581630531
1741	1322	27.5	Cortisol	0.0372544755597063
1742	1322	28	Cortisol	0.0292430210335155
1743	1322	28.5	Cortisol	0.0229544039023206
1744	1322	29	Cortisol	0.0180181335542242
1745	1322	29.5	Cortisol	0.0141433921856294
1746	1322	30	Cortisol	0.0111019014213947
1747	1322	30.5	Cortisol	0.00871447341293404
1748	1322	31	Cortisol	1.86829179936536
1749	1322	31.5	Cortisol	4.2586987059886
1750	1322	32	Cortisol	3.34287931754774
1751	1322	32.5	Cortisol	2.62400392776656
1752	1322	33	Cortisol	2.05972036644903
1753	1322	33.5	Cortisol	1.61678416067613
1754	1322	34	Cortisol	2.19982562659449
1755	1322	34.5	Cortisol	9.17256561872933
1756	1322	35	Cortisol	9.99221205505964
1757	1322	35.5	Cortisol	8.77414482987038
1758	1322	36	Cortisol	8.74874469611582
1759	1322	36.5	Cortisol	7.798081106364
1760	1322	37	Cortisol	8.9133059933994
1761	1322	37.5	Cortisol	7.92725402868991
1762	1322	38	Cortisol	10.8761520416786
1763	1322	38.5	Cortisol	11.3294477254122
1764	1322	39	Cortisol	9.82381229256799
1765	1322	39.5	Cortisol	8.64195889186972
1766	1322	40	Cortisol	6.78353357144171
1767	1322	40.5	Cortisol	7.18620795320854
1768	1322	41	Cortisol	7.5022885110141
1769	1322	41.5	Cortisol	5.88894562145908
1770	1322	42	Cortisol	4.62254690439976
1771	1322	42.5	Cortisol	3.62848313720403
1772	1322	43	Cortisol	2.84818956935682
1773	1322	43.5	Cortisol	2.2356956106027
1774	1322	44	Cortisol	1.75491649749876
1775	1322	44.5	Cortisol	1.37752737831922
1776	1322	45	Cortisol	1.08129456912827
1777	1322	45.5	Cortisol	0.84876566783949
1778	1322	46	Cortisol	0.66624135501189
1779	1322	46.5	Cortisol	0.522968305560658
1780	1322	47	Cortisol	0.410505662195204
1781	1322	47.5	Cortisol	0.322227746696166
1782	1322	48	Cortisol	0.252933711524581
1783	1322	48.5	Cortisol	0.198541134590508
1784	1322	49	Cortisol	0.155845505476068
1785	1322	49.5	Cortisol	0.122331433368632
1786	1322	50	Cortisol	0.0960244541176194
1787	1322	50.5	Cortisol	0.0753747057046352
1788	1322	51	Cortisol	0.0591656189276676
1789	1322	51.5	Cortisol	0.0464422438584553
1790	1322	52	Cortisol	0.0364549894634773
1791	1322	52.5	Cortisol	0.0286154618375591
1792	1322	53	Cortisol	0.0224617992825691
1793	1322	53.5	Cortisol	0.948357134608458
1794	1322	54	Cortisol	0.744415998829276
1795	1322	54.5	Cortisol	0.58433174496207
1796	1322	55	Cortisol	2.32012443762621
1797	1322	55.5	Cortisol	5.54409186879981
1798	1322	56	Cortisol	4.35185283634505
1799	1322	56.5	Cortisol	3.41600095333634
1800	1322	57	Cortisol	2.68140099217951
1801	1322	57.5	Cortisol	5.82767706829581
1802	1322	58	Cortisol	6.4359053008005
1803	1322	58.5	Cortisol	6.91333601829395
1804	1322	59	Cortisol	7.28809680351375
1805	1322	59.5	Cortisol	7.58226649346564
1806	1322	60	Cortisol	8.7439016152808
1807	1322	60.5	Cortisol	8.72500518704806
1808	1322	61	Cortisol	6.84872102932885
1809	1322	61.5	Cortisol	6.30665138638363
1810	1322	62	Cortisol	7.74260341294036
1811	1322	62.5	Cortisol	9.80048427123141
1812	1322	63	Cortisol	8.62364748610257
1813	1322	63.5	Cortisol	10.4920626648568
1814	1322	64	Cortisol	11.0279555273231
1815	1322	64.5	Cortisol	10.5178806896032
1816	1322	65	Cortisol	13.8403984872463
1817	1322	65.5	Cortisol	10.8640655382768
1818	1322	66	Cortisol	8.52778336756226
1819	1322	66.5	Cortisol	6.69391112450954
1820	1322	67	Cortisol	5.2544071784555
1821	1322	67.5	Cortisol	4.12446390211486
1822	1322	68	Cortisol	3.23751127426879
1823	1322	68.5	Cortisol	2.54129494154211
1824	1322	69	Cortisol	1.99479768031577
1825	1322	69.5	Cortisol	1.56582288830217
1826	1322	70	Cortisol	1.22909773844475
1827	1322	70.5	Cortisol	0.964784243438952
1828	1322	71	Cortisol	0.757310511014265
1829	1322	71.5	Cortisol	0.594453333989359
1830	1322	72	Cortisol	0.466618066369884
1831	1322	72.5	Cortisol	0.366273359763286
1832	1322	73	Cortisol	0.287507457900143
1833	1322	73.5	Cortisol	0.22567990858419
1834	1322	74	Cortisol	0.177148173861485
1835	1322	74.5	Cortisol	0.139053031788837
1836	1322	75	Cortisol	0.10915012685813
1837	1322	75.5	Cortisol	0.0856777449573187
1838	1322	76	Cortisol	0.0672530228985674
1839	1322	76.5	Cortisol	0.0527904777518175
1840	1322	77	Cortisol	0.0414380561817766
1841	1322	77.5	Cortisol	0.0325269361682364
1842	1322	78	Cortisol	0.956257796347235
1843	1322	78.5	Cortisol	0.7506176488038
1844	1322	79	Cortisol	1.51992542280246
1845	1322	79.5	Cortisol	3.9852473924445
1846	1322	80	Cortisol	3.12823282491903
1847	1322	80.5	Cortisol	2.45551646943013
1848	1322	81	Cortisol	1.92746559131149
1849	1322	81.5	Cortisol	7.09732438321359
1850	1322	82	Cortisol	8.36324473803096
1851	1322	82.5	Cortisol	7.49548166795216
1852	1322	83	Cortisol	6.81432824063432
1853	1322	83.5	Cortisol	5.34892898306362
1854	1322	84	Cortisol	4.19865909822898
1855	1322	84.5	Cortisol	6.08792805125932
1856	1322	85	Cortisol	6.64019015126358
1857	1322	85.5	Cortisol	5.21223872682732
1858	1322	86	Cortisol	4.09136363967962
1859	1322	86.5	Cortisol	3.21152911625781
1860	1322	87	Cortisol	2.52090016261163
1861	1322	87.5	Cortisol	6.63241709587384
1862	1322	88	Cortisol	6.13686291451211
1863	1322	88.5	Cortisol	6.67860173037923
1864	1322	89	Cortisol	7.10384136532415
1865	1322	89.5	Cortisol	5.57618324627864
1866	1322	90	Cortisol	4.37704306684779
1867	1322	90.5	Cortisol	3.43577410620895
1868	1322	91	Cortisol	2.69692199245304
1869	1322	91.5	Cortisol	2.11695763706723
1870	1322	92	Cortisol	1.66171274129476
1871	1322	92.5	Cortisol	1.30436678856114
1872	1322	93	Cortisol	1.02386692767104
1873	1322	93.5	Cortisol	0.8036876550153
1874	1322	94	Cortisol	0.630857223109288
1875	1322	94.5	Cortisol	0.495193416827568
1876	1322	95	Cortisol	0.388703673488543
1877	1322	95.5	Cortisol	0.305114205175509
1878	1322	96	Cortisol	0.239500381780226
1879	1322	96.5	Cortisol	0.187996598978009
1880	1322	97	Cortisol	0.147568538156779
1881	1322	97.5	Cortisol	0.115834401112096
1882	1322	98	Cortisol	0.0909245876430855
1883	1322	98.5	Cortisol	0.0713715490276904
1884	1322	99	Cortisol	0.0560233281519797
1885	1322	99.5	Cortisol	0.0439756925551202
1886	1322	100	Cortisol	0.0345188620436166
1887	1322	100.5	Cortisol	0.0270956923598808
1888	1322	101	Cortisol	0.0212688513176833
1889	1322	101.5	Cortisol	0.0166950536035577
1890	1322	102	Cortisol	0.0131048363008644
1891	1322	102.5	Cortisol	0.0102866836220195
1892	1322	103	Cortisol	0.938800238208821
1893	1322	103.5	Cortisol	2.59836562738931
1894	1322	104	Cortisol	2.03959549967984
1895	1322	104.5	Cortisol	1.60098708144239
1896	1322	105	Cortisol	1.25669998553525
1897	1322	105.5	Cortisol	1.91717638917321
1898	1322	106	Cortisol	2.43561947751493
1899	1322	106.5	Cortisol	2.8425730558242
1900	1322	107	Cortisol	4.09273825543337
1901	1322	107.5	Cortisol	4.14333379798091
1902	1322	108	Cortisol	5.11377460532099
1903	1322	108.5	Cortisol	7.73697659974317
1904	1322	109	Cortisol	6.07316479544855
1905	1322	109.5	Cortisol	7.55932735852872
1906	1322	110	Cortisol	5.93371844922106
1907	1322	110.5	Cortisol	10.2420455161597
1908	1322	111	Cortisol	8.97025241286707
1909	1322	111.5	Cortisol	10.7641313226869
1910	1322	112	Cortisol	10.310791027236
1911	1322	112.5	Cortisol	11.8163914419685
1912	1322	113	Cortisol	11.1367660098006
1913	1322	113.5	Cortisol	8.74184048431967
1914	1322	114	Cortisol	6.86193595035035
1915	1322	114.5	Cortisol	5.38629880871992
1916	1322	115	Cortisol	4.22799266369374
1917	1322	115.5	Cortisol	3.31877651037641
1918	1322	116	Cortisol	2.60508435135356
1919	1322	116.5	Cortisol	2.04486938377706
1920	1322	117	Cortisol	1.60512683381486
1921	1322	117.5	Cortisol	1.25994949754376
1922	1322	118	Cortisol	0.989001431486795
1923	1322	118.5	Cortisol	0.77631987106607
1924	1322	119	Cortisol	0.609374792618879
1925	1322	119.5	Cortisol	0.478330713561883
1926	1322	120	Cortisol	0.375467240043383
1927	1322	120.5	Cortisol	0.294724223949624
1928	1322	121	Cortisol	0.231344732426381
1929	1322	121.5	Cortisol	0.181594795650668
1930	1322	122	Cortisol	0.142543421938089
1931	1322	122.5	Cortisol	0.111889919890142
1932	1322	123	Cortisol	0.0878283543554891
1933	1322	123.5	Cortisol	0.0689411506985355
1934	1322	124	Cortisol	0.0541155791260836
1935	1322	124.5	Cortisol	0.0424781987895312
1936	1322	125	Cortisol	0.96406907211404
1937	1322	125.5	Cortisol	0.756749134970641
1938	1322	126	Cortisol	0.594012680049
1939	1322	126.5	Cortisol	0.466272173634774
1940	1322	127	Cortisol	2.22745319542877
1941	1322	127.5	Cortisol	2.67917225970352
1942	1322	128	Cortisol	2.10302492696099
1943	1322	128.5	Cortisol	1.65077621545272
1944	1322	129	Cortisol	1.29578212724387
1945	1322	129.5	Cortisol	1.01712837001602
1946	1322	130	Cortisol	0.79839820239838
1947	1322	130.5	Cortisol	0.62670525017695
1948	1322	131	Cortisol	0.491934312251089
1949	1322	131.5	Cortisol	0.38614542881462
1950	1322	132	Cortisol	0.303106102747963
1951	1322	132.5	Cortisol	0.237924115287572
1952	1322	133	Cortisol	0.186759303498564
1953	1322	133.5	Cortisol	0.146597319070038
1954	1322	134	Cortisol	0.115072039550029
1955	1322	134.5	Cortisol	0.0903261694702422
1956	1322	135	Cortisol	0.0709018187482439
1957	1322	135.5	Cortisol	0.0556546118505001
1958	1322	136	Cortisol	0.0436862675022219
1959	1322	136.5	Cortisol	0.0342916769126391
1960	1322	137	Cortisol	0.0269173626568353
1961	1322	137.5	Cortisol	0.0211288708407416
1962	1322	138	Cortisol	0.0165851754756284
1963	1322	138.5	Cortisol	0.0130185871091127
1964	1322	139	Cortisol	0.0102189820401122
1965	1322	139.5	Cortisol	0.00802142299013681
1966	1322	140	Cortisol	0.00629644190919714
1967	1322	140.5	Cortisol	0.00494241243288655
1968	1322	141	Cortisol	0.00387956261790816
1969	1322	141.5	Cortisol	0.00304527521947012
1970	1322	142	Cortisol	0.00239039862883283
1971	1322	142.5	Cortisol	0.00187635113181006
1972	1322	143	Cortisol	0.00147284788711745
1973	1322	143.5	Cortisol	0.00115611671067861
1974	1322	144	Cortisol	0.000907497549747819
1975	1322	144.5	Cortisol	0.000712343135594752
1976	1322	145	Cortisol	0.000559156047275248
1977	1322	145.5	Cortisol	0.000438911347048268
1978	1322	146	Cortisol	0.000344524880856552
1979	1322	146.5	Cortisol	0.000270435919069934
1980	1322	147	Cortisol	0.000212279548987496
1981	1322	147.5	Cortisol	0.000166629518272985
1982	1322	148	Cortisol	0.930856469022166
1983	1322	148.5	Cortisol	0.730678794798038
1984	1322	149	Cortisol	0.573548682245662
1985	1322	149.5	Cortisol	0.450208892399376
1986	1322	150	Cortisol	1.28411859824771
1987	1322	150.5	Cortisol	2.86942439050873
1988	1322	151	Cortisol	3.1830896247607
1989	1322	151.5	Cortisol	4.36002783710288
1990	1322	152	Cortisol	3.42241794661081
1991	1322	152.5	Cortisol	2.6864380317963
1992	1322	153	Cortisol	2.1087282182553
1993	1322	153.5	Cortisol	1.6552530323928
1994	1322	154	Cortisol	1.29929621917444
1995	1322	154.5	Cortisol	1.01988676783791
1996	1322	155	Cortisol	0.800563415686514
1997	1322	155.5	Cortisol	0.628404841347559
1998	1322	156	Cortisol	0.493268411835201
1999	1322	156.5	Cortisol	0.387192634596284
[truncated: 6,426 more rows]
