# Supplementary material for: From work stress to disease: A computational model
Source: PLoS One. 2022 Feb 16;17(2):e0263966. doi: 10.1371/journal.pone.0263966 (PMC8849534; doi:10.1371/journal.pone.0263966)
Supplement: S1 Data — Zip file with data used in S5 and S6 Scripts. (ZIP) [file pone.0263966.s009.zip › figureData/data_figure9a_odds_noanti.csv]

day	OR	lower	upper	rhoR	epsL	epsD
40	17.6544266413489	14.3246597798846	22.0001630120803	0.3	10	400
80	23.0693949593147	17.7055360391719	30.5532994414154	0.3	10	400
120	24.5800394256081	18.3598376526538	33.5532946170984	0.3	10	400
160	31.3115253347604	22.2658352538575	45.1363857485929	0.3	10	400
200	33.2539528049876	23.1775599086865	49.0309491062717	0.3	10	400
40	10.9336538288216	9.6916122422208	12.3895738167745	0.3	20	400
80	10.7038080364429	9.49306211311596	12.1214901659844	0.3	20	400
120	11.097065064206	9.80816048251642	12.6124989091116	0.3	20	400
160	10.9709983971074	9.68782851216219	12.4812385969885	0.3	20	400
200	11.0614792393549	9.74893226880097	12.609911255393	0.3	20	400
40	9.15886411478586	7.78004672738103	10.864479338084	0.3	30	400
80	10.1765769193189	8.80151480511232	11.8371798236176	0.3	30	400
120	10.5043929758209	9.1460191955907	12.1311311640801	0.3	30	400
160	11.2051064828973	9.76548423099267	12.9271534085569	0.3	30	400
200	11.5509850539763	10.0851820005782	13.3007085177668	0.3	30	400
40	7.93930558630119	7.14975176365062	8.84582185263599	0.6	10	400
80	7.6789820945156	6.90560729927277	8.56815457148602	0.6	10	400
120	7.54364425613493	6.76519746220207	8.44176904449125	0.6	10	400
160	7.69022167590159	6.86499291815823	8.64801590105629	0.6	10	400
200	7.94126145125832	7.05879423250853	8.97118873340386	0.6	10	400
40	1.53529173176917	1.25929346428837	1.88375913295216	0.6	20	400
80	2.3488127033429	2.01579752932433	2.75410952973029	0.6	20	400
120	2.95454165733475	2.58450018757162	3.3954819137742	0.6	20	400
160	3.31497672746174	2.92194606803679	3.77899847278678	0.6	20	400
200	3.67255725643596	3.25229673575301	4.16584601731969	0.6	20	400
40	2.22308250095643	0.932502339455187	6.68662340858366	0.6	30	400
80	1.24655571833979	0.735667758923077	2.16499926110997	0.6	30	400
120	1.1898683068701	0.737700930000714	1.95014813051688	0.6	30	400
160	1.11744053924734	0.734107489513397	1.71446187847976	0.6	30	400
200	1.10630710201069	0.739901897956513	1.66513240768089	0.6	30	400
40	4.40175731000794	3.91304874495484	4.97258341917457	0.9	10	400
80	4.76792276083936	4.33081543911828	5.2637841730328	0.9	10	400
120	5.00584888900203	4.5668397493821	5.50101670800301	0.9	10	400
160	4.99221370718534	4.56876450757694	5.46781855663555	0.9	10	400
200	4.98259297549725	4.56730433691729	5.44801504116175	0.9	10	400
40	1.29550153451311	0.713972811939963	2.43925115080028	0.9	20	400
80	1.11256242983654	0.730880016616222	1.70650505576173	0.9	20	400
120	1.01536955183878	0.727082622374163	1.41903801896057	0.9	20	400
160	0.961462422290513	0.70805397155925	1.30378502344015	0.9	20	400
200	0.898922338920281	0.67189253828635	1.19854991136648	0.9	20	400
40	1	1	1	0.9	30	400
80	1	1	1	0.9	30	400
120	1	1	1	0.9	30	400
160	19.8988296876098	0.680051243593299	100	0.9	30	400
200	9.53679667621638	1.468405579593	100	0.9	30	400
40	28.8174874695038	20.7310491539064	41.0166325764918	0.3	10	100
80	38.9715790054215	25.7701572125066	60.9914812706963	0.3	10	100
120	44.5753571990651	27.9367207752561	74.1925405376364	0.3	10	100
160	49.0851309392412	29.43587372269	85.9968453009832	0.3	10	100
200	50.1173116163649	29.5786180558562	89.4783415632892	0.3	10	100
40	10.9974395741901	9.70994890806291	12.5130072126086	0.3	20	100
80	11.5158163535212	10.0916732434982	13.2077253530642	0.3	20	100
120	11.5201051435762	10.0616018791525	13.2600275949639	0.3	20	100
160	11.580981035359	10.0840293860753	13.373537004816	0.3	20	100
200	11.4662577637122	9.97033369716404	13.2607188829357	0.3	20	100
40	10.7262683739489	9.37490342792591	12.3371479510662	0.3	30	100
80	11.2110742943522	9.84442509658857	12.8314342574093	0.3	30	100
120	10.8781464513155	9.5930446376877	12.3940196572961	0.3	30	100
160	10.295561267026	9.11794272310432	11.6773436964158	0.3	30	100
200	10.4063377260565	9.22058038927605	11.7969149721035	0.3	30	100
40	7.7647411908222	6.93044573772001	8.73324663785319	0.6	10	100
80	8.08210251379904	7.13169150365236	9.20196260242004	0.6	10	100
120	8.33465759831053	7.29854368831101	9.56772855625367	0.6	10	100
160	8.40152183753129	7.31840896095564	9.69950548160799	0.6	10	100
200	8.75512097765103	7.57386186581696	10.1834088992388	0.6	10	100
40	3.43408878015073	3.02648433722438	3.91553720408075	0.6	20	100
80	4.10549833585276	3.66818834110252	4.6127195342532	0.6	20	100
120	4.69439011196385	4.20787915738985	5.25626404359868	0.6	20	100
160	4.69605877085489	4.23041692365896	5.2302040189957	0.6	20	100
200	4.83635382648487	4.36727170070832	5.37271583170197	0.6	20	100
40	1.11256242983654	0.730880016616222	1.70650505576173	0.6	30	100
80	1.04230857008113	0.750178213918549	1.45088880008835	0.6	30	100
120	0.973150726736637	0.714212136937653	1.32471698971007	0.6	30	100
160	0.877704446944101	0.6594414658721	1.16349335809219	0.6	30	100
200	0.848158305400896	0.643478837768713	1.11264715725512	0.6	30	100
40	4.92593655875737	4.51145468246218	5.39098871095101	0.9	10	100
80	4.86648423869543	4.47086155964673	5.30847103830436	0.9	10	100
120	4.75338408109022	4.37118885750533	5.17974822982743	0.9	10	100
160	4.81996157630963	4.42869874860115	5.2569285499845	0.9	10	100
200	4.82666566411826	4.43236096250661	5.26734760231847	0.9	10	100
40	0.937356867725474	0.687250091388604	1.27548144814213	0.9	20	100
80	0.85482026928239	0.665088807330916	1.09457538134882	0.9	20	100
120	0.915635733421836	0.732781636500504	1.14222449750362	0.9	20	100
160	0.932776691926246	0.76432528813555	1.13717133455912	0.9	20	100
200	1.01393806991246	0.84122389380759	1.22237665932767	0.9	20	100
40	1	1	1	0.9	30	100
80	9.53679667621638	1.468405579593	100	0.9	30	100
120	9.53679667621638	1.468405579593	100	0.9	30	100
160	2.14013531410976	0.837045329073988	7.11805288140462	0.9	30	100
200	1.5592120951238	0.689203516988513	3.97554149388236	0.9	30	100
40	14.7665890514515	12.5916670517872	17.4378710492539	0.3	10	1000
80	16.9671697816575	13.9537284728683	20.8354144456109	0.3	10	1000
120	18.1968355411761	14.6092402363438	22.9405909464668	0.3	10	1000
160	20.121335143708	15.7899530718881	26.0089136476723	0.3	10	1000
200	22.2447932242741	17.1226772882568	29.3690519561206	0.3	10	1000
40	11.5779314261183	10.1512265861246	13.2727125653141	0.3	20	1000
80	10.9286660817235	9.6803689684941	12.3933405091186	0.3	20	1000
120	10.8762851622855	9.6446877677727	12.319097878697	0.3	20	1000
160	10.9550713677942	9.70886754761164	12.4158280370372	0.3	20	1000
200	10.7476936611578	9.53018268936765	12.1736490740613	0.3	20	1000
40	4.86570615458119	3.96148705683291	6.05913408876017	0.3	30	1000
80	7.601972120204	6.43411750575491	9.05638538643962	0.3	30	1000
120	9.80748910374537	8.34297093508914	11.6145836224435	0.3	30	1000
160	9.79822562705614	8.44079728241578	11.4461077643905	0.3	30	1000
200	10.2390998658523	8.85240345120134	11.9144698639116	0.3	30	1000
40	7.70779196692147	6.86492178113437	8.6892154614789	0.6	10	1000
80	7.79347718645301	7.02078746732112	8.68032926723013	0.6	10	1000
120	7.67804773585209	6.92373009688224	8.54247156431579	0.6	10	1000
160	7.40890087858965	6.68393212825814	8.23904187987576	0.6	10	1000
200	7.57112947172976	6.81356845348116	8.44129255276885	0.6	10	1000
40	1.50690876831582	1.02226840069514	2.27600110731088	0.6	20	1000
80	1.3440944147372	1.06632532536625	1.70478619033962	0.6	20	1000
120	1.53302705259975	1.27902739049938	1.84719773084319	0.6	20	1000
160	1.84756736301544	1.57349535368174	2.18149462972929	0.6	20	1000
200	2.26800423186008	1.95076670139324	2.65256838921491	0.6	20	1000
40	1	1	1	0.6	30	1000
80	5.27002803125031	1.34179797299671	50.2750702668821	0.6	30	1000
120	1.13214952116969	0.585005810852599	2.23886083111521	0.6	30	1000
160	1.14210484093333	0.645860293918898	2.05496103490362	0.6	30	1000
200	1.29430518791893	0.748230261131657	2.30983688016638	0.6	30	1000
40	2.21624522564818	1.81290530294869	2.73844388842896	0.9	10	1000
80	3.57523178919193	3.15108278533704	4.07629536637084	0.9	10	1000
120	4.4573259714099	3.99096728375981	4.99672788253651	0.9	10	1000
160	4.80936133800322	4.34280509286662	5.34284766547769	0.9	10	1000
200	4.8094186415484	4.36747911171391	5.31092817265235	0.9	10	1000
40	1	1	1	0.9	20	1000
80	2.22308250095643	0.932502339455187	6.68662340858366	0.9	20	1000
120	1.24655571833979	0.735667758923077	2.16499926110997	0.9	20	1000
160	1.20163134348324	0.73404384267347	2.00273843020975	0.9	20	1000
200	1.05631763073553	0.699917354094717	1.60026346296549	0.9	20	1000
40	1	1	1	0.9	30	1000
80	1	1	1	0.9	30	1000
120	1	1	1	0.9	30	1000
160	1	1	1	0.9	30	1000
200	1	1	1	0.9	30	1000
