# Supplementary material for: From work stress to disease: A computational model
Source: PLoS One. 2022 Feb 16;17(2):e0263966. doi: 10.1371/journal.pone.0263966 (PMC8849534; doi:10.1371/journal.pone.0263966)
Supplement: S1 Data — Zip file with data used in S5 and S6 Scripts. (ZIP) [file pone.0263966.s009.zip › figureData/data_figure9b_odds_withanti.csv]

day	OR	lower	upper	rhoR	epsL	epsD
40	100	100	100	0.3	10	400
80	100	100	100	0.3	10	400
120	100	100	100	0.3	10	400
160	100	100	100	0.3	10	400
200	100	100	100	0.3	10	400
40	77.9319892889612	59.5561707331765	100	0.3	20	400
80	87.2493590908702	65.5144361788012	100	0.3	20	400
120	86.3264572451996	64.4620568592103	100	0.3	20	400
160	100	75.4873111836447	100	0.3	20	400
200	100	86.0429917168878	100	0.3	20	400
40	35.6086963706253	29.3338993335194	43.6537207105299	0.3	30	400
80	43.1566177735291	35.034635915965	53.7443363970021	0.3	30	400
120	48.6855481606418	39.1280397094139	61.28851855158	0.3	30	400
160	49.0753262889636	39.3737600429217	61.8915702889408	0.3	30	400
200	48.7339902814289	39.0857823088657	61.4835272634948	0.3	30	400
40	65.1379827533443	50.2986948794993	85.5733018067686	0.6	10	400
80	81.7329514513378	60.9598077074095	100	0.6	10	400
120	100	74.3303342131937	100	0.6	10	400
160	100	89.1766920684663	100	0.6	10	400
200	100	98.8206258777938	100	0.6	10	400
40	25.4811430464331	21.4106575963474	30.5783027738891	0.6	20	400
80	25.074916750049	21.1515433073299	29.9661560588349	0.6	20	400
120	24.7930304970172	20.9390108074025	29.5893932081558	0.6	20	400
160	26.8868319613189	22.5809592871032	32.2801752995186	0.6	20	400
200	28.758713954509	24.0334649123674	34.7112887570966	0.6	20	400
40	10.3071970848752	8.45672355530869	12.7009500566081	0.6	30	400
80	11.5992758048991	9.83447429145877	13.7832250333605	0.6	30	400
120	12.7929319087008	10.9234422924849	15.0848044123065	0.6	30	400
160	15.5008217737628	13.1763988969925	18.3647137568154	0.6	30	400
200	17.4762677644683	14.8109555129311	20.7721258465667	0.6	30	400
40	29.7061464298832	24.7711113514092	35.9392834082906	0.9	10	400
80	38.4600489940518	31.3084205638071	47.7438944172042	0.9	10	400
120	41.457226272857	33.4208703120377	52.0032369635829	0.9	10	400
160	45.9377903056231	36.5940350678424	58.3627308725589	0.9	10	400
200	50.9229667677258	40.1032755408305	65.4938242798312	0.9	10	400
40	9.85647257620155	8.25333456826772	11.8760029971946	0.9	20	400
80	13.8148332469606	11.7818232009994	16.3102655310364	0.9	20	400
120	18.9719916683576	16.0527095828899	22.5896722461996	0.9	20	400
160	20.0847450270779	17.0141357427798	23.8869706917171	0.9	20	400
200	21.021862411792	17.8012990211704	25.0132897773221	0.9	20	400
40	9.07428721011142	5.11560583917594	17.932469463336	0.9	30	400
80	9.07165076374469	6.05480981650484	14.3000943967198	0.9	30	400
120	8.02085097236004	5.8388793385772	11.3697208985564	0.9	30	400
160	8.29231182512518	6.21611989729775	11.3463014948469	0.9	30	400
200	7.96097983495182	6.12171833072012	10.5736970316274	0.9	30	400
40	100	100	100	0.3	10	100
80	100	100	100	0.3	10	100
120	100	100	100	0.3	10	100
160	100	100	100	0.3	10	100
200	100	100	100	0.3	10	100
40	96.7351703780722	71.2772773655449	100	0.3	20	100
80	100	94.7377946559813	100	0.3	20	100
120	100	100	100	0.3	20	100
160	100	100	100	0.3	20	100
200	100	100	100	0.3	20	100
40	44.5506559191235	36.0014975694222	55.7498324296713	0.3	30	100
80	47.107911010904	37.7998175259463	59.3976081952094	0.3	30	100
120	49.0823123950728	39.1979259744394	62.2021741391492	0.3	30	100
160	51.3636295580967	40.809789101439	65.4523743423432	0.3	30	100
200	51.6765684117113	41.0011887573996	65.948542698605	0.3	30	100
40	100	87.2456406599554	100	0.6	10	100
80	100	100	100	0.6	10	100
120	100	100	100	0.6	10	100
160	100	100	100	0.6	10	100
200	100	100	100	0.6	10	100
40	26.4894215324592	22.2679224418927	31.7709349479262	0.6	20	100
80	28.6454488950996	23.9119750054725	34.6141280652327	0.6	20	100
120	33.4451016537322	27.575468262756	40.9538291617078	0.6	20	100
160	35.2649033943515	28.9327998077061	43.4112753492342	0.6	20	100
200	36.8652306068637	30.1145113235258	45.5934335308738	0.6	20	100
40	14.9605949761844	12.7500137346182	17.6760357936492	0.6	30	100
80	19.3996494827062	16.4453926038913	23.0539464815437	0.6	30	100
120	20.5207737484915	17.3880225247695	24.3997879414157	0.6	30	100
160	20.8007642118203	17.6453421103802	24.7039787238114	0.6	30	100
200	21.2124217412253	17.9911850455629	25.1987899181262	0.6	30	100
40	44.6799138164881	35.6525459059701	56.6600575162505	0.9	10	100
80	55.6167924052936	43.1835124671223	72.6187837780538	0.9	10	100
120	60.4087596954504	46.3086627531636	79.9606386648552	0.9	10	100
160	65.1267544120379	49.4157618989472	87.1595721720098	0.9	10	100
200	70.5111073162401	52.9370697154824	95.4463717546941	0.9	10	100
40	19.6126726388479	16.6409057136548	23.2855446590339	0.9	20	100
80	22.2619340828339	18.8444297362844	26.5021768518877	0.9	20	100
120	21.1624672336751	18.010692450653	25.0491234736524	0.9	20	100
160	21.9747188256391	18.6757931687938	26.0503101969396	0.9	20	100
200	22.5078977384405	19.1081026281477	26.7137953364099	0.9	20	100
40	8.16733284978641	6.15020339607755	11.1166536042837	0.9	30	100
80	6.81141506521115	5.49968646142896	8.55674799858177	0.9	30	100
120	7.4831894668429	6.14276198952336	9.22402695781341	0.9	30	100
160	7.94407012925038	6.58112658032193	9.69065920205653	0.9	30	100
200	8.43843430171602	7.03005909727192	10.2281338322068	0.9	30	100
40	100	100	100	0.3	10	1000
80	100	100	100	0.3	10	1000
120	100	100	100	0.3	10	1000
160	100	100	100	0.3	10	1000
200	100	100	100	0.3	10	1000
40	74.7167385504399	57.8954517878067	97.849751522283	0.3	20	1000
80	68.5198555566012	53.0620788445548	89.7637361472917	0.3	20	1000
120	84.0163978822265	63.6943441407622	100	0.3	20	1000
160	84.4664423334637	63.7832777383214	100	0.3	20	1000
200	88.1875336873559	66.1842737330138	100	0.3	20	1000
40	42.7480206702352	34.6594207568512	53.317512113526	0.3	30	1000
80	35.5263080912478	29.263552774215	43.5586585009755	0.3	30	1000
120	39.5125591029503	32.306754294968	48.8320711015607	0.3	30	1000
160	40.4893729877115	33.0382381793215	50.1463511697949	0.3	30	1000
200	44.1996503119187	35.8197731177087	55.1457672910167	0.3	30	1000
40	55.0412093270665	43.7521601415391	70.1158261075644	0.6	10	1000
80	63.9384867670298	49.6869794466654	83.438945702339	0.6	10	1000
120	68.5870526934023	52.602223695034	90.7617255369114	0.6	10	1000
160	73.7902216226819	55.8846087116042	98.9645445452893	0.6	10	1000
200	78.1191952622059	58.5371817992016	100	0.6	10	1000
40	21.8414607201813	18.2190717798293	26.4037757516874	0.6	20	1000
80	28.0918807008372	23.3969395142867	34.0300922102133	0.6	20	1000
120	24.7583036851018	20.8616872414829	29.622126141786	0.6	20	1000
160	24.4302583681158	20.6310622026383	29.1604184221416	0.6	20	1000
200	24.5779460327367	20.7602260763587	29.3297176853578	0.6	20	1000
40	12.8369029116653	8.73950828357837	19.6470014511005	0.6	30	1000
80	8.85037194024954	7.15008977691238	11.1015802292365	0.6	30	1000
120	9.7796378100645	8.15525491258052	11.8373661113268	0.6	30	1000
160	10.8969915687426	9.17811790096279	13.0434566153863	0.6	30	1000
200	11.6525416639492	9.88057206445454	13.8450217014996	0.6	30	1000
40	37.0303495977071	30.2738446787101	45.7676801091565	0.9	10	1000
80	28.1290952025559	23.5564398794272	33.8779121641978	0.9	10	1000
120	32.6160799031642	26.9999628556547	39.769336968844	0.9	10	1000
160	37.8254619800669	30.9058273134325	46.7721541867266	0.9	10	1000
200	37.3535690419548	30.475402106052	46.2592572360823	0.9	10	1000
40	11.4650105269002	7.68080428462148	17.9276557524968	0.9	20	1000
80	9.27351956417958	7.52555186339225	11.5720587299198	0.9	20	1000
120	10.6259590424743	8.95428685161525	12.7126489725803	0.9	20	1000
160	11.0490296448113	9.45680654147564	12.996591043792	0.9	20	1000
200	13.5292634623065	11.5466797093432	15.9607822367746	0.9	20	1000
40	100	7.18701802200601	100	0.9	30	1000
80	7.18737442763223	3.63137484784406	16.8492581384097	0.9	30	1000
120	7.48814737574738	4.56736966451033	13.3329969364166	0.9	30	1000
160	8.8300399701557	5.66184369475972	14.6624504421854	0.9	30	1000
200	9.52958799011047	6.29751131769681	15.2018540455059	0.9	30	1000
