# Supplementary material for: From work stress to disease: A computational model
Source: PLoS One. 2022 Feb 16;17(2):e0263966. doi: 10.1371/journal.pone.0263966 (PMC8849534; doi:10.1371/journal.pone.0263966)
Supplement: S1 Data — Zip file with data used in S5 and S6 Scripts. (ZIP) [file pone.0263966.s009.zip › figureData/suppl_cort_profile_anticipation.csv]

time	quantile	cortisol
0	Q10	1.50974079849591
0.5	Q10	2.80959355292905
1	Q10	2.15639230670704
1.5	Q10	1.64349704844063
2	Q10	1.26447056502471
2.5	Q10	0.960827284428586
3	Q10	0.786719524958982
3.5	Q10	0.651606626291627
4	Q10	0.557399319280258
4.5	Q10	0.487020788395846
5	Q10	0.442648761193743
5.5	Q10	0.389589079984744
6	Q10	0.349336779375034
6.5	Q10	0.30844674911475
7	Q10	0.27582954731572
7.5	Q10	0.243847284663627
8	Q10	0.229115425471904
8.5	Q10	0.221314127905487
9	Q10	0.198185372261584
9.5	Q10	0.197797011140072
10	Q10	0.189000658081949
10.5	Q10	0.17306828163818
11	Q10	0.133335004074529
11.5	Q10	0.102010541685138
12	Q10	0.0779777770044742
12.5	Q10	0.0600017310663974
13	Q10	0.0456962455063386
13.5	Q10	0.034818232638562
14	Q10	0.0262575371329152
14.5	Q10	0.019881895617355
15	Q10	0.0150843848439032
15.5	Q10	0.0115660441861142
16	Q10	0.00876282858873291
0	Q25	2.80976544601222
0.5	Q25	4.87782361635767
1	Q25	3.75637163468132
1.5	Q25	2.89306291032589
2	Q25	2.21710486586029
2.5	Q25	1.69446240692101
3	Q25	1.47139269520262
3.5	Q25	1.30629907842866
4	Q25	1.16467973826955
4.5	Q25	1.05594303440582
5	Q25	0.95295653037871
5.5	Q25	0.87593648335525
6	Q25	0.813307791649706
6.5	Q25	0.751021586736113
7	Q25	0.700557764709018
7.5	Q25	0.680596475561669
8	Q25	0.664816853910745
8.5	Q25	0.644651071931013
9	Q25	0.614121760677403
9.5	Q25	0.604038294281198
10	Q25	0.602042206385224
10.5	Q25	0.591731826740464
11	Q25	0.453207635393213
11.5	Q25	0.346488908774111
12	Q25	0.265500350782747
12.5	Q25	0.20244672567522
13	Q25	0.15551724963208
13.5	Q25	0.118711294486557
14	Q25	0.0905097194406585
14.5	Q25	0.0689505795929283
15	Q25	0.0523487949856735
15.5	Q25	0.039687909496784
16	Q25	0.030257196137274
0	Q50	4.92690954531527
0.5	Q50	8.209
1	Q50	6.30145549718731
1.5	Q50	4.84321019232496
2	Q50	3.7232861694176
2.5	Q50	2.86533313150126
3	Q50	2.5438188309383
3.5	Q50	2.27282744246494
4	Q50	2.06412038867358
4.5	Q50	1.89338844651579
5	Q50	1.75221188984449
5.5	Q50	1.63689536613363
6	Q50	1.56092472214722
6.5	Q50	1.49237244489958
7	Q50	1.4252524186048
7.5	Q50	1.386446454163
8	Q50	1.34532891574137
8.5	Q50	1.32285271937694
9	Q50	1.31559174358817
9.5	Q50	1.30119926646649
10	Q50	1.28633987624174
10.5	Q50	1.27057805043118
11	Q50	0.977574206284498
11.5	Q50	0.749908358991689
12	Q50	0.577516044517021
12.5	Q50	0.444838652435891
13	Q50	0.341556876489763
13.5	Q50	0.261035306225271
14	Q50	0.200049916991179
14.5	Q50	0.153892000495931
15	Q50	0.11841783583853
15.5	Q50	0.0908852230171677
16	Q50	0.0697020816358673
0	Q75	7.83134400389915
0.5	Q75	12.7633702311082
1	Q75	9.8288260392941
1.5	Q75	7.57271802780989
2	Q75	5.85556326477861
2.5	Q75	4.51207290780612
3	Q75	4.02277238823617
3.5	Q75	3.59086002245837
4	Q75	3.24148820169614
4.5	Q75	3.03095013889258
5	Q75	2.82127231212612
5.5	Q75	2.68059200125176
6	Q75	2.53300607598924
6.5	Q75	2.45848673705175
7	Q75	2.36705430411057
7.5	Q75	2.3379733275274
8	Q75	2.30095136081473
8.5	Q75	2.28482636823407
9	Q75	2.27158538007156
9.5	Q75	2.2323659106805
10	Q75	2.24678095624921
10.5	Q75	2.21727925138258
11	Q75	1.70873290571219
11.5	Q75	1.31657852289828
12	Q75	1.01592842336822
12.5	Q75	0.78624704359769
13	Q75	0.606338119737655
13.5	Q75	0.469206430175625
14	Q75	0.361516934761334
14.5	Q75	0.280118321759621
15	Q75	0.216905717529143
15.5	Q75	0.168005990889364
16	Q75	0.129953604501175
0	Q90	11.3701418994836
0.5	Q90	18.3449853074081
1	Q90	14.1464738949359
1.5	Q90	10.8821563747308
2	Q90	8.40633186686508
2.5	Q90	6.50647703960454
3	Q90	5.68290673049831
3.5	Q90	5.04898202823007
4	Q90	4.61122262098028
4.5	Q90	4.25415640759444
5	Q90	3.99133316610355
5.5	Q90	3.84150020871087
6	Q90	3.70933392477179
6.5	Q90	3.61156525037652
7	Q90	3.45768616697278
7.5	Q90	3.42438300998657
8	Q90	3.3820920378124
8.5	Q90	3.38673836781046
9	Q90	3.35864833961639
9.5	Q90	3.34366439210929
10	Q90	3.32085335297608
10.5	Q90	3.36079389648917
11	Q90	2.6095022769269
11.5	Q90	2.02319676917614
12	Q90	1.56839179613458
12.5	Q90	1.21647668521954
13	Q90	0.946756541900602
13.5	Q90	0.738601362518856
14	Q90	0.575227211120016
14.5	Q90	0.447884923759394
15	Q90	0.347279503827466
15.5	Q90	0.271535676201412
16	Q90	0.21133221906264
