# Supplementary material for: From work stress to disease: A computational model
Source: PLoS One. 2022 Feb 16;17(2):e0263966. doi: 10.1371/journal.pone.0263966 (PMC8849534; doi:10.1371/journal.pone.0263966)
Supplement: S1 Data — Zip file with data used in S5 and S6 Scripts. (ZIP) [file pone.0263966.s009.zip › figureData/suppl_cort_profile_no_anticipation.csv]

time	quantile	cortisol
0	Q10	1.4962367214861
0.5	Q10	2.76216324285116
1	Q10	2.12122702641411
1.5	Q10	1.62699113464572
2	Q10	1.24021833106053
2.5	Q10	0.956081612704825
3	Q10	0.904981714132753
3.5	Q10	0.838974107240823
4	Q10	0.759693784321195
4.5	Q10	0.670847376190173
5	Q10	0.590113961912266
5.5	Q10	0.509589257919094
6	Q10	0.447205431937711
6.5	Q10	0.397920159901518
7	Q10	0.357470415780101
7.5	Q10	0.315707043245445
8	Q10	0.284985470898033
8.5	Q10	0.265816741858292
9	Q10	0.240714868731854
9.5	Q10	0.218149641938987
10	Q10	0.19916957056901
10.5	Q10	0.179613439673115
11	Q10	0.137823894264929
11.5	Q10	0.106419234035161
12	Q10	0.0811754964262526
12.5	Q10	0.0618869419871272
13	Q10	0.046697833199255
13.5	Q10	0.0357381428945302
14	Q10	0.0273400891921992
14.5	Q10	0.0208950204247623
15	Q10	0.0158981478607354
15.5	Q10	0.0121265736782194
16	Q10	0.009247131110924
0	Q25	2.81444056748526
0.5	Q25	4.87919005054036
1	Q25	3.74593189538107
1.5	Q25	2.87051481706143
2	Q25	2.19335740636482
2.5	Q25	1.67996206630127
3	Q25	1.56480580383489
3.5	Q25	1.42511376830081
4	Q25	1.30197811411566
4.5	Q25	1.15640212647438
5	Q25	1.05486695038014
5.5	Q25	0.946981662453129
6	Q25	0.853976003796227
6.5	Q25	0.78737164119921
7	Q25	0.741557791557546
7.5	Q25	0.698853456603855
8	Q25	0.666302509434418
8.5	Q25	0.629816174526385
9	Q25	0.608323933769305
9.5	Q25	0.593767068735002
10	Q25	0.579492988882878
10.5	Q25	0.554949546045381
11	Q25	0.428953383928817
11.5	Q25	0.328298788397201
12	Q25	0.250329349747023
12.5	Q25	0.191505140270533
13	Q25	0.146940481753171
13.5	Q25	0.1123927027849
14	Q25	0.085950556980098
14.5	Q25	0.0660171606134723
15	Q25	0.0502617642268003
15.5	Q25	0.038235002490168
16	Q25	0.0291105276952698
0	Q50	4.92166445989473
0.5	Q50	8.209
1	Q50	6.32445660397965
1.5	Q50	4.86103310741967
2	Q50	3.74561904076202
2.5	Q50	2.86648436294676
3	Q50	2.52692130779994
3.5	Q50	2.27794213006255
4	Q50	2.04280645750432
4.5	Q50	1.85618109565839
5	Q50	1.73331112977555
5.5	Q50	1.6123099670339
6	Q50	1.51935489306135
6.5	Q50	1.4286994112732
7	Q50	1.37416884662844
7.5	Q50	1.33205448021888
8	Q50	1.31241138872175
8.5	Q50	1.27403359549494
9	Q50	1.25333665693625
9.5	Q50	1.25055317450224
10	Q50	1.2459528792577
10.5	Q50	1.23428431947078
11	Q50	0.947497662036479
11.5	Q50	0.725849972883797
12	Q50	0.557046747172673
12.5	Q50	0.427623355798796
13	Q50	0.329145176031401
13.5	Q50	0.252292430454414
14	Q50	0.193870274955858
14.5	Q50	0.14849143219961
15	Q50	0.114134951888971
15.5	Q50	0.0874521665080702
16	Q50	0.0670821200844215
0	Q75	7.61292978751483
0.5	Q75	12.3848615633242
1	Q75	9.50313633511339
1.5	Q75	7.29692989901564
2	Q75	5.60919479587338
2.5	Q75	4.32902048987942
3	Q75	3.76569228798452
3.5	Q75	3.3408111371625
4	Q75	3.0071139588954
4.5	Q75	2.78144136296231
5	Q75	2.61762512940151
5.5	Q75	2.49760125773037
6	Q75	2.40797928137946
6.5	Q75	2.30291934681
7	Q75	2.2557836110169
7.5	Q75	2.21012902913849
8	Q75	2.17754805861478
8.5	Q75	2.17144161471634
9	Q75	2.15818595511477
9.5	Q75	2.14349426031656
10	Q75	2.14090237233841
10.5	Q75	2.12002297337564
11	Q75	1.63754503709837
11.5	Q75	1.25826339424821
12	Q75	0.971924311209483
12.5	Q75	0.752685064123757
13	Q75	0.581356150992163
13.5	Q75	0.448680600277451
14	Q75	0.347564193583956
14.5	Q75	0.268513646284544
15	Q75	0.207621740280151
15.5	Q75	0.161288500247495
16	Q75	0.124622441771132
0	Q90	10.872843431344
0.5	Q90	17.1740518088512
1	Q90	13.2552272850318
1.5	Q90	10.2587960762646
2	Q90	7.94667172404875
2.5	Q90	6.15665029856895
3	Q90	5.19941352676438
3.5	Q90	4.59718402293914
4	Q90	4.12356200466278
4.5	Q90	3.78180172662307
5	Q90	3.60229223336033
5.5	Q90	3.49050146474897
6	Q90	3.380841926941
6.5	Q90	3.28609153730609
7	Q90	3.24173612451414
7.5	Q90	3.23995719294457
8	Q90	3.19791110554214
8.5	Q90	3.20656039717755
9	Q90	3.1815146982401
9.5	Q90	3.14177381769446
10	Q90	3.17668269748015
10.5	Q90	3.17230155505387
11	Q90	2.4599635023233
11.5	Q90	1.90624807852892
12	Q90	1.47937718141021
12.5	Q90	1.14632542982067
13	Q90	0.893815687689445
13.5	Q90	0.696053590318974
14	Q90	0.543169216820318
14.5	Q90	0.425170240028113
15	Q90	0.329739388093791
15.5	Q90	0.256878859992234
16	Q90	0.2006244420316
