# Supplementary material for: From work stress to disease: A computational model
Source: PLoS One. 2022 Feb 16;17(2):e0263966. doi: 10.1371/journal.pone.0263966 (PMC8849534; doi:10.1371/journal.pone.0263966)
Supplement: S1 Data — Zip file with data used in S5 and S6 Scripts. (ZIP) [file pone.0263966.s009.zip › figureData/suppl_impulsedistribution.csv]

simperson	impulsetype	freq
1	Night Impulses	5.98718170890354
2	Night Impulses	5.64864639135122
3	Night Impulses	4.81672996045984
4	Night Impulses	12.6119849795495
5	Night Impulses	7.0167311591331
6	Night Impulses	9.96505035019861
7	Night Impulses	6.77393567964212
8	Night Impulses	14.9518686655395
9	Night Impulses	20.0351529793576
10	Night Impulses	8.94901716602961
11	Night Impulses	9.1202659684729
12	Night Impulses	0.845315378964413
13	Night Impulses	21.4044454686874
14	Night Impulses	14.183373366055
15	Night Impulses	7.84936996057858
16	Night Impulses	32.1941977903693
17	Night Impulses	4.49262887034491
18	Night Impulses	18.5333652493066
19	Night Impulses	8.98079244154524
20	Night Impulses	33.0089199796459
21	Night Impulses	6.63961520248699
22	Night Impulses	8.30152734025623
23	Night Impulses	5.95724881449538
24	Night Impulses	21.3568693769986
25	Night Impulses	13.0577014001544
26	Night Impulses	15.1848938997035
27	Night Impulses	9.89153607209546
28	Night Impulses	29.9396815930015
29	Night Impulses	16.7119119891029
30	Night Impulses	30.9813590496993
31	Night Impulses	9.52148352040749
32	Night Impulses	6.22053057138673
33	Night Impulses	4.49793295841975
34	Night Impulses	10.3596986226276
35	Night Impulses	7.88685234916995
36	Night Impulses	10.8183843252435
37	Night Impulses	13.0455864288325
38	Night Impulses	5.85910493008514
39	Night Impulses	8.1199036198116
40	Night Impulses	15.0958631824377
41	Night Impulses	11.2736334670712
42	Night Impulses	9.18496906909245
43	Night Impulses	18.0563676868167
44	Night Impulses	20.7253275627665
45	Night Impulses	3.58206640495456
46	Night Impulses	26.4659228970737
47	Night Impulses	17.4133941473984
48	Night Impulses	14.7066149735303
49	Night Impulses	30.7095143581802
50	Night Impulses	12.3978291390871
51	Night Impulses	4.15343290110473
52	Night Impulses	9.66065482221168
53	Night Impulses	5.02952243459749
54	Night Impulses	26.463513244483
55	Night Impulses	27.368646089289
56	Night Impulses	28.9219992466374
57	Night Impulses	7.3419465388589
58	Night Impulses	11.6604896234816
59	Night Impulses	6.47337576877831
60	Night Impulses	11.7424300443069
61	Night Impulses	11.4356641504678
62	Night Impulses	17.6039532984371
63	Night Impulses	6.26788235588693
64	Night Impulses	2.5369289671101
65	Night Impulses	17.997216694946
66	Night Impulses	15.3432520029364
67	Night Impulses	13.7278851611074
68	Night Impulses	17.1119324835748
69	Night Impulses	14.792055315859
70	Night Impulses	7.43355562493908
71	Night Impulses	6.53632290124872
72	Night Impulses	3.99037699817947
73	Night Impulses	21.6081107362033
74	Night Impulses	9.71281825159758
75	Night Impulses	4.3177137895126
76	Night Impulses	19.2200948858051
77	Night Impulses	20.7016035585186
78	Night Impulses	13.2345975295756
79	Night Impulses	7.35066610136591
80	Night Impulses	21.6306399803909
81	Night Impulses	19.0265153668972
82	Night Impulses	13.7120159425997
83	Night Impulses	15.6442552138589
84	Night Impulses	30.276770935972
85	Night Impulses	13.4355589627909
86	Night Impulses	20.4676874506006
87	Night Impulses	8.11783097013566
88	Night Impulses	4.83035239562409
89	Night Impulses	12.7124225796558
90	Night Impulses	15.2356479492733
91	Night Impulses	22.3516793809715
92	Night Impulses	39.1127316472416
93	Night Impulses	6.60030413833718
94	Night Impulses	11.0130986690791
95	Night Impulses	19.8517427071799
96	Night Impulses	31.4318898539078
97	Night Impulses	14.3447677006948
98	Night Impulses	26.9840188346925
99	Night Impulses	17.4663725609836
100	Night Impulses	17.9930646717607
101	Night Impulses	11.5472234573678
102	Night Impulses	18.1235756465838
103	Night Impulses	7.86936438361423
104	Night Impulses	39.9864103668239
105	Night Impulses	6.48253953208091
106	Night Impulses	8.53194406111599
107	Night Impulses	12.8063612606954
108	Night Impulses	6.9354087193779
109	Night Impulses	9.4279866654673
110	Night Impulses	15.4451519086121
111	Night Impulses	3.99124949918251
112	Night Impulses	9.6578693761022
113	Night Impulses	12.0493472069217
114	Night Impulses	22.1905209100534
115	Night Impulses	2.80588552893934
116	Night Impulses	9.41173667484519
117	Night Impulses	15.8310234298634
118	Night Impulses	22.5090651751968
119	Night Impulses	27.6066997876125
120	Night Impulses	5.06041501962128
121	Night Impulses	15.8830083557168
122	Night Impulses	11.397505308126
123	Night Impulses	27.9154467293702
124	Night Impulses	28.1804137972136
125	Night Impulses	1.55594417966074
126	Night Impulses	13.591612848314
127	Night Impulses	26.5169830780002
128	Night Impulses	11.4060499375665
129	Night Impulses	11.6881545143304
130	Night Impulses	13.2622494160409
131	Night Impulses	23.4654265854037
132	Night Impulses	33.2911809972141
133	Night Impulses	14.960203565073
134	Night Impulses	17.8931570149688
135	Night Impulses	3.83404890406465
136	Night Impulses	19.1041333326315
137	Night Impulses	1.9020891750062
138	Night Impulses	14.4116364723447
139	Night Impulses	8.70980322098509
140	Night Impulses	19.4537117473909
141	Night Impulses	22.6250173070317
142	Night Impulses	7.18187311460991
143	Night Impulses	15.0674083603919
144	Night Impulses	8.89837668374964
145	Night Impulses	42.8344552098072
146	Night Impulses	5.78587092553996
147	Night Impulses	8.27781065648317
148	Night Impulses	7.71572457453862
149	Night Impulses	14.5116281798661
150	Night Impulses	13.9460921429832
151	Night Impulses	15.9046223155837
152	Night Impulses	19.9100047785256
153	Night Impulses	29.9995014964011
154	Night Impulses	25.3900365152588
155	Night Impulses	9.47924084839005
156	Night Impulses	11.8932789010997
157	Night Impulses	24.6008319163807
158	Night Impulses	31.9133945689666
159	Night Impulses	42.2749018459739
160	Night Impulses	24.8795703526302
161	Night Impulses	17.1024419668253
162	Night Impulses	9.09623635453468
163	Night Impulses	10.0988008451493
164	Night Impulses	24.2773151246672
165	Night Impulses	5.75514617172505
166	Night Impulses	6.48442952970296
167	Night Impulses	12.5935633353186
168	Night Impulses	25.9654953245891
169	Night Impulses	24.5316610811871
170	Night Impulses	9.1696817092244
171	Night Impulses	46.9654989351465
172	Night Impulses	8.21407604467335
173	Night Impulses	8.5399923650499
174	Night Impulses	8.37558671174394
175	Night Impulses	11.9761850706016
176	Night Impulses	10.3973136732236
177	Night Impulses	15.5529168062646
178	Night Impulses	10.7299093424686
179	Night Impulses	11.4138964139569
180	Night Impulses	9.71775594005976
181	Night Impulses	37.8437348276998
182	Night Impulses	12.8625419355767
183	Night Impulses	17.8755223417861
184	Night Impulses	8.72408094901375
185	Night Impulses	24.4124476606934
186	Night Impulses	13.8782072282931
187	Night Impulses	11.0845400690227
188	Night Impulses	2.94207301817718
189	Night Impulses	9.77433828618931
190	Night Impulses	24.4234016643938
191	Night Impulses	18.5871444315993
192	Night Impulses	13.058778060889
193	Night Impulses	23.6442679181211
194	Night Impulses	22.2247578265609
195	Night Impulses	18.9864142847075
196	Night Impulses	10.8234084991944
197	Night Impulses	17.5547149054054
198	Night Impulses	5.41089824330789
199	Night Impulses	13.4241255982249
200	Night Impulses	19.4288758249158
201	Night Impulses	10.1405446670734
202	Night Impulses	7.25892498185929
203	Night Impulses	6.35075894323592
204	Night Impulses	7.48783773261309
205	Night Impulses	7.05464370282731
206	Night Impulses	11.2342841784315
207	Night Impulses	11.6819234786784
208	Night Impulses	12.1206059182327
209	Night Impulses	4.93760616170098
210	Night Impulses	39.0524970251898
211	Night Impulses	26.1909414521873
212	Night Impulses	13.9125914571918
213	Night Impulses	17.7614526805962
214	Night Impulses	4.24143648593606
215	Night Impulses	20.9476820797791
216	Night Impulses	31.675462200431
217	Night Impulses	11.102960686607
218	Night Impulses	27.5765715304064
219	Night Impulses	13.9991711241914
220	Night Impulses	12.0055738292683
221	Night Impulses	12.6669932467974
222	Night Impulses	31.223259751137
223	Night Impulses	7.58668557041282
224	Night Impulses	6.65815358496674
225	Night Impulses	5.56227205972651
226	Night Impulses	9.13819319858447
227	Night Impulses	8.23476724684046
228	Night Impulses	13.5805290937747
229	Night Impulses	3.37488944089919
230	Night Impulses	11.3941371150698
231	Night Impulses	13.9577169073273
232	Night Impulses	6.68147406718235
233	Night Impulses	19.6528702912766
234	Night Impulses	15.5882078835474
235	Night Impulses	15.1712389312491
236	Night Impulses	11.1562141576806
237	Night Impulses	29.5460492806777
238	Night Impulses	13.5648912173285
239	Night Impulses	46.6774567409251
240	Night Impulses	15.2435924192285
241	Night Impulses	27.3370555400925
242	Night Impulses	14.8948472122421
243	Night Impulses	5.55278662396488
244	Night Impulses	23.1897502779618
245	Night Impulses	5.0370883264092
246	Night Impulses	11.2624422050673
247	Night Impulses	4.23936064369361
248	Night Impulses	6.60343880855198
249	Night Impulses	12.7400308928094
250	Night Impulses	8.52068310769155
251	Night Impulses	11.5269408475476
252	Night Impulses	7.75837139451322
253	Night Impulses	9.0111464305034
254	Night Impulses	6.68854069003362
255	Night Impulses	5.70604424235445
256	Night Impulses	25.0362427451781
257	Night Impulses	3.21429790323484
258	Night Impulses	7.35618669920582
259	Night Impulses	33.2519688247973
260	Night Impulses	13.9463877901019
261	Night Impulses	15.1772175405931
262	Night Impulses	28.9393397058375
263	Night Impulses	16.8288408399227
264	Night Impulses	11.5763843073744
265	Night Impulses	3.53121674867874
266	Night Impulses	18.4749686290343
267	Night Impulses	14.8743114693972
268	Night Impulses	12.7426744761908
269	Night Impulses	10.9144820646937
270	Night Impulses	9.27672731229416
271	Night Impulses	12.0319944108199
272	Night Impulses	28.201555885501
273	Night Impulses	12.0551072074385
274	Night Impulses	30.3295967202088
275	Night Impulses	14.3844473732999
276	Night Impulses	27.8907501229863
277	Night Impulses	5.40192161790233
278	Night Impulses	22.7215168438332
279	Night Impulses	16.9674810922903
280	Night Impulses	12.3561672328575
281	Night Impulses	11.200425500647
282	Night Impulses	17.8593483124628
283	Night Impulses	13.1484762506716
284	Night Impulses	11.5739542500556
285	Night Impulses	10.974535086041
286	Night Impulses	7.5033028870244
287	Night Impulses	8.39354356434056
288	Night Impulses	12.9139565323129
289	Night Impulses	17.7871676149879
290	Night Impulses	6.7077396487963
291	Night Impulses	8.76942358300616
292	Night Impulses	4.41090723795815
293	Night Impulses	20.7497400292008
294	Night Impulses	13.069338849232
295	Night Impulses	29.9879681542601
296	Night Impulses	9.41143572942375
297	Night Impulses	21.7175480366027
298	Night Impulses	17.5871262745797
299	Night Impulses	12.1478354137615
300	Night Impulses	11.1579772449368
301	Night Impulses	18.2300896885628
302	Night Impulses	7.93589169653884
303	Night Impulses	12.0470694065175
304	Night Impulses	18.3883659544519
305	Night Impulses	23.6687323428303
306	Night Impulses	7.9572516961743
307	Night Impulses	26.2602295578354
308	Night Impulses	20.5969430763443
309	Night Impulses	11.589158486881
310	Night Impulses	10.0007018923054
311	Night Impulses	15.6151474804915
312	Night Impulses	6.14119853618397
313	Night Impulses	18.9177291366079
314	Night Impulses	29.7831338005972
315	Night Impulses	7.18327813357013
316	Night Impulses	10.5655382950132
317	Night Impulses	10.3881801667402
318	Night Impulses	4.88956033459397
319	Night Impulses	12.3642313719289
320	Night Impulses	10.7449145491711
321	Night Impulses	21.9849331355849
322	Night Impulses	19.743852893935
323	Night Impulses	12.4764845381203
324	Night Impulses	26.3014753380905
325	Night Impulses	18.5583556233796
326	Night Impulses	5.94227179348902
327	Night Impulses	22.2368858348293
328	Night Impulses	25.2275712757902
329	Night Impulses	17.7553587265005
330	Night Impulses	18.0706057272217
331	Night Impulses	10.2726609473862
332	Night Impulses	19.8241785137985
333	Night Impulses	4.1704573123066
334	Night Impulses	14.0239345245889
335	Night Impulses	12.8397755867167
336	Night Impulses	16.8807066837156
337	Night Impulses	13.8152482520868
338	Night Impulses	21.0313652550803
339	Night Impulses	8.5951445868158
340	Night Impulses	14.4086685188126
341	Night Impulses	6.5275670622529
342	Night Impulses	18.1461959718537
343	Night Impulses	15.8448795519224
344	Night Impulses	22.1220010669996
345	Night Impulses	24.7502174940465
346	Night Impulses	3.42558642024607
347	Night Impulses	22.9567744307012
348	Night Impulses	13.302760389947
349	Night Impulses	7.02513992521525
350	Night Impulses	12.5749218339828
351	Night Impulses	17.0722880619381
352	Night Impulses	7.43627929034845
353	Night Impulses	8.50528121493695
354	Night Impulses	23.3619190641069
355	Night Impulses	18.0647415241358
356	Night Impulses	4.54174932889833
357	Night Impulses	24.8163960643351
358	Night Impulses	12.1016144273547
359	Night Impulses	19.9521163086689
360	Night Impulses	4.68355563011048
361	Night Impulses	15.0421095257725
362	Night Impulses	5.21107573142147
363	Night Impulses	29.1228768170892
364	Night Impulses	7.00430435021296
365	Night Impulses	4.94917165431948
366	Night Impulses	9.06471771728505
367	Night Impulses	6.04973775976761
368	Night Impulses	10.8331794289569
369	Night Impulses	5.65380821042569
370	Night Impulses	3.86171029022408
371	Night Impulses	17.1855233112252
372	Night Impulses	7.64277520237716
373	Night Impulses	13.3049775664735
374	Night Impulses	41.9368717474283
375	Night Impulses	7.3120958105669
376	Night Impulses	14.250691020733
377	Night Impulses	6.29478322631527
378	Night Impulses	6.96932220523411
379	Night Impulses	10.5195684388461
380	Night Impulses	15.6675182324131
381	Night Impulses	13.3927808245637
382	Night Impulses	10.9088402488479
383	Night Impulses	12.7598440234626
384	Night Impulses	6.31400858195566
385	Night Impulses	28.3839595745075
386	Night Impulses	13.4719449570337
387	Night Impulses	35.2024077977739
388	Night Impulses	10.9194474588765
389	Night Impulses	8.65456231121024
390	Night Impulses	24.9697601975611
391	Night Impulses	13.7397242457215
392	Night Impulses	0.951897723851557
393	Night Impulses	17.1319090269971
394	Night Impulses	18.1856002784026
395	Night Impulses	10.3995970672449
396	Night Impulses	16.1007926367003
397	Night Impulses	19.7365367774536
398	Night Impulses	6.99029942143944
399	Night Impulses	6.61426409650692
400	Night Impulses	12.5183296950478
401	Night Impulses	14.5974742152331
402	Night Impulses	24.974986454343
403	Night Impulses	4.30099982165894
404	Night Impulses	22.1012296531041
405	Night Impulses	13.3593657648963
406	Night Impulses	20.4563728276099
407	Night Impulses	4.81953597276229
408	Night Impulses	5.94060955477792
409	Night Impulses	21.348172995124
410	Night Impulses	22.7299978756654
411	Night Impulses	6.12976823169246
412	Night Impulses	8.98757445472068
413	Night Impulses	12.1109877828178
414	Night Impulses	13.2212390794024
415	Night Impulses	20.3204546394674
416	Night Impulses	12.0375667659218
417	Night Impulses	13.9515320337028
418	Night Impulses	13.5141410413716
419	Night Impulses	16.9080624216687
420	Night Impulses	43.4475990536071
421	Night Impulses	9.69066274138861
422	Night Impulses	11.6889106621481
423	Night Impulses	9.28799346145312
424	Night Impulses	10.0639550534437
425	Night Impulses	11.5513284264044
426	Night Impulses	11.601776508633
427	Night Impulses	12.719069776595
428	Night Impulses	5.33211701564158
429	Night Impulses	20.1746657473348
430	Night Impulses	16.3354505069311
431	Night Impulses	6.72708271997306
432	Night Impulses	7.79405271709519
433	Night Impulses	1.85968178616665
434	Night Impulses	15.3393616665995
435	Night Impulses	1.87372255880114
436	Night Impulses	6.1949367592203
437	Night Impulses	3.18629906979334
438	Night Impulses	6.54808670833564
439	Night Impulses	12.5413421457186
440	Night Impulses	14.3700259760186
441	Night Impulses	16.0512829318509
442	Night Impulses	8.15709702312321
443	Night Impulses	21.3068202156046
444	Night Impulses	13.7614445413577
445	Night Impulses	12.692170652447
446	Night Impulses	21.1967490702088
447	Night Impulses	26.024064482442
448	Night Impulses	32.7200307697021
449	Night Impulses	5.01336990983682
450	Night Impulses	19.9064500200347
451	Night Impulses	36.0480471678041
452	Night Impulses	25.1005294359861
453	Night Impulses	8.47408564991777
454	Night Impulses	7.44679353231196
455	Night Impulses	12.8826001173834
456	Night Impulses	2.50959624209523
457	Night Impulses	35.2377692836822
458	Night Impulses	2.28619486993821
459	Night Impulses	13.0096427326022
460	Night Impulses	14.6696534259573
461	Night Impulses	10.2949153218259
462	Night Impulses	33.3381602651217
463	Night Impulses	14.3378619735481
464	Night Impulses	30.2969497568057
465	Night Impulses	7.89538712841489
466	Night Impulses	5.30897424020444
467	Night Impulses	8.96991952405455
468	Night Impulses	7.08213439496879
469	Night Impulses	14.9608794613613
470	Night Impulses	15.1213670801777
471	Night Impulses	30.960552949816
472	Night Impulses	20.0513443893726
473	Night Impulses	20.312655013023
474	Night Impulses	1.76183446354601
475	Night Impulses	7.4077159277865
476	Night Impulses	10.5070313885513
477	Night Impulses	11.087871425559
478	Night Impulses	9.41767835028194
479	Night Impulses	28.3293345009118
480	Night Impulses	29.5747321135915
481	Night Impulses	4.35265801079815
482	Night Impulses	16.4823312414809
483	Night Impulses	8.79089025645507
484	Night Impulses	36.0425034993498
485	Night Impulses	14.6122086646372
486	Night Impulses	25.5969519337777
487	Night Impulses	5.9339529356414
488	Night Impulses	8.95627316944502
489	Night Impulses	7.62020508069334
490	Night Impulses	5.60055874767454
491	Night Impulses	7.48650591236632
492	Night Impulses	4.97719646766911
493	Night Impulses	19.9549203614757
494	Night Impulses	2.87219324280175
495	Night Impulses	19.8762965923136
496	Night Impulses	11.0399766886312
497	Night Impulses	24.8409406022626
498	Night Impulses	13.3701434129265
499	Night Impulses	10.5373874280207
500	Night Impulses	16.5132745387592
501	Night Impulses	27.5317352135525
502	Night Impulses	18.0473889379911
503	Night Impulses	12.1631183536489
504	Night Impulses	3.63723272425735
505	Night Impulses	9.04577224754446
506	Night Impulses	16.3796300739583
507	Night Impulses	32.2902432486972
508	Night Impulses	6.04270999220327
509	Night Impulses	6.54014269244727
510	Night Impulses	5.10026763156179
511	Night Impulses	16.8195199152975
512	Night Impulses	6.70559129299252
513	Night Impulses	14.2283546251421
514	Night Impulses	18.4741252096909
515	Night Impulses	14.0058783434149
516	Night Impulses	10.5747362999844
517	Night Impulses	4.57633280229192
518	Night Impulses	11.6879293745663
519	Night Impulses	10.7089664635199
520	Night Impulses	10.3498314117562
521	Night Impulses	16.6475015827911
522	Night Impulses	12.0475603745653
523	Night Impulses	5.73515164624704
524	Night Impulses	8.34353184538746
525	Night Impulses	13.2052552902889
526	Night Impulses	22.769443573302
527	Night Impulses	20.8588410498517
528	Night Impulses	20.5206255874376
529	Night Impulses	44.429474461292
530	Night Impulses	9.76441308587539
531	Night Impulses	20.5203183345345
532	Night Impulses	20.5165556910744
533	Night Impulses	8.43370765593217
534	Night Impulses	20.0314141782043
535	Night Impulses	12.1080761783706
536	Night Impulses	11.7976836804012
537	Night Impulses	14.5128354922164
538	Night Impulses	4.79804273712418
539	Night Impulses	10.4677299029189
540	Night Impulses	10.382900269251
541	Night Impulses	27.1443247209883
542	Night Impulses	18.4808914831178
543	Night Impulses	31.584955434437
544	Night Impulses	16.2904851927708
545	Night Impulses	10.6849961758199
546	Night Impulses	22.513985952226
547	Night Impulses	13.8972722226376
548	Night Impulses	13.6938618817727
549	Night Impulses	9.13766081215619
550	Night Impulses	13.6951496582188
551	Night Impulses	6.29070920089094
552	Night Impulses	31.5207531154484
553	Night Impulses	18.6548755409164
554	Night Impulses	5.68626630780469
555	Night Impulses	29.7300413515232
556	Night Impulses	21.5171434346326
557	Night Impulses	25.7085336610408
558	Night Impulses	13.9096036208504
559	Night Impulses	7.04878564619779
560	Night Impulses	7.29415896856861
561	Night Impulses	24.4628528541256
562	Night Impulses	5.07880865417965
563	Night Impulses	2.92490468277452
564	Night Impulses	19.3621484749706
565	Night Impulses	21.0085031059375
566	Night Impulses	7.58920893794505
567	Night Impulses	3.5393041404813
568	Night Impulses	7.22270694859824
569	Night Impulses	9.15998989843113
570	Night Impulses	17.8334407122299
571	Night Impulses	7.12919912403564
572	Night Impulses	41.930813918234
573	Night Impulses	14.3472585438459
574	Night Impulses	17.0032007083242
575	Night Impulses	2.56401375100094
576	Night Impulses	19.2838667449584
577	Night Impulses	6.04633341382036
578	Night Impulses	15.3601621454968
579	Night Impulses	19.7740998522937
580	Night Impulses	5.72429772582523
581	Night Impulses	21.7196203599698
582	Night Impulses	6.62869574818329
583	Night Impulses	10.8541617730908
584	Night Impulses	10.6888808208367
585	Night Impulses	20.6489946381462
586	Night Impulses	11.6910724540259
587	Night Impulses	20.9632130739461
588	Night Impulses	16.1484558662537
589	Night Impulses	17.3310741206781
590	Night Impulses	17.0249277173775
591	Night Impulses	9.3783511492293
592	Night Impulses	19.7504132460988
593	Night Impulses	10.3141653936378
594	Night Impulses	12.8952199650512
595	Night Impulses	9.59719839401046
596	Night Impulses	12.9852418735102
597	Night Impulses	20.0378119929965
598	Night Impulses	14.3439445034538
599	Night Impulses	10.6450476178582
600	Night Impulses	3.77042568051297
601	Night Impulses	7.43311806334992
602	Night Impulses	23.0345826325374
603	Night Impulses	11.8027454539951
604	Night Impulses	16.9893683716728
605	Night Impulses	24.2298120591927
606	Night Impulses	13.8928947441983
607	Night Impulses	20.4260725371226
608	Night Impulses	9.36256788702721
609	Night Impulses	7.81513463664294
610	Night Impulses	20.9991025632297
611	Night Impulses	27.7102431338372
612	Night Impulses	7.74327306115833
613	Night Impulses	7.72313951925496
614	Night Impulses	12.6028436872093
615	Night Impulses	5.99205506299346
616	Night Impulses	10.4775596984797
617	Night Impulses	8.8392317900317
618	Night Impulses	13.6567236326194
619	Night Impulses	15.1172109677509
620	Night Impulses	18.2268529340477
621	Night Impulses	4.92044842965263
622	Night Impulses	30.2551965459496
623	Night Impulses	23.5580855003245
624	Night Impulses	20.7004148307891
625	Night Impulses	19.1998857550453
626	Night Impulses	15.0810631447766
627	Night Impulses	12.2431718528807
628	Night Impulses	18.517868747318
629	Night Impulses	19.8890419119365
630	Night Impulses	13.3712069535925
631	Night Impulses	21.2660253172862
632	Night Impulses	18.1434237031889
633	Night Impulses	6.31109919149162
634	Night Impulses	7.31100437806127
635	Night Impulses	12.2547260711315
636	Night Impulses	26.3818969004402
637	Night Impulses	6.97776382311554
638	Night Impulses	12.8854385559486
639	Night Impulses	3.84310309483543
640	Night Impulses	21.7457496396447
641	Night Impulses	12.6451973671905
642	Night Impulses	30.7060799155866
643	Night Impulses	18.460008487935
644	Night Impulses	6.17988976815295
645	Night Impulses	8.24616845236309
646	Night Impulses	4.93250442557371
647	Night Impulses	4.29929435597387
648	Night Impulses	20.0357463456444
649	Night Impulses	12.3051840718848
650	Night Impulses	26.924946007246
651	Night Impulses	2.50658108331924
652	Night Impulses	4.13600008453045
653	Night Impulses	20.5136337642579
654	Night Impulses	10.1225046269796
655	Night Impulses	19.3054678601019
656	Night Impulses	7.51550427213204
657	Night Impulses	11.4551848033282
658	Night Impulses	5.47163595381022
659	Night Impulses	16.9902142779012
660	Night Impulses	4.48897824304872
661	Night Impulses	3.5796265078763
662	Night Impulses	8.56225742039673
663	Night Impulses	11.8689956631599
664	Night Impulses	10.4153793617023
665	Night Impulses	32.5263414829291
666	Night Impulses	3.81940037168825
667	Night Impulses	19.2121262960966
668	Night Impulses	9.4727882456207
669	Night Impulses	8.9397406485199
670	Night Impulses	2.47943446673897
671	Night Impulses	16.7231917351819
672	Night Impulses	6.85089037060623
673	Night Impulses	26.5390102233862
674	Night Impulses	44.1136196952159
675	Night Impulses	18.5052307391818
676	Night Impulses	13.4677568124084
677	Night Impulses	23.350879086303
678	Night Impulses	12.8454342530703
679	Night Impulses	8.72628525616189
680	Night Impulses	8.02979886886848
681	Night Impulses	13.8442068905047
682	Night Impulses	32.2836768077135
683	Night Impulses	11.149670167511
684	Night Impulses	3.74028166510603
685	Night Impulses	7.04454453205564
686	Night Impulses	26.0079730571161
687	Night Impulses	9.37581858099603
688	Night Impulses	30.2225465526522
689	Night Impulses	17.2134862091447
690	Night Impulses	10.7622002125294
691	Night Impulses	18.1397102435217
692	Night Impulses	20.6163750103358
693	Night Impulses	15.0322236514323
694	Night Impulses	7.47511729355307
695	Night Impulses	6.60973758101914
696	Night Impulses	9.5845161769955
697	Night Impulses	6.69201425341818
698	Night Impulses	16.4537657632686
699	Night Impulses	16.6467029037465
700	Night Impulses	15.3800812792621
701	Night Impulses	4.0435645383306
702	Night Impulses	12.4179698262774
703	Night Impulses	14.1788216202813
704	Night Impulses	13.782213413604
705	Night Impulses	9.11542160014809
706	Night Impulses	7.6374555429919
707	Night Impulses	10.3685147112274
708	Night Impulses	8.78764767772457
709	Night Impulses	7.28971360749585
710	Night Impulses	18.0184322544946
711	Night Impulses	11.9443258561697
712	Night Impulses	7.66340816246805
713	Night Impulses	15.025824437091
714	Night Impulses	27.692374986063
715	Night Impulses	12.5746572553142
716	Night Impulses	19.4218381403255
717	Night Impulses	13.6789100589857
718	Night Impulses	40.4591492644953
719	Night Impulses	10.7136710652246
720	Night Impulses	19.4441123578837
721	Night Impulses	11.9683139575973
722	Night Impulses	15.5499356583876
723	Night Impulses	10.2248204524805
724	Night Impulses	10.7906653556378
725	Night Impulses	14.4212708430769
726	Night Impulses	32.9728950317518
727	Night Impulses	7.1752406064302
728	Night Impulses	9.64345388082974
729	Night Impulses	15.868101292902
730	Night Impulses	7.75457920958887
731	Night Impulses	30.456356926816
732	Night Impulses	17.165366812237
733	Night Impulses	13.2060930199527
734	Night Impulses	16.7327441340689
735	Night Impulses	15.4923138443143
736	Night Impulses	10.2487240803285
737	Night Impulses	15.197767171865
738	Night Impulses	12.351810497899
739	Night Impulses	11.173321738748
740	Night Impulses	19.0137299150376
741	Night Impulses	15.9399177377054
742	Night Impulses	5.19419256593154
743	Night Impulses	3.20894125140334
744	Night Impulses	17.0736990279881
745	Night Impulses	15.8463071510564
746	Night Impulses	45.9314893262574
747	Night Impulses	29.9406886726652
748	Night Impulses	12.7025589884484
749	Night Impulses	6.03417388916381
750	Night Impulses	17.5561840268245
751	Night Impulses	11.6533033944605
752	Night Impulses	9.12550430768677
753	Night Impulses	17.8302055367487
754	Night Impulses	16.1268633602145
755	Night Impulses	20.2274341651327
756	Night Impulses	20.3457712740924
757	Night Impulses	15.6998183160744
758	Night Impulses	13.4354967027266
759	Night Impulses	4.63833005246953
760	Night Impulses	9.01091613892763
761	Night Impulses	6.67860157106275
762	Night Impulses	4.60512633683193
763	Night Impulses	6.41048204377683
764	Night Impulses	7.67096768347542
765	Night Impulses	1.15835106259646
766	Night Impulses	8.52320725323903
767	Night Impulses	20.0428010192267
768	Night Impulses	9.14088631409226
769	Night Impulses	12.1928919073429
770	Night Impulses	16.7484956929552
771	Night Impulses	16.676388339398
772	Night Impulses	16.1811621652228
773	Night Impulses	14.3869697392195
774	Night Impulses	17.2648853264979
775	Night Impulses	10.2996084788309
776	Night Impulses	29.317025879086
777	Night Impulses	16.6819171583936
778	Night Impulses	26.2741386817403
779	Night Impulses	24.0857034506912
780	Night Impulses	10.3863285617013
781	Night Impulses	11.76714632293
782	Night Impulses	5.49919180399559
783	Night Impulses	8.00637397604166
784	Night Impulses	12.3628051929785
785	Night Impulses	12.4846579839038
786	Night Impulses	4.29804074994686
787	Night Impulses	14.1101014628573
788	Night Impulses	7.68151179737027
789	Night Impulses	9.12868997353828
790	Night Impulses	4.58639888281331
791	Night Impulses	9.22147643679394
792	Night Impulses	7.54996970526103
793	Night Impulses	7.67472554767077
794	Night Impulses	7.51333054944087
795	Night Impulses	46.7139442422148
796	Night Impulses	1.83330414312395
797	Night Impulses	16.5146983966606
798	Night Impulses	24.2799294184557
799	Night Impulses	21.3009626244672
800	Night Impulses	12.4672030227488
801	Night Impulses	27.3173403511826
802	Night Impulses	24.1107863668126
803	Night Impulses	26.7954439647301
804	Night Impulses	1.45473384934553
805	Night Impulses	12.7615256114385
806	Night Impulses	15.5339369626912
807	Night Impulses	8.66569878577499
808	Night Impulses	6.08538490917163
809	Night Impulses	14.2191795207558
810	Night Impulses	6.94517471704826
811	Night Impulses	27.7662355200549
812	Night Impulses	30.7176183188826
813	Night Impulses	17.2354660046412
814	Night Impulses	5.33631364154832
815	Night Impulses	23.0595340566445
816	Night Impulses	5.59150409571373
817	Night Impulses	14.9759019618539
818	Night Impulses	18.8779282193533
819	Night Impulses	40.6357820258507
820	Night Impulses	17.202083076747
821	Night Impulses	5.18978333488102
822	Night Impulses	15.5951577730525
823	Night Impulses	14.3493569005069
824	Night Impulses	6.40778717350798
825	Night Impulses	11.854076359421
826	Night Impulses	24.0800768804319
827	Night Impulses	3.92005204621089
828	Night Impulses	21.4485425181966
829	Night Impulses	19.4729963563266
830	Night Impulses	23.6685456425059
831	Night Impulses	15.636933659998
832	Night Impulses	4.97720210238601
833	Night Impulses	5.65702764806157
834	Night Impulses	10.1670134189695
835	Night Impulses	3.0698006496703
836	Night Impulses	3.30847492958054
837	Night Impulses	7.01063596320254
838	Night Impulses	10.62800817533
839	Night Impulses	7.31840394549907
840	Night Impulses	20.7983135331444
841	Night Impulses	7.65119188501773
842	Night Impulses	11.7371641442173
843	Night Impulses	13.402303550727
844	Night Impulses	11.518730635876
845	Night Impulses	40.0462346439238
846	Night Impulses	18.8932548837868
847	Night Impulses	36.1212469044287
848	Night Impulses	2.63898046411249
849	Night Impulses	12.8716424326637
850	Night Impulses	14.9155437692153
851	Night Impulses	11.1441277273564
852	Night Impulses	17.2987433795909
853	Night Impulses	8.62674075193186
854	Night Impulses	12.3153141412107
855	Night Impulses	7.56861493382779
856	Night Impulses	11.9228074166593
857	Night Impulses	11.6593840229123
858	Night Impulses	20.529895620552
859	Night Impulses	20.0291919832769
860	Night Impulses	4.73254562976238
861	Night Impulses	8.69977582717067
862	Night Impulses	12.825027021095
863	Night Impulses	21.0843848341044
864	Night Impulses	2.86454881037464
865	Night Impulses	14.1667541954383
866	Night Impulses	11.0433588956539
867	Night Impulses	9.88663276876785
868	Night Impulses	19.6753825061497
869	Night Impulses	13.8631253715167
870	Night Impulses	8.79469725722906
871	Night Impulses	11.7086582122452
872	Night Impulses	19.4112280359579
873	Night Impulses	5.098490874445
874	Night Impulses	20.3335861173059
875	Night Impulses	9.08699852748328
876	Night Impulses	20.7798086174303
877	Night Impulses	18.2471170365532
878	Night Impulses	5.01414393231412
879	Night Impulses	19.6481959828916
880	Night Impulses	6.15079356696851
881	Night Impulses	8.53763954925406
882	Night Impulses	4.78161794758707
883	Night Impulses	6.67097920866027
884	Night Impulses	13.6259713462496
885	Night Impulses	8.76693610488339
886	Night Impulses	14.3593124143724
887	Night Impulses	11.3813042971939
888	Night Impulses	19.6353730476836
889	Night Impulses	11.9674781490773
890	Night Impulses	18.4386405513447
891	Night Impulses	6.06235482735937
892	Night Impulses	6.61934755359582
893	Night Impulses	30.6300777115996
894	Night Impulses	11.8860950806086
895	Night Impulses	15.4965387609706
896	Night Impulses	14.7063425988183
897	Night Impulses	10.3764867093983
898	Night Impulses	13.9531417557805
899	Night Impulses	6.46522386287319
900	Night Impulses	11.8129815362363
901	Night Impulses	21.9276149786533
902	Night Impulses	13.8293545490065
903	Night Impulses	19.3303841711173
904	Night Impulses	12.9386916286997
905	Night Impulses	13.1102826731455
906	Night Impulses	5.49247058189732
907	Night Impulses	10.4676693531232
908	Night Impulses	24.0743614398012
909	Night Impulses	14.4355783422068
910	Night Impulses	6.25260974363748
911	Night Impulses	4.55059911285163
912	Night Impulses	11.8191469431218
913	Night Impulses	10.7741160768263
914	Night Impulses	2.42925048493101
915	Night Impulses	15.4445514901975
916	Night Impulses	10.8278573365456
917	Night Impulses	13.7270898145462
918	Night Impulses	14.2613260085427
919	Night Impulses	14.4349222087599
920	Night Impulses	18.799060197046
921	Night Impulses	7.80484107624124
922	Night Impulses	7.60018943731864
923	Night Impulses	24.9606742507621
924	Night Impulses	10.7458757685991
925	Night Impulses	12.4339281261458
926	Night Impulses	12.9263578091305
927	Night Impulses	24.35517264311
928	Night Impulses	8.45760613908669
929	Night Impulses	16.1722111441105
930	Night Impulses	21.3580759316051
931	Night Impulses	10.0651003054634
932	Night Impulses	8.16951181467369
933	Night Impulses	9.55032268711109
934	Night Impulses	17.1318190258602
935	Night Impulses	16.0959407720425
936	Night Impulses	15.2462024072582
937	Night Impulses	6.01285239029087
938	Night Impulses	4.32758495394024
939	Night Impulses	17.7827106506442
940	Night Impulses	12.9663774554984
941	Night Impulses	14.9909502324156
942	Night Impulses	28.5019934307969
943	Night Impulses	9.28177966747928
944	Night Impulses	5.28552624867742
945	Night Impulses	16.8972800605094
946	Night Impulses	2.46606395072889
947	Night Impulses	22.0410902938345
948	Night Impulses	34.2406087172321
949	Night Impulses	5.81125055184616
950	Night Impulses	9.47209717551829
951	Night Impulses	20.5451235138316
952	Night Impulses	6.97693097026781
953	Night Impulses	20.8047266824316
954	Night Impulses	5.86500225857311
955	Night Impulses	12.3791635412853
956	Night Impulses	13.3663674531611
957	Night Impulses	8.26919751450902
958	Night Impulses	14.1782984841363
959	Night Impulses	6.92948584946639
960	Night Impulses	18.4238301014243
961	Night Impulses	24.9653101585652
962	Night Impulses	1.57447500095111
963	Night Impulses	6.29182532919705
964	Night Impulses	4.46277970196016
965	Night Impulses	9.07939939012389
966	Night Impulses	25.4606768377328
967	Night Impulses	18.2995564659951
968	Night Impulses	23.9526515222807
969	Night Impulses	16.8237367440576
970	Night Impulses	10.072014338893
971	Night Impulses	21.6232866050955
972	Night Impulses	7.46120766253019
973	Night Impulses	12.4866509353228
974	Night Impulses	14.3726114372605
975	Night Impulses	34.552264459765
976	Night Impulses	7.19674586885262
977	Night Impulses	7.37816806553823
978	Night Impulses	20.0094366911373
979	Night Impulses	2.67246288261878
980	Night Impulses	12.6384548939359
981	Night Impulses	10.0898776056076
982	Night Impulses	13.7506425175937
983	Night Impulses	5.66565924099577
984	Night Impulses	14.5226177926455
985	Night Impulses	23.2029894474134
986	Night Impulses	7.34950385557947
987	Night Impulses	17.9478561967494
988	Night Impulses	35.4888541133232
989	Night Impulses	11.6844538831152
990	Night Impulses	13.2803846703247
991	Night Impulses	4.13657750408304
992	Night Impulses	7.38527326861716
993	Night Impulses	7.6369058164303
994	Night Impulses	7.01602189027472
995	Night Impulses	16.2797227815957
996	Night Impulses	11.2397698544857
997	Night Impulses	21.0318657320217
998	Night Impulses	8.27477105693408
999	Night Impulses	6.49350992297071
1000	Night Impulses	5.16785621992619
1001	Night Impulses	10.3636390064854
1002	Night Impulses	4.80764000432564
1003	Night Impulses	13.1018151911772
1004	Night Impulses	45.7630744045882
1005	Night Impulses	8.05903503689831
1006	Night Impulses	12.0802586124597
1007	Night Impulses	4.52280514069204
1008	Night Impulses	25.5524394186501
1009	Night Impulses	10.6468630454777
1010	Night Impulses	10.4153231792078
1011	Night Impulses	13.3797520019879
1012	Night Impulses	10.794890939649
1013	Night Impulses	32.7463013100029
1014	Night Impulses	22.1770726178426
1015	Night Impulses	14.7711588281078
1016	Night Impulses	12.7327744677973
1017	Night Impulses	17.3275517781516
1018	Night Impulses	8.32683091536902
1019	Night Impulses	17.9029422950948
1020	Night Impulses	29.8655578160096
1021	Night Impulses	14.6162113691569
1022	Night Impulses	17.7374861256886
1023	Night Impulses	11.4728356653133
1024	Night Impulses	21.4288296364384
1025	Night Impulses	13.4877798441335
1026	Night Impulses	13.3965287080172
1027	Night Impulses	17.7963414729536
1028	Night Impulses	13.0836254306659
1029	Night Impulses	24.2028178311055
1030	Night Impulses	10.8363283409528
1031	Night Impulses	18.8745363796989
1032	Night Impulses	24.2429365497341
1033	Night Impulses	16.9197644710351
1034	Night Impulses	20.6487447701852
1035	Night Impulses	2.65764342239488
1036	Night Impulses	15.283825678387
1037	Night Impulses	6.73712662945595
1038	Night Impulses	3.47428748107003
1039	Night Impulses	19.9438192711233
1040	Night Impulses	17.2239257841089
1041	Night Impulses	10.2314229233047
1042	Night Impulses	9.77930423933805
1043	Night Impulses	14.2570349622841
1044	Night Impulses	14.3301903166085
1045	Night Impulses	10.5772735078181
1046	Night Impulses	8.37461638217457
1047	Night Impulses	10.4137651256138
1048	Night Impulses	6.89340378948777
1049	Night Impulses	14.9335947676334
1050	Night Impulses	15.8162691503276
1051	Night Impulses	12.7011014376084
1052	Night Impulses	26.72974118776
1053	Night Impulses	9.56904940367597
1054	Night Impulses	13.6251250708097
1055	Night Impulses	28.7160013145219
1056	Night Impulses	14.3481257107336
1057	Night Impulses	20.227736003615
1058	Night Impulses	6.15292914742928
1059	Night Impulses	10.8335168366494
1060	Night Impulses	31.944300427537
1061	Night Impulses	9.50206875354858
1062	Night Impulses	18.5287903493246
1063	Night Impulses	10.4453569347109
1064	Night Impulses	5.20220186547463
1065	Night Impulses	7.13266411468545
1066	Night Impulses	21.5813203556317
1067	Night Impulses	13.044286298695
1068	Night Impulses	10.9274452838114
1069	Night Impulses	13.3311174113873
1070	Night Impulses	8.00540428170528
1071	Night Impulses	12.048632863939
1072	Night Impulses	26.8950267222251
1073	Night Impulses	22.9513811581457
1074	Night Impulses	17.8250953966981
1075	Night Impulses	11.2621371682206
1076	Night Impulses	12.2376722066199
1077	Night Impulses	6.81206952947158
1078	Night Impulses	15.739000692423
1079	Night Impulses	25.8085920229047
1080	Night Impulses	15.3771830923717
1081	Night Impulses	14.7467889509564
1082	Night Impulses	7.98997019202102
1083	Night Impulses	10.4826935972087
1084	Night Impulses	19.0303939495779
1085	Night Impulses	6.04557780657287
1086	Night Impulses	30.7782332191386
1087	Night Impulses	11.7444419381461
1088	Night Impulses	7.94748073983072
1089	Night Impulses	38.2214223824292
1090	Night Impulses	9.13923677409118
1091	Night Impulses	11.1429135230582
1092	Night Impulses	4.86788041424361
1093	Night Impulses	16.8239678342606
1094	Night Impulses	9.32592373249146
1095	Night Impulses	15.3548650936018
1096	Night Impulses	7.83684554217188
1097	Night Impulses	11.091803636764
1098	Night Impulses	14.2113039348444
1099	Night Impulses	10.0033937418919
1100	Night Impulses	38.5768347068011
1101	Night Impulses	14.6872252385751
1102	Night Impulses	11.1294382619347
1103	Night Impulses	9.36767507185191
1104	Night Impulses	0.944639294963324
1105	Night Impulses	12.5501155656271
1106	Night Impulses	28.5160831720168
1107	Night Impulses	8.36512700655945
1108	Night Impulses	17.3197814344466
1109	Night Impulses	8.4576324078085
1110	Night Impulses	4.21855916762553
1111	Night Impulses	20.8279082655997
1112	Night Impulses	14.5683575634795
1113	Night Impulses	12.3340236463215
1114	Night Impulses	5.24501962777581
1115	Night Impulses	2.03116773904193
1116	Night Impulses	23.3941896262276
1117	Night Impulses	25.2767981048301
1118	Night Impulses	11.3226706272613
1119	Night Impulses	9.29372383931123
1120	Night Impulses	8.96393632533072
1121	Night Impulses	14.5573744270468
1122	Night Impulses	27.2189164281375
1123	Night Impulses	3.8095304641377
1124	Night Impulses	4.17868394948405
1125	Night Impulses	7.52855762094165
1126	Night Impulses	10.3134233739439
1127	Night Impulses	13.6403408411896
1128	Night Impulses	16.484355500195
1129	Night Impulses	11.3307275945996
1130	Night Impulses	16.5717677415646
1131	Night Impulses	15.4367816642103
1132	Night Impulses	11.9622924653649
1133	Night Impulses	5.80997527974495
1134	Night Impulses	12.037632071787
1135	Night Impulses	13.2681980220614
1136	Night Impulses	13.6004965690934
1137	Night Impulses	12.5503696158535
1138	Night Impulses	8.24750281706142
1139	Night Impulses	2.0094934153816
1140	Night Impulses	2.94775376596989
1141	Night Impulses	26.7656491800175
1142	Night Impulses	5.74142683558245
1143	Night Impulses	25.3193822414106
1144	Night Impulses	8.08789902616974
1145	Night Impulses	14.7669057959627
1146	Night Impulses	26.1227339311718
1147	Night Impulses	8.75546621442845
1148	Night Impulses	16.1912184605132
1149	Night Impulses	21.146887643448
1150	Night Impulses	20.2513210839875
1151	Night Impulses	14.2973226445753
1152	Night Impulses	6.1713389513883
1153	Night Impulses	14.9160801922672
1154	Night Impulses	20.5935806885409
1155	Night Impulses	14.415357101584
1156	Night Impulses	22.2342830371302
1157	Night Impulses	4.28302748019742
1158	Night Impulses	23.9264238511906
1159	Night Impulses	9.28865673147327
1160	Night Impulses	13.0504510633994
1161	Night Impulses	24.4865562325333
1162	Night Impulses	7.11456930922331
1163	Night Impulses	19.0951512044048
1164	Night Impulses	13.1053922153723
1165	Night Impulses	24.6799121126451
1166	Night Impulses	16.2351251251616
1167	Night Impulses	21.8269034585285
1168	Night Impulses	4.98172482713451
1169	Night Impulses	6.07380708687477
1170	Night Impulses	12.7832930939446
1171	Night Impulses	6.3881745645545
1172	Night Impulses	1.87390882358564
1173	Night Impulses	12.5190537932637
1174	Night Impulses	19.8210647208455
1175	Night Impulses	16.5598684547743
1176	Night Impulses	19.9671283259392
1177	Night Impulses	16.8594424932073
1178	Night Impulses	10.0850583158674
1179	Night Impulses	26.91376701776
1180	Night Impulses	12.0145997260853
1181	Night Impulses	21.6276153720689
1182	Night Impulses	29.6782929579295
1183	Night Impulses	8.73202457112641
1184	Night Impulses	26.2888931626088
1185	Night Impulses	9.21155805488771
1186	Night Impulses	10.9569594567522
1187	Night Impulses	21.3829454386426
1188	Night Impulses	17.8047375599719
1189	Night Impulses	16.8386674050018
1190	Night Impulses	7.34817088420755
1191	Night Impulses	9.47115585509611
1192	Night Impulses	11.8271462565674
1193	Night Impulses	31.969373406135
1194	Night Impulses	6.69466498616069
1195	Night Impulses	10.957658933737
1196	Night Impulses	22.0123069430888
1197	Night Impulses	24.5348303539274
1198	Night Impulses	21.027230942605
1199	Night Impulses	8.66935997840909
1200	Night Impulses	16.6785521056408
1201	Night Impulses	10.9929236851665
1202	Night Impulses	8.35082362873472
1203	Night Impulses	10.1111460051472
1204	Night Impulses	8.09059737096637
1205	Night Impulses	2.13581829867455
1206	Night Impulses	8.8828655345581
1207	Night Impulses	14.5317193916209
1208	Night Impulses	12.2862070353329
1209	Night Impulses	13.2165952468525
1210	Night Impulses	19.2452436874558
1211	Night Impulses	8.49410228226799
1212	Night Impulses	34.9373222250716
1213	Night Impulses	13.723929501788
1214	Night Impulses	17.3109670065444
1215	Night Impulses	7.21341921160042
1216	Night Impulses	20.258791036771
1217	Night Impulses	15.7534351349527
1218	Night Impulses	18.9687624001504
1219	Night Impulses	12.6754239568876
1220	Night Impulses	17.4621218058143
1221	Night Impulses	35.0000917365954
1222	Night Impulses	2.4976339954383
1223	Night Impulses	28.0122622103576
1224	Night Impulses	5.74566112176764
1225	Night Impulses	19.3848999989527
1226	Night Impulses	8.91651224537036
1227	Night Impulses	20.2788275813472
1228	Night Impulses	5.90241841716412
1229	Night Impulses	7.00388207012487
1230	Night Impulses	19.7941045233787
1231	Night Impulses	7.03382322356993
1232	Night Impulses	18.544818802536
1233	Night Impulses	14.8360669342701
1234	Night Impulses	16.0265727340013
1235	Night Impulses	17.0314497289549
1236	Night Impulses	18.7634802853818
1237	Night Impulses	11.3338400354111
1238	Night Impulses	19.3696402508532
1239	Night Impulses	21.2868458421256
1240	Night Impulses	12.7861248922508
1241	Night Impulses	22.6156644227787
1242	Night Impulses	19.4960372458508
1243	Night Impulses	13.8963508920278
1244	Night Impulses	1.88150553630261
1245	Night Impulses	9.38291358217234
1246	Night Impulses	20.6115286515309
1247	Night Impulses	21.9562087030191
1248	Night Impulses	47.4197475923243
1249	Night Impulses	43.2816589720966
1250	Night Impulses	5.70607506170391
1251	Night Impulses	12.7741388154238
1252	Night Impulses	48.8231389201118
1253	Night Impulses	12.5171575293183
1254	Night Impulses	26.1693957249965
1255	Night Impulses	20.7502809800553
1256	Night Impulses	26.0050348188318
1257	Night Impulses	12.0765164066891
1258	Night Impulses	10.0566015104322
1259	Night Impulses	12.2806809832627
1260	Night Impulses	6.90134664113531
1261	Night Impulses	9.11672822441478
1262	Night Impulses	17.5161395992896
1263	Night Impulses	1.7326610926024
1264	Night Impulses	8.17444324080594
1265	Night Impulses	11.446263892588
1266	Night Impulses	15.0719429493505
1267	Night Impulses	11.5228540594947
1268	Night Impulses	10.0210375549124
1269	Night Impulses	35.9522961043585
1270	Night Impulses	8.8896128544558
1271	Night Impulses	7.04450399932831
1272	Night Impulses	23.5256095492579
1273	Night Impulses	24.9472500438477
1274	Night Impulses	27.1351042132296
1275	Night Impulses	6.71822304724262
1276	Night Impulses	14.3938056733104
1277	Night Impulses	20.2155748150179
1278	Night Impulses	22.367842702873
1279	Night Impulses	22.7707364242797
1280	Night Impulses	10.3403955103342
1281	Night Impulses	12.6318297075986
1282	Night Impulses	13.8758061670391
1283	Night Impulses	13.5309527282828
1284	Night Impulses	11.6605528743348
1285	Night Impulses	7.87140735813943
1286	Night Impulses	18.7363682201446
1287	Night Impulses	7.07757837760217
1288	Night Impulses	41.5785351840375
1289	Night Impulses	18.6862870696923
1290	Night Impulses	12.0375267273029
1291	Night Impulses	10.3275948723674
1292	Night Impulses	10.2494706318409
1293	Night Impulses	16.2025402542263
1294	Night Impulses	9.23310051167737
1295	Night Impulses	23.2074133176022
1296	Night Impulses	7.7232048078314
1297	Night Impulses	22.5378009051515
1298	Night Impulses	3.06414279044839
1299	Night Impulses	7.87880270505824
1300	Night Impulses	18.2364308716493
1301	Night Impulses	10.9092200494552
1302	Night Impulses	3.03768262869525
1303	Night Impulses	15.087983835126
1304	Night Impulses	17.1454509704859
1305	Night Impulses	11.7782895916555
1306	Night Impulses	6.33969973298821
1307	Night Impulses	17.5076501748558
1308	Night Impulses	8.87636023811011
1309	Night Impulses	8.788179198086
1310	Night Impulses	19.4482778793041
1311	Night Impulses	5.18719935155755
1312	Night Impulses	5.66402635947778
1313	Night Impulses	19.2305761976551
1314	Night Impulses	24.192132525247
1315	Night Impulses	3.84844740065178
1316	Night Impulses	35.0809804897764
1317	Night Impulses	21.1197762010124
1318	Night Impulses	9.48630300338419
1319	Night Impulses	4.00167404175204
1320	Night Impulses	22.1557507570977
1321	Night Impulses	15.4484171432569
1322	Night Impulses	4.00709533853762
1323	Night Impulses	11.3856846365719
1324	Night Impulses	12.3018258181168
1325	Night Impulses	39.4780184402128
1326	Night Impulses	16.73529628635
1327	Night Impulses	25.7816054060971
1328	Night Impulses	9.51642468306121
1329	Night Impulses	13.677479722654
1330	Night Impulses	15.6982264194152
1331	Night Impulses	13.840389905474
1332	Night Impulses	15.0761161159914
1333	Night Impulses	14.9648381976838
1334	Night Impulses	14.5684316511718
1335	Night Impulses	16.0994069592491
1336	Night Impulses	6.70597857567554
1337	Night Impulses	12.7030759649045
1338	Night Impulses	7.11360836391824
1339	Night Impulses	12.8306239081338
1340	Night Impulses	19.4674927486418
1341	Night Impulses	18.4942639970869
1342	Night Impulses	6.39314097028012
1343	Night Impulses	23.8649461208741
1344	Night Impulses	10.3228529761772
1345	Night Impulses	9.02740640342389
1346	Night Impulses	16.7838863436609
1347	Night Impulses	22.4946249169486
1348	Night Impulses	21.5143652492385
1349	Night Impulses	8.28599979642029
1350	Night Impulses	18.7439591320903
1351	Night Impulses	36.9179083850953
1352	Night Impulses	10.4430598322191
1353	Night Impulses	12.5558659666586
1354	Night Impulses	4.47768685096944
1355	Night Impulses	8.97226449585641
1356	Night Impulses	7.53031290337307
1357	Night Impulses	3.99584552441091
1358	Night Impulses	35.5258220454849
1359	Night Impulses	7.22255994716119
1360	Night Impulses	6.73119926256411
1361	Night Impulses	12.8957254900404
1362	Night Impulses	22.2699159136043
1363	Night Impulses	24.9548356575791
1364	Night Impulses	10.9957376201741
1365	Night Impulses	15.7612552571107
1366	Night Impulses	12.0128644659429
1367	Night Impulses	3.6136398346809
1368	Night Impulses	14.3096186867954
1369	Night Impulses	8.40752363404773
1370	Night Impulses	14.5335479686571
1371	Night Impulses	6.35029820868158
1372	Night Impulses	7.33396576495846
1373	Night Impulses	11.5620265517887
1374	Night Impulses	14.3790077537531
1375	Night Impulses	15.6642127570511
1376	Night Impulses	13.3891732541628
1377	Night Impulses	15.4013395907208
1378	Night Impulses	5.48622346887816
1379	Night Impulses	8.49473929657991
1380	Night Impulses	8.27752690176724
1381	Night Impulses	6.62873593299592
1382	Night Impulses	6.97986185570045
1383	Night Impulses	31.6397976860062
1384	Night Impulses	10.8090494656016
1385	Night Impulses	12.4788792032772
1386	Night Impulses	28.1932487007788
1387	Night Impulses	6.23881413523194
1388	Night Impulses	15.2162919364922
1389	Night Impulses	3.29289607784071
1390	Night Impulses	22.5251767245424
1391	Night Impulses	17.1901723711789
1392	Night Impulses	13.2174388960227
1393	Night Impulses	6.94249806540295
1394	Night Impulses	1.5939729934127
1395	Night Impulses	5.53819544145248
1396	Night Impulses	16.9920186848848
1397	Night Impulses	13.5280452993348
1398	Night Impulses	29.887586136657
1399	Night Impulses	11.2494610440334
1400	Night Impulses	7.94380453289673
1401	Night Impulses	35.8791347705448
1402	Night Impulses	8.65989092768354
1403	Night Impulses	18.4772240617582
1404	Night Impulses	4.66922318977205
1405	Night Impulses	9.15171322833226
1406	Night Impulses	22.5515545471024
1407	Night Impulses	30.1078119139241
1408	Night Impulses	32.0369859251744
1409	Night Impulses	25.0419420005471
1410	Night Impulses	15.3221317157435
1411	Night Impulses	9.03332432700676
1412	Night Impulses	8.14933457041337
1413	Night Impulses	20.7164675167753
1414	Night Impulses	1.86595604170163
1415	Night Impulses	18.2087843532784
1416	Night Impulses	21.2562577343794
1417	Night Impulses	11.9553422927483
1418	Night Impulses	3.31911339575671
1419	Night Impulses	5.41934793630339
1420	Night Impulses	8.39207313828495
1421	Night Impulses	29.5704709014505
1422	Night Impulses	30.4308893899659
1423	Night Impulses	9.04078188225209
1424	Night Impulses	8.15568434474713
1425	Night Impulses	7.57642026225316
1426	Night Impulses	41.4113171326431
1427	Night Impulses	4.49619033128055
1428	Night Impulses	14.528069850942
1429	Night Impulses	4.00379128125924
1430	Night Impulses	5.91835162975148
1431	Night Impulses	3.97432745419597
1432	Night Impulses	17.3185684496444
1433	Night Impulses	13.0742394153817
1434	Night Impulses	17.6206243344363
1435	Night Impulses	14.823684057703
1436	Night Impulses	22.549985700096
1437	Night Impulses	11.0841263126773
1438	Night Impulses	14.1578205959105
1439	Night Impulses	15.4134575699722
1440	Night Impulses	10.6649386326486
1441	Night Impulses	9.66452879429626
1442	Night Impulses	10.0625827498101
1443	Night Impulses	21.4391689470493
1444	Night Impulses	3.8293508309637
1445	Night Impulses	8.56313864730273
1446	Night Impulses	5.68849024580507
1447	Night Impulses	13.0157759768591
1448	Night Impulses	23.7009971501418
1449	Night Impulses	19.7991638091373
1450	Night Impulses	13.0817324307067
1451	Night Impulses	17.3408234387946
1452	Night Impulses	27.2430921525812
1453	Night Impulses	35.2488609087542
1454	Night Impulses	17.0579957266239
1455	Night Impulses	19.6276363761697
1456	Night Impulses	17.7146777624088
1457	Night Impulses	27.4140651665198
1458	Night Impulses	4.61108087023742
1459	Night Impulses	11.984093305584
1460	Night Impulses	13.5473677537247
1461	Night Impulses	8.09066935222228
1462	Night Impulses	16.0015575444132
1463	Night Impulses	12.3122515897156
1464	Night Impulses	14.546080816834
1465	Night Impulses	8.75117694260291
1466	Night Impulses	4.45880310738313
1467	Night Impulses	12.7290238807105
1468	Night Impulses	13.417000079916
1469	Night Impulses	8.42657264217737
1470	Night Impulses	20.5767140411588
1471	Night Impulses	17.3722728470987
1472	Night Impulses	14.9908693675807
1473	Night Impulses	3.00492590228885
1474	Night Impulses	11.3963361980225
1475	Night Impulses	40.7846671221915
1476	Night Impulses	5.71362819239549
1477	Night Impulses	9.25832900002952
1478	Night Impulses	16.756974532621
1479	Night Impulses	8.56975089091668
1480	Night Impulses	6.12892451476922
1481	Night Impulses	14.409693063304
1482	Night Impulses	43.5675161953448
1483	Night Impulses	15.755063409483
1484	Night Impulses	29.5118583920929
1485	Night Impulses	3.8170339455699
1486	Night Impulses	18.9563029800502
1487	Night Impulses	15.430759170399
1488	Night Impulses	11.4085992259949
1489	Night Impulses	9.05385853739947
1490	Night Impulses	10.103867406514
1491	Night Impulses	25.0491998631768
1492	Night Impulses	22.1926403914987
1493	Night Impulses	2.10883238977247
1494	Night Impulses	27.9398993333716
1495	Night Impulses	8.52677215577885
1496	Night Impulses	13.4504058252523
1497	Night Impulses	5.77227308121669
1498	Night Impulses	23.0035691717913
1499	Night Impulses	31.1060926282908
1500	Night Impulses	25.4214293067189
1501	Night Impulses	15.6757125521187
1502	Night Impulses	6.95694534472502
1503	Night Impulses	19.8475921473787
1504	Night Impulses	8.32917611939712
1505	Night Impulses	14.441361248418
1506	Night Impulses	7.17144001448044
1507	Night Impulses	15.2485677983267
1508	Night Impulses	11.1372972245883
1509	Night Impulses	26.0998975000348
1510	Night Impulses	14.1940176942188
1511	Night Impulses	8.1409785691474
1512	Night Impulses	3.70764556986033
1513	Night Impulses	16.9392179910725
1514	Night Impulses	26.3982900541366
1515	Night Impulses	9.4017494891334
1516	Night Impulses	6.16815350244833
1517	Night Impulses	30.365022301004
1518	Night Impulses	3.22313114840654
1519	Night Impulses	26.4557962208991
1520	Night Impulses	10.6866347636474
1521	Night Impulses	20.0185774580099
1522	Night Impulses	16.916942155658
1523	Night Impulses	22.2691027867867
1524	Night Impulses	2.08735190743353
1525	Night Impulses	5.82690988891798
1526	Night Impulses	4.19864167863895
1527	Night Impulses	15.7338730482275
1528	Night Impulses	37.9408863055625
1529	Night Impulses	26.9142987630785
1530	Night Impulses	14.3131147494994
1531	Night Impulses	14.2525965698778
1532	Night Impulses	3.58979300183236
1533	Night Impulses	7.0782570130223
1534	Night Impulses	12.9671144570768
1535	Night Impulses	15.3938913042049
1536	Night Impulses	16.6841041666836
1537	Night Impulses	36.3424263013084
1538	Night Impulses	25.6901858050313
1539	Night Impulses	27.0007118881571
1540	Night Impulses	9.18683009643517
1541	Night Impulses	5.68739027857112
1542	Night Impulses	14.3851523902621
1543	Night Impulses	17.7706297943157
1544	Night Impulses	18.5115124376795
1545	Night Impulses	25.6013119097325
1546	Night Impulses	5.77036057257034
1547	Night Impulses	9.21132571859238
1548	Night Impulses	15.1641799044803
1549	Night Impulses	6.1300749744334
1550	Night Impulses	1.84153811290232
1551	Night Impulses	7.38021271194928
1552	Night Impulses	5.25937390642307
1553	Night Impulses	2.45881438779572
1554	Night Impulses	19.957447054918
1555	Night Impulses	20.9761545831053
1556	Night Impulses	13.2531336895301
1557	Night Impulses	7.90140665867726
1558	Night Impulses	6.91855052123117
1559	Night Impulses	3.54455568153815
1560	Night Impulses	16.3385222371767
1561	Night Impulses	8.87675280342921
1562	Night Impulses	8.10476230390917
1563	Night Impulses	7.64086952275212
1564	Night Impulses	7.79082586797087
1565	Night Impulses	9.90484400110054
1566	Night Impulses	14.965210763504
1567	Night Impulses	12.4309216376913
1568	Night Impulses	12.0648010438861
1569	Night Impulses	6.86239538729176
1570	Night Impulses	27.7679631491222
1571	Night Impulses	26.9190738610218
1572	Night Impulses	14.1517316997527
1573	Night Impulses	13.9878752061374
1574	Night Impulses	7.9772279531404
1575	Night Impulses	13.2063696406963
1576	Night Impulses	21.5396026317596
1577	Night Impulses	6.77930662384738
1578	Night Impulses	14.6798175800327
1579	Night Impulses	5.27587049549105
1580	Night Impulses	13.5532209298645
1581	Night Impulses	14.9018032689536
1582	Night Impulses	8.56062519130524
1583	Night Impulses	10.889536432832
1584	Night Impulses	10.6527137670935
1585	Night Impulses	13.7287010652624
1586	Night Impulses	7.93683494326914
1587	Night Impulses	9.89693596807521
1588	Night Impulses	4.07056092735755
1589	Night Impulses	9.54096041244531
1590	Night Impulses	3.7631610314237
1591	Night Impulses	8.41872220090467
1592	Night Impulses	11.9019589729831
1593	Night Impulses	12.8970605728054
1594	Night Impulses	15.6303489232227
1595	Night Impulses	9.78171221752324
1596	Night Impulses	15.0444753265198
1597	Night Impulses	5.91135345138519
1598	Night Impulses	32.8186558835793
1599	Night Impulses	13.6156877632924
1600	Night Impulses	1.17959969437997
1601	Night Impulses	10.4623455618826
1602	Night Impulses	10.5646868987669
1603	Night Impulses	3.13225122484386
1604	Night Impulses	7.30101412348259
1605	Night Impulses	7.88094170379691
1606	Night Impulses	11.4361714331416
1607	Night Impulses	8.30304318880852
1608	Night Impulses	19.5077196245828
1609	Night Impulses	19.3235749639698
1610	Night Impulses	1.83514714520001
1611	Night Impulses	11.8586314317901
1612	Night Impulses	11.8152936673329
1613	Night Impulses	18.2140620048538
1614	Night Impulses	13.8724173262463
1615	Night Impulses	2.51730400710125
1616	Night Impulses	15.3168982708571
1617	Night Impulses	13.7631484758486
1618	Night Impulses	19.6690371538204
1619	Night Impulses	18.1020591527074
1620	Night Impulses	15.0506591812176
1621	Night Impulses	2.68698427475836
1622	Night Impulses	35.0903272335665
1623	Night Impulses	32.9624084825127
1624	Night Impulses	8.60605912436251
1625	Night Impulses	7.38963234973225
1626	Night Impulses	9.56870678420244
1627	Night Impulses	9.46309131023956
1628	Night Impulses	16.5752942014997
1629	Night Impulses	10.4045934439981
1630	Night Impulses	12.4759190637095
1631	Night Impulses	9.37429967072969
1632	Night Impulses	22.5377873127504
1633	Night Impulses	12.5971161798659
1634	Night Impulses	9.18515032471086
1635	Night Impulses	3.49565350459527
1636	Night Impulses	6.83570039757909
1637	Night Impulses	15.0414538551949
1638	Night Impulses	3.74942749649783
1639	Night Impulses	14.6465420250301
1640	Night Impulses	9.19513570249913
1641	Night Impulses	10.2176889640855
1642	Night Impulses	7.8019773660911
1643	Night Impulses	4.75606148497997
1644	Night Impulses	12.7743942886804
1645	Night Impulses	9.91236734180588
1646	Night Impulses	21.0328379022958
1647	Night Impulses	24.0241150244077
1648	Night Impulses	8.70965086732028
1649	Night Impulses	27.3235709526992
1650	Night Impulses	21.1726912359285
1651	Night Impulses	10.0473696954619
1652	Night Impulses	11.899506967753
1653	Night Impulses	15.7669925521097
1654	Night Impulses	19.0243260547349
1655	Night Impulses	35.3697598577418
1656	Night Impulses	18.1983834468378
1657	Night Impulses	2.30048458023027
1658	Night Impulses	12.5231470476018
1659	Night Impulses	16.7110159408591
1660	Night Impulses	36.7928567084452
1661	Night Impulses	5.63697629032923
1662	Night Impulses	8.9081028406465
1663	Night Impulses	14.9446015034832
1664	Night Impulses	29.6546798342409
1665	Night Impulses	5.75083192067249
1666	Night Impulses	15.0074784266019
1667	Night Impulses	11.0483355816935
1668	Night Impulses	14.6086122797819
1669	Night Impulses	29.9194817792212
1670	Night Impulses	4.61641741907397
1671	Night Impulses	30.0540284741605
1672	Night Impulses	28.7789398610404
1673	Night Impulses	8.26788467343825
1674	Night Impulses	27.1416933966746
1675	Night Impulses	10.7309199889643
1676	Night Impulses	31.0452581351373
1677	Night Impulses	17.3421158350612
1678	Night Impulses	9.69082895043821
1679	Night Impulses	25.9968713100431
1680	Night Impulses	3.64336133074427
1681	Night Impulses	11.3694540910633
1682	Night Impulses	4.3126408309199
1683	Night Impulses	11.3707640454603
1684	Night Impulses	24.2470315890288
1685	Night Impulses	15.0799306887209
1686	Night Impulses	12.3030334671201
1687	Night Impulses	11.3502423652537
1688	Night Impulses	35.1690712316055
1689	Night Impulses	19.3128421027954
1690	Night Impulses	8.03363399628061
1691	Night Impulses	18.8219354702392
1692	Night Impulses	32.3191464140011
1693	Night Impulses	8.17179589210305
1694	Night Impulses	12.4683262178979
1695	Night Impulses	9.66203973295481
1696	Night Impulses	14.0130473575935
1697	Night Impulses	13.2289100088441
1698	Night Impulses	9.62142442826066
1699	Night Impulses	16.2561481276362
1700	Night Impulses	12.8708213298053
1701	Night Impulses	5.90377200215476
1702	Night Impulses	15.9579561033767
1703	Night Impulses	12.0807266065759
1704	Night Impulses	15.1084706342083
1705	Night Impulses	13.8555027564249
1706	Night Impulses	13.5992335563517
1707	Night Impulses	13.1699950538473
1708	Night Impulses	11.0780248228923
1709	Night Impulses	11.3057569185075
1710	Night Impulses	15.4234643351694
1711	Night Impulses	6.60262437509765
1712	Night Impulses	15.1890542038919
1713	Night Impulses	24.2441120341966
1714	Night Impulses	24.0302288597561
1715	Night Impulses	13.4352315062094
1716	Night Impulses	15.7492683266497
1717	Night Impulses	15.1962542261231
1718	Night Impulses	8.79539754396741
1719	Night Impulses	12.1754366987115
1720	Night Impulses	18.9492174946388
1721	Night Impulses	13.585274259541
1722	Night Impulses	14.3247460289029
1723	Night Impulses	15.5006016907784
1724	Night Impulses	11.2067875521227
1725	Night Impulses	21.7786587969459
1726	Night Impulses	27.2295628921443
1727	Night Impulses	51.3470876406022
1728	Night Impulses	10.7272650501796
1729	Night Impulses	11.6073728502391
1730	Night Impulses	9.34653491756046
1731	Night Impulses	15.6614879310099
1732	Night Impulses	7.05959214911028
1733	Night Impulses	17.0967125210222
1734	Night Impulses	22.0339646510855
1735	Night Impulses	6.69091087498168
1736	Night Impulses	9.7325930169849
1737	Night Impulses	23.2096451087404
1738	Night Impulses	7.63451159136974
1739	Night Impulses	10.029754430742
1740	Night Impulses	10.4702045123923
1741	Night Impulses	24.1970244341434
1742	Night Impulses	2.33830232094511
1743	Night Impulses	19.6166308146207
1744	Night Impulses	17.0239268076324
1745	Night Impulses	7.36030725395052
1746	Night Impulses	6.90952650733756
1747	Night Impulses	3.42726090812854
1748	Night Impulses	5.03298140461592
1749	Night Impulses	12.2790750074672
1750	Night Impulses	14.2573065594206
1751	Night Impulses	4.14447737037731
1752	Night Impulses	4.92642263179936
1753	Night Impulses	8.15723248264744
1754	Night Impulses	2.12293743457177
1755	Night Impulses	8.08428298161238
1756	Night Impulses	7.99818077739152
1757	Night Impulses	21.1250801785522
1758	Night Impulses	10.3697558412551
1759	Night Impulses	18.2908373221351
1760	Night Impulses	3.27475548001033
1761	Night Impulses	4.84048053987689
1762	Night Impulses	4.71543027349606
1763	Night Impulses	14.353398495809
1764	Night Impulses	20.5027190280585
1765	Night Impulses	3.54693690904336
1766	Night Impulses	9.0968416338029
1767	Night Impulses	8.1676404722833
1768	Night Impulses	37.8106496959571
1769	Night Impulses	5.997956399449
1770	Night Impulses	18.2454502670372
1771	Night Impulses	33.6175510779252
1772	Night Impulses	17.9402017749112
1773	Night Impulses	19.9517885334409
1774	Night Impulses	28.6729445218277
1775	Night Impulses	13.6356473817438
1776	Night Impulses	23.7873898509354
1777	Night Impulses	26.6927357341068
1778	Night Impulses	32.7937360219876
1779	Night Impulses	9.24684436858194
1780	Night Impulses	8.11758920967583
1781	Night Impulses	16.0253357024761
1782	Night Impulses	17.5304709874318
1783	Night Impulses	25.271751741669
1784	Night Impulses	24.9397104307478
1785	Night Impulses	13.2052668548161
1786	Night Impulses	9.10800141693389
1787	Night Impulses	7.84134428465676
1788	Night Impulses	23.2210717685605
1789	Night Impulses	13.4327535253724
1790	Night Impulses	13.3454257482447
1791	Night Impulses	15.992238429386
1792	Night Impulses	14.3099078580351
1793	Night Impulses	23.2804076296283
1794	Night Impulses	6.38012191123368
1795	Night Impulses	8.46701460571271
1796	Night Impulses	4.60955897525778
1797	Night Impulses	26.5232303251038
1798	Night Impulses	4.51031890314356
1799	Night Impulses	12.1908757162228
1800	Night Impulses	11.2941224798474
1801	Night Impulses	10.8733525384222
1802	Night Impulses	36.0590482111582
1803	Night Impulses	5.5009792209578
1804	Night Impulses	13.7006134106376
1805	Night Impulses	8.6313955395772
1806	Night Impulses	7.13988636128808
1807	Night Impulses	16.5469411891886
1808	Night Impulses	8.97929261255103
1809	Night Impulses	18.3156333686671
1810	Night Impulses	8.66571044139278
1811	Night Impulses	23.5620327109054
1812	Night Impulses	5.82682404261855
1813	Night Impulses	6.89484776128533
1814	Night Impulses	7.09506335430742
1815	Night Impulses	12.6874922167303
1816	Night Impulses	19.5494650556426
1817	Night Impulses	6.42342305209567
1818	Night Impulses	14.8947234084186
1819	Night Impulses	5.54044328677861
1820	Night Impulses	5.96670454707879
1821	Night Impulses	19.4799360378613
1822	Night Impulses	10.2769928165538
1823	Night Impulses	4.64984099219725
1824	Night Impulses	4.01280803468244
1825	Night Impulses	18.9387975114624
1826	Night Impulses	16.7938904709403
1827	Night Impulses	11.6850886622543
1828	Night Impulses	22.4963408231728
1829	Night Impulses	17.9453222967653
1830	Night Impulses	7.07983568520311
1831	Night Impulses	14.0086896847059
1832	Night Impulses	19.637580320451
1833	Night Impulses	11.8408215624935
1834	Night Impulses	42.9456549486744
1835	Night Impulses	18.8654481032528
1836	Night Impulses	15.0296831352435
1837	Night Impulses	27.7108651168836
1838	Night Impulses	22.6089786944468
1839	Night Impulses	15.1952999886682
1840	Night Impulses	5.30983612249684
1841	Night Impulses	23.2456274798212
1842	Night Impulses	12.0143155055527
1843	Night Impulses	5.35952674483975
1844	Night Impulses	21.0523839874977
1845	Night Impulses	16.3583032848791
1846	Night Impulses	7.7590833573952
1847	Night Impulses	9.67084267598751
1848	Night Impulses	8.47719349770363
1849	Night Impulses	3.7855737769842
1850	Night Impulses	4.02355249678372
1851	Night Impulses	13.940087715933
1852	Night Impulses	4.38484509778539
1853	Night Impulses	11.2981392506849
1854	Night Impulses	7.89459506986994
1855	Night Impulses	6.90453052808218
1856	Night Impulses	32.0258956782538
1857	Night Impulses	15.7059293630138
1858	Night Impulses	16.599992918567
1859	Night Impulses	15.7064273234679
1860	Night Impulses	6.87465235898984
1861	Night Impulses	7.29843187047001
1862	Night Impulses	4.65783416868864
1863	Night Impulses	5.55632898313767
1864	Night Impulses	24.57628193796
1865	Night Impulses	4.0619562564703
1866	Night Impulses	28.775088088139
1867	Night Impulses	10.3070106496367
1868	Night Impulses	12.6405908123725
1869	Night Impulses	10.523692624999
1870	Night Impulses	21.5688500972894
1871	Night Impulses	9.66122135654384
1872	Night Impulses	14.385824829444
1873	Night Impulses	19.8248451879147
1874	Night Impulses	7.95862494545777
1875	Night Impulses	15.1926099338542
1876	Night Impulses	11.5756374870358
1877	Night Impulses	3.12620478561434
1878	Night Impulses	23.9711628955565
1879	Night Impulses	16.6877463444853
1880	Night Impulses	17.8045597024469
1881	Night Impulses	22.6970428993655
1882	Night Impulses	4.3223862765276
1883	Night Impulses	21.648097803435
1884	Night Impulses	21.3012743864891
1885	Night Impulses	8.33650620758246
1886	Night Impulses	31.9801490330426
1887	Night Impulses	16.7021162651436
1888	Night Impulses	18.7100848991219
1889	Night Impulses	10.8109367832001
1890	Night Impulses	19.7900493264256
1891	Night Impulses	15.0528337261797
1892	Night Impulses	7.41580638947885
1893	Night Impulses	16.0880651962105
1894	Night Impulses	11.7898775468667
1895	Night Impulses	29.8252484906184
1896	Night Impulses	9.39404748300117
1897	Night Impulses	10.9282243830298
1898	Night Impulses	6.00732637151482
1899	Night Impulses	14.3837577485455
1900	Night Impulses	19.1292112910882
1901	Night Impulses	10.150864468258
1902	Night Impulses	3.89029241143896
1903	Night Impulses	16.0177187301842
1904	Night Impulses	21.6435269399453
1905	Night Impulses	12.0877930746462
1906	Night Impulses	6.28747094329783
1907	Night Impulses	13.2626668817541
1908	Night Impulses	19.3161966213666
1909	Night Impulses	20.1645393596794
1910	Night Impulses	8.07330985372816
1911	Night Impulses	9.08072265735351
1912	Night Impulses	7.41888272017522
1913	Night Impulses	14.8549416640578
1914	Night Impulses	10.2883910836397
1915	Night Impulses	10.1725387732173
1916	Night Impulses	5.7315394375242
1917	Night Impulses	3.65125375438365
1918	Night Impulses	15.1468812154449
1919	Night Impulses	14.8282565752395
1920	Night Impulses	10.9013622538749
1921	Night Impulses	13.5637747368005
1922	Night Impulses	8.60028519902935
1923	Night Impulses	13.6179154674442
1924	Night Impulses	22.3327744806941
1925	Night Impulses	13.0208427963953
1926	Night Impulses	13.9595881926253
1927	Night Impulses	17.2784576171804
1928	Night Impulses	7.56706834131888
1929	Night Impulses	4.96481567117054
1930	Night Impulses	5.2338982146208
1931	Night Impulses	10.1816730486677
1932	Night Impulses	11.04947367823
1933	Night Impulses	7.00937674029764
1934	Night Impulses	27.4760406545938
1935	Night Impulses	14.1861614446986
1936	Night Impulses	3.24023033479569
1937	Night Impulses	16.2115657747655
1938	Night Impulses	26.4180099877558
1939	Night Impulses	15.486275435195
1940	Night Impulses	18.8502920637208
1941	Night Impulses	8.06727006364765
1942	Night Impulses	14.0067764109562
1943	Night Impulses	6.54812848753083
1944	Night Impulses	20.7651133353366
1945	Night Impulses	21.9127907404117
1946	Night Impulses	12.8081847554529
1947	Night Impulses	14.1872606607062
1948	Night Impulses	14.6144818156283
1949	Night Impulses	13.5825109686406
1950	Night Impulses	19.2566836526912
1951	Night Impulses	19.9668344108931
1952	Night Impulses	5.62736846434844
1953	Night Impulses	9.86348902956263
1954	Night Impulses	5.33886123978441
1955	Night Impulses	13.8300671580432
1956	Night Impulses	40.7412089154402
1957	Night Impulses	8.22695073371692
1958	Night Impulses	11.516487293048
1959	Night Impulses	7.64416883088477
1960	Night Impulses	8.91291647165528
1961	Night Impulses	12.2140477098702
1962	Night Impulses	12.1466013468406
1963	Night Impulses	3.89120764083195
1964	Night Impulses	8.19312264530018
1965	Night Impulses	20.6507216449716
1966	Night Impulses	14.3086772690726
1967	Night Impulses	15.22046397657
1968	Night Impulses	23.5052967363323
1969	Night Impulses	9.52843767051783
1970	Night Impulses	10.5371094974083
1971	Night Impulses	23.7245745861822
1972	Night Impulses	13.5010744998131
1973	Night Impulses	27.968670213056
1974	Night Impulses	17.6732221469696
1975	Night Impulses	7.98361433836461
1976	Night Impulses	5.11144694788716
1977	Night Impulses	14.1083177752888
1978	Night Impulses	12.8503859331305
1979	Night Impulses	13.6101228098339
1980	Night Impulses	8.52888958297825
1981	Night Impulses	24.5791447409031
1982	Night Impulses	12.9700232138685
1983	Night Impulses	10.8149107664333
1984	Night Impulses	24.6875716025581
1985	Night Impulses	11.3128638489783
1986	Night Impulses	8.32177985856026
1987	Night Impulses	19.2074053844028
1988	Night Impulses	12.7884201868923
1989	Night Impulses	27.1467400112089
1990	Night Impulses	9.40471119044536
1991	Night Impulses	12.9492856736594
1992	Night Impulses	11.534494162383
1993	Night Impulses	16.6885877547017
1994	Night Impulses	14.5509407293999
1995	Night Impulses	4.26897321459345
1996	Night Impulses	13.3519615734638
1997	Night Impulses	11.5849296608625
1998	Night Impulses	28.010643597233
1999	Night Impulses	6.26679191915366
[truncated: 18,001 more rows]
