# Supplementary material for: From work stress to disease: A computational model
Source: PLoS One. 2022 Feb 16;17(2):e0263966. doi: 10.1371/journal.pone.0263966 (PMC8849534; doi:10.1371/journal.pone.0263966)
Supplement: S1 Data — Zip file with data used in S5 and S6 Scripts. (ZIP) [file pone.0263966.s009.zip › figureData/suppl_night_profile_anticipation.csv]

time	M	SE
1	0.0124989128077908	0.00108078236160281
1.5	0.0286592570196539	0.00159921285827031
2	0.0451843528180616	0.00194866474727944
2.5	0.0697127615548582	0.00238428370770283
3	0.108537465090578	0.00299437695751718
3.5	0.174104954520317	0.00386550922442346
4	0.288784984998745	0.00506607183817324
4.5	0.472884926720459	0.00672274553757772
5	0.781843288286024	0.00913669158808094
5.5	1.29496948431122	0.0129981088820309
6	2.15273638281665	0.0185269409455294
6.5	3.53047435220948	0.0271483001041704
7	5.82956943194813	0.0416845703099346
7.5	9.59924853141392	0.0651797270344206
8	7.38808442783652	0.0502866961154651
8.5	5.69052048552481	0.0389074838282843
9	4.38609385732282	0.0301855697592202
9.5	3.38307410865548	0.0234787777515373
10	2.96853717880236	0.0202804726280857
