# Supplementary material for: From work stress to disease: A computational model
Source: PLoS One. 2022 Feb 16;17(2):e0263966. doi: 10.1371/journal.pone.0263966 (PMC8849534; doi:10.1371/journal.pone.0263966)
Supplement: S1 Data — Zip file with data used in S5 and S6 Scripts. (ZIP) [file pone.0263966.s009.zip › figureData/suppl_night_profile_no_anticipation.csv]

time	M	SE
1	0.0123908152203384	0.00104376777680867
1.5	0.0274626588800927	0.00151455554332896
2	0.0412505637472165	0.00177982909028836
2.5	0.0643551736015834	0.00219182458620293
3	0.103157477073606	0.00282657112564914
3.5	0.168359763063499	0.00370588698278592
4	0.277576429450332	0.00480200739754185
4.5	0.4562854731172	0.00633805387445962
5	0.754627554285657	0.00871680489800283
5.5	1.25109333800363	0.0119604935491916
6	2.08389262435504	0.0171249876431527
6.5	3.43562811240524	0.0252802936509697
7	5.65959540733626	0.0389131855734539
7.5	9.26883920032966	0.0597791276578388
8	7.13452353408329	0.0462157795970558
8.5	5.49577512187329	0.0358385360307704
9	4.23640663696443	0.0278707682960773
9.5	3.26793036443343	0.021731858932734
10	2.85862955998253	0.0179760590488647
