# Supplementary material for: From work stress to disease: A computational model
Source: PLoS One. 2022 Feb 16;17(2):e0263966. doi: 10.1371/journal.pone.0263966 (PMC8849534; doi:10.1371/journal.pone.0263966)
Supplement: S1 Data — Zip file with data used in S5 and S6 Scripts. (ZIP) [file pone.0263966.s009.zip › figureData/suppl_odds_workvariations_rhoR_epsL.csv]

OR	lower	upper	configuration	rhoR	epsL	epsD
1	1	1	#1	0.3	10	400
0.999999999999987	0.848857842638888	1.17805355593024	#2	0.3	10	400
1.19890353992099	1.01095664667327	1.42284740722063	#3	0.3	10	400
1.68134712059276	1.39659730272651	2.02935955860324	#4	0.3	10	400
0.776523365848227	0.664340574072001	0.906902954254441	#5	0.3	10	400
0.655244882499218	0.563070113773945	0.761545980491467	#6	0.3	10	400
1	1	1	#1	0.6	10	400
1.00000000000001	0.90044841007232	1.11055779411026	#2	0.6	10	400
1.21408728018115	1.08932079287925	1.35345723382217	#3	0.6	10	400
1.6574054354473	1.47652918006825	1.86179250560754	#4	0.6	10	400
0.792771883288943	0.71636942368835	0.877132218297772	#5	0.6	10	400
0.686041201541296	0.621053792456903	0.757581901808907	#6	0.6	10	400
1	1	1	#1	0.9	10	400
1.00000000000001	0.915728512603644	1.09202671560021	#2	0.9	10	400
1.23227067338738	1.12582867745311	1.34894288961903	#3	0.9	10	400
1.7165319729807	1.56066105611174	1.88871056640714	#4	0.9	10	400
0.775515036865451	0.711661249698024	0.844999917574642	#5	0.9	10	400
0.63974902118338	0.587740961736832	0.696229960796153	#6	0.9	10	400
1	1	1	#1	0.3	20	400
0.99406642846932	0.903399832050921	1.093827534779	#2	0.3	20	400
1.22942223318289	1.11379115029858	1.35729837289777	#3	0.3	20	400
1.67565988231177	1.50925778376286	1.86140554433608	#4	0.3	20	400
0.809455700070184	0.737433331858845	0.888385597804891	#5	0.3	20	400
0.688558092375863	0.62827772127786	0.754448202387785	#6	0.3	20	400
1	1	1	#1	0.6	20	400
0.999999999999972	0.92409048351962	1.08214511223105	#2	0.6	20	400
1.38544283931973	1.27868178520044	1.5012641555638	#3	0.6	20	400
2.07281661710703	1.90713944670584	2.25347930750286	#4	0.6	20	400
0.689566346082491	0.637306401759048	0.746039951584163	#5	0.6	20	400
0.509037073352362	0.470033566934242	0.551178772080214	#6	0.6	20	400
1	1	1	#1	0.9	20	400
0.999999999999997	0.920588788288009	1.08626132831759	#2	0.9	20	400
1.60616026490496	1.48163867066408	1.74140020839737	#3	0.9	20	400
2.83751661584077	2.61633924661554	3.07827055672355	#4	0.9	20	400
0.499495503296135	0.456311230168527	0.546555948307832	#5	0.9	20	400
0.272513592280822	0.245792731346803	0.30181027528897	#6	0.9	20	400
1	1	1	#1	0.3	30	400
0.996624337547346	0.919454404972304	1.08027000352294	#2	0.3	30	400
1.29834004798625	1.19594721270909	1.40962974553394	#3	0.3	30	400
1.88864109892556	1.7335172114677	2.05821522394394	#4	0.3	30	400
0.729995028524677	0.674086646086391	0.790469866404176	#5	0.3	30	400
0.581422750972533	0.536930933976583	0.629508981322976	#6	0.3	30	400
1	1	1	#1	0.6	30	400
0.999999999999999	0.913553460405997	1.09462668945023	#2	0.6	30	400
1.94338629628833	1.7844457079107	2.11707715774636	#3	0.6	30	400
3.62955271113003	3.3351911012378	3.95159290005623	#4	0.6	30	400
0.445894582591833	0.401563551715059	0.494727155345789	#5	0.6	30	400
0.232908813217091	0.205386463968848	0.263531216959805	#6	0.6	30	400
1	1	1	#1	0.9	30	400
1	0.828269325903965	1.20733675475504	#2	0.9	30	400
3.48561262751757	2.99025396305394	4.07759637753167	#3	0.9	30	400
11.2524008361498	9.75182851371866	13.0419938884702	#4	0.9	30	400
0.420357064401446	0.329300481163782	0.5327196448512	#5	0.9	30	400
0.255381761759092	0.190038611812514	0.337931025942245	#6	0.9	30	400
